# Supplementary material for: Combined Proteomic and Metabolomic Analysis Reveals Comprehensive Regulation of Somatostatin DNA Vaccine in Goats
Source: Int J Mol Sci. 2024 Jun 23;25(13):6888. doi: 10.3390/ijms25136888 (PMC11241611; doi:10.3390/ijms25136888)
Supplement: Supplementary file 1 [file ijms-25-06888-s001.zip]

Archive with 4 entries (4 files):
- supplementary data 2.xlsx
- supplementary data1.xlsx
- supplementary materials.pdf
- supplementary tables.pdf
