# Supplementary material for: Combined Proteomic and Metabolomic Analysis Reveals Comprehensive Regulation of Somatostatin DNA Vaccine in Goats
Source: Int J Mol Sci. 2024 Jun 23;25(13):6888. doi: 10.3390/ijms25136888 (PMC11241611; doi:10.3390/ijms25136888)
Supplement: Supplementary file 1 [file ijms-25-06888-s001.zip › supplementary data 2.xlsx]

## Sheet: pos
ID	m/z	rt(s)	adduct	Name	KEGG	HMDB	SuperClass	Class	SubClass	C-1	C-2	C-3	T-1	T-2	T-3	QC-1	QC-2	QC-3
M216T499	216.144	499.482	M+	Val-Val						3953.01	4347.56	3583.98	2911.19	4819.43	3774.65	1074.22	1074.31	1088.21
M139T287	139.049	287.487	(M+H)+	Urocanic acid	C00785	HMDB0000301/HMDB0034174	Organoheterocyclic compounds	Azoles	Imidazoles	1604.85	2668.6	1420.74	3098.74	1618.57	1370.11	376.036	879.801	378.326
M61T102	61.0391	101.746	(M+H)+	Urea	C00086	HMDB0000294	Organic acids and derivatives	Organic carbonic acids and derivatives	Ureas	386233	741037	742879	373483	829966	673844	456841	448374	456831
M120T256	120.08	255.626	(M+H-H2O)+	Tyramine	C00483	HMDB0000306	Benzenoids	Benzene and substituted derivatives	Phenethylamines	536043	590650	421335	406731	499454	460336	99003.7	99002.2	99252.7
M76T329	76.075	328.595	(M+H)+	Trimethylamine N-oxide	C01104	HMDB0000925	Organic nitrogen compounds	Organonitrogen compounds	Aminoxides	3803.25	2774.46	70147.9	52566.9	14026.4	12737.2	191852	192777	195563
M149T256	149.058	255.626	(M+H)+	trans-cinnamate	C00423					10454.3	12068.6	10236.6	7852.88	10526.8	9266.65	2373.9	2389.48	2430.58
M243T103	243.096	103.049	(M+H)+	Thymidine	C00214	HMDB0000273	"Nucleosides, nucleotides, and analogues"	Pyrimidine nucleosides	Pyrimidine 2'-deoxyribonucleosides	7089.69	6348.07	9073.33	2588.6	7884.61	8184.28	3488.9	3488.3	3362.93
M759T47	758.569	46.769	(M+Na)+	Thioetheramide-PC						6.77705e+07	1.59374e+07	1.59439e+07	4.00049e+07	5.73983e+07	2.00515e+07	1.09564e+07	1.09563e+07	1.10127e+07
M517T162	517.327	162.394	(M+NH4)+	Taurodeoxycholic acid	C05463	HMDB0000896	Lipids and lipid-like molecules	Steroids and steroid derivatives	"Bile acids, alcohols and derivatives"	34307.4	50267.9	15302.5	24068.1	31736.3	25764.4	39697.9	39693.2	39009.7
M533T202	533.322	202.131	(M+NH4)+	Taurocholate	C05122	HMDB0000036	Lipids and lipid-like molecules	Steroids and steroid derivatives	"Bile acids, alcohols and derivatives"	52846.5	88677.3	28799.7	27506.5	54535.8	74209.3	71593.6	71161.4	71160.3
M500T220_3	500.294	219.523	(M+H)+	Taurochenodeoxycholate	C05465	HMDB0000951	Lipids and lipid-like molecules	Steroids and steroid derivatives	"Bile acids, alcohols and derivatives"	9254.56	11346.3	23147.2	22542.1	25470.1	13196.4	18153.8	18398.8	18153.6
M126T292	126.021	291.882	(M+H)+	Taurine	C00245	HMDB0000251	Organic acids and derivatives	Organic sulfonic acids and derivatives	Organosulfonic acids and derivatives	136949	255819	194935	175018	208197	197889	113606	112695	113611
M428T149	428.37	148.921	(M+H)+	Stearoylcarnitine		HMDB0000848	Lipids and lipid-like molecules	Fatty Acyls	Fatty acid esters	21072	25334	2473.87	32734.4	10754.1	8269.6	875.743	670.662	876.96
M300T45	300.288	45.3375	(M+H)+	Sphingosine	C00319	HMDB0000252	Organic nitrogen compounds	Organonitrogen compounds	Amines	55584.4	32358.9	50253.9	38533.6	29823.2	71055.4	12456.1	12123.4	11954.2
M732T177	731.602	177.271	(M+H)+	Sphingomyelin (d18:1/18:0)	C00550	HMDB0001348/HMDB0010168/HMDB0010169/HMDB0011698/HMDB0011699/HMDB0012084/HMDB0012085/HMDB0012087/HMDB0012088/HMDB0012089/HMDB0012090/HMDB0012091/HMDB0012092/HMDB0012093/HMDB0012094/HMDB0012095/HMDB0012096/HMDB0012100/HMDB0012101/HMDB0012102/HMDB0012103/HMDB0012104/HMDB0012105/HMDB0012107/HMDB0013461/HMDB0013462/HMDB0013463/HMDB0013464/HMDB0013465/HMDB0013466/HMDB0013467/HMDB0013468/HMDB0013469	Lipids and lipid-like molecules	Sphingolipids	Phosphosphingolipids	853812	866153	800168	744849	500805	623076	692513	688843	684980
M302T126	302.304	126.256	(M+H)+	Sphinganine	C00836	HMDB0000269	Organic nitrogen compounds	Organonitrogen compounds	Amines	24549.9	22196.2	29141.6	30993.7	32237	41536.8	19608	19502.4	19607.9
M298T102	298.095	101.618	(M+H)+	S-Methyl-5'-thioadenosine	C00170	HMDB0001173	"Nucleosides, nucleotides, and analogues"	5'-deoxyribonucleosides	5'-deoxy-5'-thionucleosides	7802.32	5875.27	10513.5	1560.21	7087.54	4269.89	15817.9	15335.1	15338
M218T190	218.127	190.323	(M+CH3CN+H)+	Serotonin	C00780	HMDB0000259	Organoheterocyclic compounds	Indoles and derivatives	Tryptamines and derivatives	11308.8	7584.91	8939.21	8764.6	9824.67	10984.8	306.891	351.864	357.367
M131T314	131.08	314.455	(M+CH3CN+H)+	Sarcosine	C00213	HMDB0000271	Organic acids and derivatives	Carboxylic acids and derivatives	"Amino acids, peptides, and analogues"	37599.2	26639.6	29188.1	29306.3	34934.7	27939.9	46996.8	43862	47042.4
M391T250	391.222	249.955	(M+H)+	RU-0211						1872.83	1573.39	1199.54	2681.76	2641.6	1450.63	1054.72	1053.47	1034.81
M170T109	170.08	109.011	(M+H)+	Pyridoxine	C00314	HMDB0000239				7293.17	168121	13152.6	9715.95	11927.6	118832	6035.4	4732.46	6020.54
M215T316	215.138	316.049	(M+H)+	Pro-Val						2071.44	2189.95	2709.45	2390.12	2281.98	1857.29	1723.35	1304.9	1696.98
M328T303	328.137	302.782	M+	Phe-Tyr						2067.6	19173.1	2584.73	1487.44	1505.76	9144.96	1408.29	1408.17	1438.68
M194T224	194.08	224.35	(M+H)+	Phenylacetylglycine	C05598	HMDB0000821	Organic acids and derivatives	Carboxylic acids and derivatives	"Amino acids, peptides, and analogues"	7607.32	5384.3	6593.65	9336.52	5688.67	5829.39	2848.32	2848.19	2761.18
M757T145_1	756.55	144.552	(M+Na)+	PC(16:0/16:0)	C00157	HMDB0000564/HMDB0007878/HMDB0007879/HMDB0007880/HMDB0007882/HMDB0007884/HMDB0007886/HMDB0007887/HMDB0007897/HMDB0007898/HMDB0007911/HMDB0007912/HMDB0007913/HMDB0007914/HMDB0007936/HMDB0007937/HMDB0007938/HMDB0007939/HMDB0007940/HMDB0007958/HMDB0007959/HMDB0007960/HMDB0007961/HMDB0007964/HMDB0007966/HMDB0007967/HMDB0007981/HMDB0007982/HMDB0007983/HMDB0007984/HMDB0007985/HMDB0008002/HMDB0008003/HMD…	Lipids and lipid-like molecules	Glycerophospholipids	Glycerophosphocholines	895603	224775	650780	724289	984404	749277	526550	524072	524058
M182T253	182.091	252.905	(M+Na)+	Pargyline	C07414	HMDB0015563	Benzenoids	Benzene and substituted derivatives	Phenylmethylamines	364.736	1252.83	2253.92	916.253	1048.64	445.752	916.935	917.018	937.724
M220T275_2	220.117	275.016	(M+H)+	Pantothenate	C00864	HMDB0000210	Organic oxygen compounds	Organooxygen compounds	Alcohols and polyols	10712.1	22138.2	8865.61	10057.8	6288	12958.5	2724.48	2641.67	2330.94
M146T26	146.059	26.118	(M+H)+	Oxyquinoline						5413.11	5401.27	7293.47	4899.52	4906.43	6433.96	5455.02	5177.91	5163.65
M816T606	815.695	606.001	(M+H)+	N-Tetracosanoyl-4-sphingenyl-1-O-phosphorylcholine						89302	112087	9401.93	177101	149551	18475.1	6300.22	9777.41	11000.1
M651T607	650.64	607.161	(M+H)+	N-Lignoceroylsphingosine						4848.42	4037.9	1340.09	8171	9113.3	2191.62	272.756	909.797	887.935
M123T63	123.054	63.428	(M+H)+	Nicotinamide	C00153	HMDB0001406	Organoheterocyclic compounds	Pyridines and derivatives	Pyridinecarboxylic acids and derivatives	653396	474028	530608	585936	836239	703517	789445	785737	786498
M203T422	203.149	421.967	(M+H)+	NG,NG-dimethyl-L-arginine(ADMA)						17117.1	17146.8	19183	16238.2	15544.3	15832.7	14809	16649.3	23220.7
M810T173	809.648	172.533	(M+Na)+	N-Docosanoyl-4-sphingenyl-1-O-phosphorylcholine						42179.1	60837.1	58546.6	60361.9	50675.4	55600.8	27427.9	26219.1	26231.3
M242T421	242.047	421.25	(M-H+2Na)+	N-Acetyl-L-Histidine						2736.48	14505.7	11368.9	10672.6	13150.4	5352.41	2695.05	2483.97	2691.03
M132T313	132.064	313.248	(M+H)+	N-Acetyl-L-alanine		HMDB0000766	Organic acids and derivatives	Carboxylic acids and derivatives	"Amino acids, peptides, and analogues"	35929.1	51558.6	38385.7	1378.41	1075.23	48585.9	31063.8	30901.2	31064.6
M161T577	161.127	577.087	(M+H)+	N6-Methyl-L-lysine	C02728	HMDB0002038	Organic acids and derivatives	Carboxylic acids and derivatives	"Amino acids, peptides, and analogues"	62616.1	18917	23161.3	10945.6	43181.1	5258.59	16131.9	8417.01	20117
M282T316	282.118	315.901	(M+H)+	N6-methyladenosine		HMDB0004044	"Nucleosides, nucleotides, and analogues"	Purine nucleosides		8205.18	7069.1	8518.74	12050.9	7132.5	5980.57	6874.5	7534.41	7530.09
M189T532	189.158	531.694	(M+H)+	N6,N6,N6-Trimethyl-L-lysine						14831.9	32840.3	19875.3	72906.5	61932.7	14574.9	9685.54	11362.5	11487.6
M232T441	232.139	440.791	(M+CH3CN+H)+	N-(omega)-Hydroxyarginine	C05933	HMDB0004224	Organic acids and derivatives	Carboxylic acids and derivatives	"Amino acids, peptides, and analogues"	502.555	1032.42	269.82	2338.91	2382.92	2032.08	1621.87	1625.57	1606.45
M203T325	203.051	325.002	(M+CH3COO+2H)+	Methylthiouracil						51487.2	54156.9	107283	46539.6	46722.1	54031.5	49045.7	57323.1	57300.6
M260T526	260.195	526.016	(M+H)+	Lys-Leu						12979.2	12515.7	16780.1	8792.14	20475.2	10673.1	4949.16	5719.54	5721.51
M159T285	159.112	285.295	(M+CH3CN+H)+	L-Valine	C00183	HMDB0000883	Organic acids and derivatives	Carboxylic acids and derivatives	"Amino acids, peptides, and analogues"	27471.7	7132.11	9886.97	1942.16	8341.27	12279.6	6871.28	7870.07	6874.75
M243T68	243.085	67.7865	(M+H)+	Lumichrome	C01727					3055.57	3567.6	6069.56	2158.35	7300.82	4292.28	1718.07	1653.38	1656.5
M182T297	182.08	296.918	(M+H)+	L-Tyrosine	C00082	HMDB0000158				18395.1	27265.6	13909.7	18575.3	18523.5	16239.1	3235.88	3577.52	3568.92
M205T254	205.096	254.306	(M+H)+	L-Tryptophan	C00078	HMDB0000929	Organoheterocyclic compounds	Indoles and derivatives	Indolyl carboxylic acids and derivatives	33893.8	45353.2	22412.2	36642.3	44690.3	24461.1	16711.8	16448.8	16446.2
M147T397	147.075	396.768	(M+NH4)+	L-Pyroglutamic acid	C01879	HMDB0000267/HMDB0000805/HMDB0060262	Organic acids and derivatives	Carboxylic acids and derivatives	"Amino acids, peptides, and analogues"	144972	64449.5	54478.1	116708	87762.1	52115.9	62289.1	62435.7	51356.5
M157T319	157.096	319.083	(M+CH3CN+H)+	L-Proline	C00148	HMDB0000162	Organic acids and derivatives	Carboxylic acids and derivatives	"Amino acids, peptides, and analogues"	313236	311170	312002	317991	296267	295489	257021	257050	237890
M171T261_2	171.113	261.407	(M+CH3CN+H)+	L-Pipecolic acid	C00408	HMDB0000070/HMDB0000716	Organic acids and derivatives	Carboxylic acids and derivatives	"Amino acids, peptides, and analogues"	596161	643856	425616	449229	631887	517261	151763	151774	153012
M166T256	166.086	255.626	(M+H)+	L-Phenylalanine	C00079	HMDB0000159	Organic acids and derivatives	Carboxylic acids and derivatives	"Amino acids, peptides, and analogues"	242070	263420	195683	183353	228509	216236	67285.3	69623.5	69596.8
M400T152	400.339	151.553	(M+H)+	L-Palmitoylcarnitine	C02990	HMDB0000222	Lipids and lipid-like molecules	Fatty Acyls	Fatty acid esters	18364.9	33013.9	7718.86	54286.4	16823.2	13212.5	3605.59	3637.19	3671.69
M263T260_2	263.195	260.272	(2M+H)+	L-Norleucine	C01933	HMDB0001645	Organic acids and derivatives	Carboxylic acids and derivatives	"Amino acids, peptides, and analogues"	1367.04	1044.12	1558.02	719.133	1168.37	648.194	867.403	837.4	867.131
M150T284	150.057	283.583	(M+H)+	L-Methionine	C00073	HMDB0000696	Organic acids and derivatives	Carboxylic acids and derivatives	"Amino acids, peptides, and analogues"	16676.9	18184	15410.2	19851.5	21197.5	16879.8	3681.42	3890.48	3906.26
M188T509	188.139	508.569	(M+CH3CN+H)+	L-Lysine	C00047	HMDB0000182	Organic acids and derivatives	Carboxylic acids and derivatives	"Amino acids, peptides, and analogues"	115534	198892	578344	347955	307840	331265	26542.8	30172.6	27177.5
M132T273	132.101	272.759	(M+H)+	L-Leucine	C00123	HMDB0000687	Organic acids and derivatives	Carboxylic acids and derivatives	"Amino acids, peptides, and analogues"	234694	265950	222449	227288	292289	268519	177488	177237	150495
M209T260	209.09	259.684	(M+H)+	L-Kynurenine	C00328	HMDB0000684	Organic oxygen compounds	Organooxygen compounds	Carbonyl compounds	6005.85	8603.2	4890.69	8872.85	7036.19	7500.8	1789.36	1789.61	1830.15
M156T469	156.076	468.966	(M+H)+	L-Histidine	C00135	HMDB0000177	Organic acids and derivatives	Carboxylic acids and derivatives	"Amino acids, peptides, and analogues"	157268	182835	113960	785659	389856	73113.3	46014.9	45834.1	30558.1
M188T397	188.102	397.262	(M+CH3CN+H)+	L-Glutamine	C00064	HMDB0000641	Organic acids and derivatives	Carboxylic acids and derivatives	"Amino acids, peptides, and analogues"	11509.3	12228.3	2928.53	17202.3	17342.5	10207.1	18343.5	4662.97	15917.5
M148T398	148.059	398.07	(M+H)+	L-Glutamate	C00025	HMDB0000148	Organic acids and derivatives	Carboxylic acids and derivatives	"Amino acids, peptides, and analogues"	34082.4	38202.3	33460.1	38739.2	30898.5	44556	20859.1	22493.8	20880.9
M318T189	318.179	189.078	(M+H)+	Leu-Trp						4727.72	8104.54	5727.35	4961.7	10028.4	5432.07	2980.75	3109.15	3112.75
M176T467	176.102	467.496	(M+H)+	L-Citrulline	C00327	HMDB0000904	Organic acids and derivatives	Carboxylic acids and derivatives	"Amino acids, peptides, and analogues"	26121.1	33694.1	42268.4	32297.5	38621.3	23870.5	17496.3	14084.6	17487.9
M227T417	227.113	417.272	(M+H)+	L-Carnosine	C00386	HMDB0000033	Organic acids and derivatives	Peptidomimetics	Hybrid peptides	115340	162354	161597	187325	179106	164328	77072.9	72422.7	77124.8
M162T252	162.111	251.846	(M+H)+	L-Carnitine	C00318	HMDB0000062	Organic nitrogen compounds	Organonitrogen compounds	Quaternary ammonium salts	12754.5	4377.56	11804.4	1268.97	1898.16	13426.9	4259.12	4258.88	4288.13
M134T451	134.043	451.395	(M+H)+	L-Aspartate	C00049	HMDB0000191	Organic acids and derivatives	Carboxylic acids and derivatives	"Amino acids, peptides, and analogues"	607.191	678.042	707.46	680.118	697.957	923.466	440.254	457.58	440.332
M175T482	175.118	482.042	(M+H)+	L-Arginine	C00062	HMDB0000517	Organic acids and derivatives	Carboxylic acids and derivatives	"Amino acids, peptides, and analogues"	109336	151285	167506	438702	147260	163163	155513	180597	182916
M241T412	241.128	412.111	(M+H)+	L-Anserine	C01262	HMDB0000194	Organic acids and derivatives	Peptidomimetics	Hybrid peptides	17486.5	9612.87	14132.2	7877.3	9587.35	11872.8	3702.05	4165.37	3684.39
M269T283	269.086	282.971	(M+H)+	Inosine	C00294	HMDB0000195	"Nucleosides, nucleotides, and analogues"	Purine nucleosides		5444.19	4186.71	5705.25	5069.34	10542.8	4534.98	2938.41	3132.96	2967.95
M162T30	162.054	29.729	(M+H)+	Indole-2-carboxylic acid						68816.4	124959	33751.5	160173	103986	114864	68178.7	66471.1	66386.5
M294T316	294.153	315.906	M+	Ile-Tyr						10818.4	107058	16014	9579.91	12558.2	51988.6	8886.94	8896.22	6647.66
M137T196	137.045	196.006	(M+H)+	Hypoxanthine	C00262	HMDB0000157	Organoheterocyclic compounds	Imidazopyrimidines	Purines and purine derivatives	117119	64820.8	137290	82889.1	67213.6	148665	138530	128881	138612
M182T293	182.056	292.755	M+	Hydroxyphenyllactic acid	C03672	HMDB0000755	Phenylpropanoids and polyketides	Phenylpropanoic acids		1440.19	5816.9	20119.9	5140.98	5401.2	3811.08	3772.95	3768.99	3953.72
M255T315	255.143	315.176	(M+H)+	His-Val						2526.58	3085.24	3791.57	4271.04	2870.19	5785.76	2662.7	2668.82	2662.72
M225T318	225.097	317.534	(M+H-H2O)+	His-Ser						10604.4	13386.5	14946.1	15751.6	18799.1	17615.8	7266.87	7495.67	7494.78
M326T417	326.144	417.106	(M+CH3CN+H)+	His-Glu						1284.41	2483.52	2548.79	3213.36	3074.69	2289.38	1481.68	1487.8	1561.24
M197T202_2	197.091	202.351	(M+NH4)+	Hippuric acid	C01586	HMDB0000714/HMDB0011723/HMDB0062583	Benzenoids	Benzene and substituted derivatives	Benzoic acids and derivatives	2261.19	1363.91	2016.72	2113.28	1756.27	2766.02	702.369	676.869	676.843
M284T257	284.097	256.958	(M+H)+	Guanosine	C00387	HMDB0000133	"Nucleosides, nucleotides, and analogues"	Purine nucleosides		21393.4	12305	14285.1	12289.2	16665.7	10974.1	3466.21	3661.71	3659.21
M203T317	203.09	317.329	M+	Gly-Gln						185.743	67.0457	1529.17	144.544	124.667	843.107	367.017	365.143	863.468
M258T382	258.11	382.178	M+	Glycerophosphocholine	C00670	HMDB0000086	Lipids and lipid-like molecules	Glycerophospholipids	Glycerophosphocholines	435679	358644	444256	433655	367553	429265	245513	245493	248626
M295T477	295.149	477.035	(M+CH3CN+Na)+	Gly-Arg						1810.48	8766.63	7189.55	2745.63	3359.52	4368.31	3037.7	3051.29	3051.1
M101T382	101.059	381.652	(M+H)+	Glutaraldehyde						10537.8	37551.8	17816.1	26744.3	31890.7	17318	14049.5	13115.6	14056.3
M318T490	318.128	490.259	(M+CH3CN+H)+	gamma-L-Glutamyl-L-glutamic acid	C05282	HMDB0011737	Organic acids and derivatives	Carboxylic acids and derivatives	"Amino acids, peptides, and analogues"	3655.11	5888.63	6842.03	3774.57	3347.21	3464.6	3450.37	3615.62	3620.12
M148T255_1	148.038	254.776	(M+H-H2O)+	Formylanthranilic acid	C05653	HMDB0004089	Benzenoids	Benzene and substituted derivatives	Benzoic acids and derivatives	9337.95	12951.6	10700.4	4674.86	7989.31	9571.59	7361.43	7368.31	7617.61
M338T19	338.34	18.803	(M+H)+	Erucamide						67615	85822.4	83829.3	47317.6	63316.5	68036.1	80777.4	76762.3	76397.6
M303T38_1	303.23	38.413	(M+H)+	Eicosapentaenoic acid	C06428	HMDB0001999	Lipids and lipid-like molecules	Fatty Acyls	Fatty acids and conjugates	7949.09	9085.08	3809.17	13006.3	2865.3	9048.42	4821.66	5041.8	4831.14
M293T431_2	293.097	431.414	(M+H)+	EDTA	C00284	HMDB0015109	Organic acids and derivatives	Carboxylic acids and derivatives	Tetracarboxylic acids and derivatives	1594.83	1328.51	2221.03	1282.15	1400.84	2242.08	2144.42	2143.3	1983.48
M116T312	116.07	312.433	(M+H)+	D-Proline	C00763	HMDB0003411	Organic acids and derivatives	Carboxylic acids and derivatives	"Amino acids, peptides, and analogues"	184534	401972	302550	361484	409887	114487	258950	262829	258964
M177T387_1	177.06	387.096	(M-H+2Na)+	D-Ornithine	C00515	HMDB0003374	Organic acids and derivatives	Carboxylic acids and derivatives	"Amino acids, peptides, and analogues"	2924.08	3090.01	2834.55	3505	2881.64	2126.19	1948.28	1976.22	1983.16
M198T301_2	198.096	300.591	(M+NH4)+	D-Mannose	C00159	HMDB0000169	Organic oxygen compounds	Organooxygen compounds	Carbohydrates and carbohydrate conjugates	42080.2	25183.9	26249.4	48972.8	42203	34803.6	15676.4	15853.6	15849.7
M207T228	207.112	228.306	(M+CH3CN+H)+	DL-Phenylalanine	C00079	HMDB0000159	Organic acids and derivatives	Carboxylic acids and derivatives	"Amino acids, peptides, and analogues"	161895	115068	95348	97588.8	108365	128522	32552.5	31820.4	32569.7
M188T282_2	188.069	281.876	(M+H-H2O)+	DL-Indole-3-lactic acid						26252.5	100028	35960.2	21550.4	48209.4	48468.9	23515.7	40893.6	41231.2
M88T211	88.0747	210.939	(M+H-H2O)+	Diethanolamine	C06772	HMDB0004437	Organic nitrogen compounds	Organonitrogen compounds	Amines	22169.3	55416.3	43960.9	55534.6	81166.9	32889.2	27145.1	29294.1	27145.5
M380T277	380.253	277.45	(M+H)+	D-erythro-Sphingosine-1-phosphate						7214.81	11094.1	4059.57	13750	9632.51	5796.63	1951.48	1736.88	1774.36
M455T207	455.185	206.667	(2M+H)+	Deoxycytidine	C00881	HMDB0000014	"Nucleosides, nucleotides, and analogues"	Pyrimidine nucleosides	Pyrimidine 2'-deoxyribonucleosides	7087.94	1269.71	8353.65	2069.18	2588.87	4981.31	1912.14	1909.01	1963
M134T410	134.044	410.235	(M+H)+	D-Aspartic acid	C00402	HMDB0006483	Organic acids and derivatives	Carboxylic acids and derivatives	"Amino acids, peptides, and analogues"	1111.5	2253.79	1691.82	2425.24	2865.01	2401.29	818.347	825.048	825.049
M112T258	112.049	257.606	(M+H)+	Cytosine	C00380	HMDB0000630	Organoheterocyclic compounds	Diazines	Pyrimidines and pyrimidine derivatives	43815.8	28060.8	38982	9107.02	37113.4	34659.9	8114.55	8075.3	3327.16
M244T237	244.091	236.934	(M+H)+	Cytidine	C00475	HMDB0000089	"Nucleosides, nucleotides, and analogues"	Pyrimidine nucleosides		23705.6	17593	20353	25481.3	22562.5	20080.6	4170.65	3953.12	3961.16
M160T473	160.132	472.565	(M+CH3COO+2H)+	Cyclohexylamine	C00571	HMDB0031404	Organic nitrogen compounds	Organonitrogen compounds	Cyclohexylamines	6976.64	793787	7232.84	11475.2	16158.4	6423.64	6208.09	6225.68	6718.84
M114T165_2	114.066	165.452	(M+H)+	Creatinine	C00791	HMDB0000562	Organic acids and derivatives	Carboxylic acids and derivatives	"Amino acids, peptides, and analogues"	1.34198e+06	1.60809e+06	2.55823e+06	1.87438e+06	1.35505e+06	1.21536e+06	1.12871e+06	1.11017e+06	1.10963e+06
M132T345	132.075	345.09	(M+H)+	Creatine	C00300	HMDB0000064	Organic acids and derivatives	Carboxylic acids and derivatives	"Amino acids, peptides, and analogues"	80557.5	132272	109114	107171	82565.8	80656.7	85902.1	83798.9	83797.8
M104T268_2	104.107	267.685	M+	Choline	C00114	HMDB0000097	Organic nitrogen compounds	Organonitrogen compounds	Quaternary ammonium salts	4.92136e+06	3.10876e+06	3.66301e+06	4.16069e+06	3.72276e+06	3.934e+06	3.1141e+06	3.13586e+06	3.14255e+06
M426T226	426.319	226.238	(M+NH4)+	Cholic acid	C00695	HMDB0000619	Lipids and lipid-like molecules	Steroids and steroid derivatives	"Bile acids, alcohols and derivatives"	29719.5	45090.1	35500.9	189364	116280	119891	43997.6	44069.3	44278.5
M410T162	410.323	162.395	(M+NH4)+	Chenodeoxycholate	C02528	HMDB0000518	Lipids and lipid-like molecules	Steroids and steroid derivatives	"Bile acids, alcohols and derivatives"	897.997	1012.31	580.322	2691.21	1457.72	2183.23	2727.69	2729.42	2628.87
M102T87	102.091	86.735	(M+H)+	Betaine aldehyde	C00576	HMDB0001252	Organic nitrogen compounds	Organonitrogen compounds	Quaternary ammonium salts	25405.5	60831.6	33561.6	348633	541229	39015.2	993323	67203.6	981950
M118T269_2	118.087	269.214	(M+H)+	Betaine	C00719	HMDB0000043/HMDB0059606	Organic acids and derivatives	Carboxylic acids and derivatives	"Amino acids, peptides, and analogues"	1.49612e+07	2.14842e+07	1.92608e+07	2.0944e+07	1.83487e+07	2.04653e+07	1.71085e+07	1.68804e+07	1.68787e+07
M131T192	131.048	192.258	(M+H-2H2O)+	Atrolactic acid						3866.15	2831.75	12271	6643.88	1415.98	6314.91	4469.04	4721	4727.5
M138T317	138.053	316.618	(M+H)+	Anthranilic acid (Vitamin L1)	C00108	HMDB0001123	Benzenoids	Benzene and substituted derivatives	Benzoic acids and derivatives	2817.84	7186.87	98259.9	21918.8	5990.88	8098.26	24056.9	24061.6	23762.9
M265T255	265.114	255.165	(M+H)+	Alpha-N-Phenylacetyl-L-glutamine	C04148	HMDB0006344				7882.64	7015.42	7565.13	6319.23	5903.51	7297.59	5025.59	4998.23	5025.55
M269T214	269.087	214.177	(M+H)+	Allopurinol riboside		HMDB0000481	"Nucleosides, nucleotides, and analogues"	"Pyrazolo[3,4-d]pyrimidine glycosides"		161287	157549	141491	150339	148477	127691	22310.9	21748.4	21749.2
M176T232	176.081	231.659	(M+NH4)+	Allantoin	C01551	HMDB0000462	Organoheterocyclic compounds	Azoles	Imidazoles	2791.9	2463.04	2442.94	2659.36	2337.24	2681.41	2787.03	2816.97	2352.27
M204T312	204.123	312.114	(M+H)+	Acetylcarnitine	C02571	HMDB0000201	Lipids and lipid-like molecules	Fatty Acyls	Fatty acid esters	1.21161e+06	1.6964e+06	1.67203e+06	1.59028e+06	1.6196e+06	1.71546e+06	1.73409e+06	1.72611e+06	1.72722e+06
M241T385	241.015	385.26	(M+H-2H2O)+	6-Phospho-D-gluconate	C00345	HMDB0001316	Organic oxygen compounds	Organooxygen compounds	Carbohydrates and carbohydrate conjugates	1482.69	1235.93	1097.26	1021.88	897.102	848.143	545.878	567.634	545.368
M160T224	160.074	223.513	(M+H-H2O)+	5-Hydroxytryptophol (5HTOL)						39196.5	47632.4	55324.3	53560.8	51614	74774.6	11602.5	13191.3	13186.1
M127T319	127.049	318.659	(M+H)+	4-Imidazoleacetic acid						460.193	850.797	1530.98	10153	1208.2	8758.33	1001.93	999.038	993.213
M147T297	147.043	296.57	(M+H-H2O)+	4-Hydroxycinnamic acid	C00811	HMDB0002035	Phenylpropanoids and polyketides	Cinnamic acids and derivatives	Hydroxycinnamic acids and derivatives	2680.93	4036.72	2939.97	2745.57	2683.59	2198.04	325.729	342.503	326.098
M225T256	225.086	256.132	(M+H)+	3-Hydroxykynurenine						2660.41	1719.18	2448.35	1820.09	3312.44	3001.88	2152.08	2212.71	2211.43
M246T236	246.169	236.316	M+	2-Methylbutyroylcarnitine						274070	254464	153786	247407	313012	241433	76125.8	76479.1	76479.9
M152T281	152.055	280.536	(M+H)+	2-Hydroxyadenine		HMDB0000403	Organoheterocyclic compounds	Imidazopyrimidines	Purines and purine derivatives	17885.8	10102.7	12057.8	11933.6	11464	4875.2	4111.36	4341.04	4337.15
M134T109	134.059	108.964	M+	2'-Deoxy-D-ribose	C01801	HMDB0003224	Organic oxygen compounds	Organooxygen compounds	Carbohydrates and carbohydrate conjugates	616.68	58735.4	4898.58	2822.05	6002.19	29913.2	4879.17	4872.38	1924.27
M303T56	303.23	56.469	(M+H-H2O)+	20-Hydroxyarachidonic acid						4035.74	4057.01	2068.6	2439.55	2360.8	4185.78	24179.6	23644.1	23646.1
M524T209	524.369	209.328	(M+H)+	1-Stearoyl-sn-glycerol 3-phosphocholine						802464	858599	69065.2	985493	1.21924e+06	220225	54969.8	52796.7	54938.9
M811T258	810.596	258.346	(M+Na)+	1-Stearoyl-2-oleoyl-sn-glycerol 3-phosphocholine (SOPC)	C00157	HMDB0000564/HMDB0007878/HMDB0007879/HMDB0007880/HMDB0007882/HMDB0007884/HMDB0007886/HMDB0007887/HMDB0007897/HMDB0007898/HMDB0007911/HMDB0007912/HMDB0007913/HMDB0007914/HMDB0007936/HMDB0007937/HMDB0007938/HMDB0007939/HMDB0007940/HMDB0007958/HMDB0007959/HMDB0007960/HMDB0007961/HMDB0007964/HMDB0007966/HMDB0007967/HMDB0007981/HMDB0007982/HMDB0007983/HMDB0007984/HMDB0007985/HMDB0008002/HMDB0008003/HMD…	Lipids and lipid-like molecules	Glycerophospholipids	Glycerophosphocholines	125666	129945	5286.47	505746	109928	24425.7	2278.24	2278.41	2310.36
M524T283	524.367	282.666	(M+H)+	1-Stearoyl-2-hydroxy-sn-glycero-3-phosphocholine						3113.59	3233.59	158.592	65565.4	2724.24	2280	996.598	940.186	995.934
M628T222	627.53	222.055	(M+H-H2O)+	1-Stearoyl-2-arachidonoyl-sn-glycerol	C00165	HMDB0007098/HMDB0007099/HMDB0007100/HMDB0007101/HMDB0007103/HMDB0007108/HMDB0007112/HMDB0007131/HMDB0007132/HMDB0007156/HMDB0007166/HMDB0007170/HMDB0007223/HMDB0007224/HMDB0007248/HMDB0007257/HMDB0007398	Lipids and lipid-like molecules	Glycerolipids/Fatty Acyls	Diradylglycerols/Lineolic acids and derivatives	15292.1	9022.91	7223.82	9140.8	30873.1	6382.08	500.791	500.954	564.284
M496T192_2	496.338	192.25	(M+H)+	1-Palmitoyl-sn-glycero-3-phosphocholine						1.40228e+07	1.85252e+07	7.78577e+06	1.66246e+07	1.48065e+07	1.25702e+07	8.14644e+06	8.15159e+06	7.88865e+06
M538T187	538.383	187.169	(M+CH3CN+H)+	1-Palmitoyllysophosphatidylcholine						105388	157072	96319.9	178011	134525	130605	58353.4	57473.9	58371.2
M454T183	454.289	183.166	(M+H)+	1-Palmitoyl-2-hydroxy-sn-glycero-3-phosphoethanolamine						18292.1	16608.3	30839.5	21209.9	18296.4	21261.7	1465.72	1466.59	1500.87
M522T171_2	522.353	170.798	(M+H)+	1-Oleoyl-sn-glycero-3-phosphocholine						1.12026e+07	1.3151e+07	9.40535e+06	1.13709e+07	1.04924e+07	1.00708e+07	398343	403605	438840
M419T246	419.253	245.889	(M+H-H2O)+	1-Oleoyl-L-.alpha.-lysophosphatidic acid						9005.15	12240.8	6103.52	12489.1	10547.1	6946.96	3394.55	3555.38	3392.93
M468T181	468.306	180.868	(M+H)+	1-Myristoyl-sn-glycero-3-phosphocholine						105840	145669	103037	166192	177252	127644	4590.6	4254.31	4573.28
M137T286	137.07	285.871	M+	1-Methylnicotinamide	C02918	HMDB0000699	Organoheterocyclic compounds	Pyridines and derivatives	Pyridinecarboxylic acids and derivatives	2555.77	27606.3	27918.6	1080.13	2673.47	24531.4	3158.83	3564.66	3602.97
M170T503	170.092	503.193	(M+H)+	1-Methylhistidine	C01152	HMDB0000001/HMDB0000479	Organic acids and derivatives	Carboxylic acids and derivatives	"Amino acids, peptides, and analogues"	169277	917771	255157	1.14229e+06	106519	179302	116562	132883	116781
M84T372	84.0434	371.978	(M+H-H2O)+	1-Aminocyclopropanecarboxylic acid	C01234	HMDB0036458	Organic acids and derivatives	Carboxylic acids and derivatives	"Amino acids, peptides, and analogues"	24488.4	14364.5	23085.6	15517	25970.5	24473.3	17066.3	17309.8	17070.7
M769T139	768.585	138.894	(M+H-H2O)+	1,2-dioleoyl-sn-glycero-3-phosphatidylcholine						247223	305333	364150	298716	360396	260438	221069	207835	207867
M317T480	317.179	479.899	(M+CH3CN+H)+	.gamma.-L-Glu-.epsilon.-L-Lys						29735.5	6686.87	5341.1	4507.27	28656.9	5859.93	2605.63	2613.37	2271.61
M130T306	130.085	306.383	(M+H)+	.beta.-Homoproline						3780.43	13487.3	11544.4	11065.4	13650.5	11440.5	12556.9	12488.2	9966
M146T374	146.117	374.295	M+	(3-Carboxypropyl)trimethylammonium cation						182950	166182	204442	189436	185480	234797	184780	184602	188813
M1000T118	1000.14	118.499								8271.36	20893.6	15085.1	17829.9	32155.5	13771.7	11213.9	12476.5	12513.5
M1000T120	1000.34	120.136								11106.1	11066.4	31100.8	40227.4	26113.7	7157.18	25773.1	23110.8	26167.5
M1000T177	999.635	176.823								4975.63	7284.16	4735.98	7105.78	7627.8	6428.43	572.815	585.281	585.264
M1000T348	1000.28	348.111								4390.2	5154.99	3850.27	3750.49	4133.51	4384.08	826.94	826.95	843.342
M1000T36	999.612	36.26								3175.88	2218.14	2277.18	5221.29	3326.09	2575.97	2828.49	3060.15	3038.71
M1000T37_4	1000.34	37.359								43582.5	38720.1	49630	64801.3	66819.3	48677.5	11332.6	11323.3	10497.2
M1000T38_2	1000.14	38.082								33295.9	36454.5	30247.6	42337.3	35499.5	24101.7	8799.54	8547.57	8805.62
M1000T55	1000.14	55.381								78526.6	14794.4	68138.8	23039	57179.9	11267.8	29208.9	25105.4	25056.2
M1000T71_2	1000.34	71.0795								65919.4	64071.8	17959.1	107634	34923.5	21782.7	27557.6	25877.9	27556.3
M1000T85	1000.14	84.59								13829.4	27197.9	39616.6	32248.8	12493	22638.1	12936.6	15020.2	14574.5
M1000T87	1000.34	87.475								9774.53	5745.25	12164.9	12996.8	13673.3	16423.4	15130.2	18351.1	15272.7
M1001T115_2	1000.94	115.189								9947.92	19988.6	19388.6	26948.6	28217.5	12493.3	15943.2	15166.2	15924.3
M1001T162	1000.58	162.066								43051.2	56951.6	61071.8	59788.5	74294	53587.2	26688.8	26689.5	26780.2
M1001T178	1000.58	177.97								17645.7	26222.8	21656.8	26605.7	26412.3	17189.8	10472.3	10412.1	10472.4
M1001T209	1000.58	208.83								8599.55	9150.19	8490.63	8089.09	10035.1	9072.25	7599.88	7561.84	7830.99
M1001T331	1001	331.007								8470.35	14384.1	8720.9	8695.1	11835.8	9895.95	3596.32	3596.14	3627.58
M1001T361	1000.86	361.488								5045.3	5341.83	4333.86	5070.15	3953.17	5217.59	1885.58	1902.38	1885.58
M1001T37_1	1000.67	37.3415								69069.6	67800.2	8894.45	16733.5	17353.2	7808.97	44234.2	44199	46323.2
M1001T38_1	1000.54	37.692								43908.1	56773.5	56784.9	64393.9	89182.1	29223.9	67297.1	68325.6	67506.7
M1001T41	1000.94	41.223								28381.3	41156.4	34660.1	22106.5	23176	28936.6	30514.5	31508.1	31507.3
M1001T64	1000.94	63.82								15027.9	17535.1	20555.6	82891.4	60784.3	23896.2	20981	22269.3	22304.2
M1001T66	1000.54	65.92								37693.7	38263.4	16908	40142.9	250789	42869.7	39855.2	39838.9	40660
M1002T162	1001.59	161.863								22646.3	30124.1	30479.7	40340	56395.2	26331.3	13493.8	13493.8	13571.2
M1002T176	1001.65	175.895								14159	18105	8290.51	24858.9	12749.8	17588.1	6600.98	6500.68	6599.9
M1002T339_1	1001.96	338.958								116384	71952.2	54372.1	116888	113260	107223	42368.9	41343.3	42367.3
M1002T339_2	1002.46	339.275								52479.3	29038.6	47163.2	1308.66	52304.7	26972.9	12916.4	12919.1	13391.9
M1002T42	1002.23	42.038								13291.6	8371.77	11455.7	34312.5	14145.3	16370.4	13845.3	11826	13820.6
M1003T157_1	1002.65	156.981								13413.4	48512.8	29225.1	48652.5	35275	30935	18741.2	18704.6	18741.2
M1003T157_2	1003.15	156.762								10044.6	36375.6	26338.9	28056	32822	26932.1	15838.7	15709	15837.9
M1003T160	1002.99	159.828								2772.56	4019.9	2109.22	5395.54	5349.38	2345.88	1731.22	1635.93	1730.38
M1003T162_1	1002.59	162.372								12628.7	11715	13635.6	11446.9	26571.2	9119.96	4654.1	5323.84	5312.6
M1003T162_2	1003.33	161.839								3825.9	5685.22	2716.94	7120.64	6743.82	3475.14	2428.95	2440.33	2451.65
M1003T236	1002.6	235.704								39827	43541.5	21949.8	46275.9	26785.4	18083.6	10592.2	10407.6	10409.5
M1003T240	1003.1	240.219								17484.3	19933.1	20268.8	40554.3	48493.8	19101.9	9227.44	8754.96	8754.94
M1003T331	1003.47	331.451								4820.86	4753.08	5135.15	2559.07	10850.6	10260	3968.93	4077.19	4076.14
M1003T39_1	1002.69	39.182								180918	370782	216230	359005	408599	279904	116134	115622	127125
M1003T39_2	1003.19	39.182								183434	349412	180776	361436	277155	196207	121758	110260	110326
M1003T42	1003.24	42.354								93028.2	107856	131805	526521	90060.7	121505	64771.1	65047	59045.4
M1003T43	1002.73	42.67								96571.2	65461.3	91761.3	46207	102300	77051.4	40736.9	46138	45909.3
M1003T514	1003.35	514.121								587.592	2374.22	1062.16	908.124	1160.37	997.607	462.894	440.569	440.978
M1003T65	1003.19	65.021								65040.4	98591.2	68754.9	37656	146946	61395.6	40454.6	38591.4	51527.6
M1003T66	1002.69	66.2225								48442.5	102211	95801.4	111186	47162.9	30698.5	37789.8	36314	48109
M1004T157	1004.15	157.238								3592.91	7846.91	8736.92	15257.1	12052.9	9933.53	5303.36	5303.43	5436.03
M1004T159	1003.65	159.146								18115	30664.3	20384.1	73423.9	45447.1	29585.2	13766	14044.2	13766.6
M1004T162	1004	161.863								4446.65	7636.68	2620.42	6227.99	7074.02	4374.14	2773.83	2823.56	2773.92
M1004T334	1003.88	333.974								8362.57	4631.06	5893.01	4757.37	6489.46	7010.35	3456.14	3483.04	3440.9
M1004T339	1004.31	339.274								3528.15	2781.19	1786.99	2949.06	2318.89	1744.8	1067.91	1067.92	1131.17
M1004T351	1004.12	351.435								1869.38	1967.98	1129.18	1777.68	1169.62	791.39	38.1718	65.3124	65.2848
M1004T360	1004.4	360.159								1148.62	1452.38	957.333	1403.83	1397.04	1013.63	20.2728	19.8553	21.9358
M1004T40	1004.2	39.659								125917	42548.4	109475	150300	122999	97574.3	58604.7	52357.8	58649
M1004T65_1	1003.69	65.381								151537	169558	502101	187062	197697	126364	117822	117728	127659
M1005T168	1004.61	168.205								10345.3	13979.7	15835.6	12602.7	12154.6	12909.1	4050.77	4049.21	4438.35
M1005T200	1004.58	199.555								7422.8	4996.1	8401.11	7470.92	6466.09	7139.53	6862.91	7127.44	7127.65
M1005T224	1005.08	223.567								1888.18	1881.27	4027.23	4303.67	5166.39	2466.45	446.675	464.058	463.743
M1005T34	1004.74	34.1445								237721	331500	225581	295777	326621	203531	106011	106019	106839
M1005T353	1004.89	353.248								6235.49	4688.64	5988.82	5636.96	4698.34	3434.89	569.844	479.301	568.427
M1005T431	1004.56	431.418								950.42	910.177	789.537	902.283	752.155	1168.81	630.438	647.158	630.469
M1006T191	1005.68	190.97								16244.1	27643.9	6479.14	27692.9	19155.8	15241.8	4833.65	4571.26	4569.86
M1006T196	1005.58	195.769								14648.5	17853.7	17370.1	10440.7	9386.96	17077.3	10248.4	10236.9	9770.58
M1006T201	1006.08	200.817								1507.31	1392.08	3375.69	1451.31	1254.63	1872.07	178.904	199.68	178.406
M1006T36_2	1006.49	36.411								23931.3	28208.4	29407.5	32188.2	34740	18374.4	31266.4	30972.2	31311.6
M1006T37_2	1006.24	36.61								25596.5	34951.9	36230.6	30554.2	39172.9	23698.8	36908	35240.1	35376.9
M1007T196	1006.58	196.08								9635.71	7768.18	12141.4	7130.96	11341.4	7128.44	6538.24	6016.85	6031.25
M1007T198	1007.08	198.408								2442.61	2204.27	1787.42	2227.22	2434.88	3722.6	162.077	310.968	308.677
M1007T332_2	1007.02	332.448								951353	1.25412e+06	943717	1.36431e+06	1.01899e+06	919881	160885	160855	162590
M1007T334	1007.47	334.411								3221.58	2722.46	3017.8	7885.99	4404.81	4933.35	2518.71	2657.7	2644.61
M1007T37	1007	36.932								10337.2	10646.8	14170.7	17198.4	19824	10864.3	12624.6	13511.6	12624.5
M1007T431	1006.56	431.414								478.627	468.66	485.554	490.884	380.141	673.54	369.566	369.809	361.157
M1008T333_1	1007.52	332.771								67002.3	96533.4	68122.6	89061.4	83592.4	74739.9	9434.47	9556.04	9557.51
M1008T350	1008.26	350.06								3057.75	2247.43	2854.34	2653.55	3169.07	3219.48	686.019	672.799	672.346
M1009T350_1	1008.59	350.367								2242.49	2893.07	2499.79	1863.04	1582.46	2688.72	60.6108	57.547	59.2017
M100T278	100.075	278.103								2752.43	4662.65	6195.21	5596.92	7859.85	3228.03	3639.67	3640.58	3220.22
M100T40_1	100.111	39.659								90354.3	98604.1	128885	81629.1	106537	83783.3	194505	201858	194494
M100T55	100.075	55.381								174414	41104.8	382733	147916	65013.8	572436	240121	237492	237517
M1010T197	1009.57	196.784								9545.21	6463.77	11538.5	6910.23	6181.79	7876.61	4459.38	4272.82	4266.21
M1010T257_1	1009.59	257.007								3726.49	3674.52	3516.82	8712.62	9268.79	4235.28	1992.49	2005.21	2100.51
M1010T257_2	1010.09	256.618								3214.01	3227.15	5846.02	4341.54	8370.58	3613.45	1971.37	1971.57	2043.59
M1010T34	1009.7	33.504								12705.5	14043.8	12111.3	15979.4	28608.1	8893.3	11725.8	12367.6	13425.4
M1010T39	1010.33	38.754								3380.75	3226.4	1352.17	3170.57	6485.52	4393.09	3505.12	3931.8	3493.75
M1011T35_2	1011.42	35.087								32601.3	28510.7	28792.1	35339.3	34112.6	19551.6	17929.7	13245.3	18123.5
M1011T36_4	1011.08	35.839								33818.5	38765.1	38559.2	38118	38277.8	25671.9	23081.2	22510	23087.3
M1012T109	1011.75	108.807								9790.62	7687.16	14876.6	11993.2	31685.9	7371.89	8705.61	8691.98	8301.84
M1012T115	1011.95	115.176								13398.2	14190.4	14573.8	26784.7	28660.9	7814.11	13952.4	13970.9	14805.7
M1012T116	1012.15	116.43								8054.88	23968.3	11501	16839.6	16658.1	5266.14	8386.88	8394.49	10058.4
M1012T121	1012.35	120.734								9193.59	4406.38	5748.45	9285.06	12565.9	7873.54	6869.58	7242.65	7891.71
M1012T198	1011.57	198.434								2173.73	2272.37	2341.38	2303.41	2114.78	2434.67	1306.95	2130.79	2255.08
M1012T259_1	1011.61	258.969								2413.69	2241.4	2329.15	2439.78	2546.96	2158.28	1270.64	1321.26	1270.37
M1012T259_2	1012.11	259.428								1927.7	2048.8	2277.66	2134.59	2517.04	2175.42	1351.48	1405.45	1406.54
M1012T338_2	1011.97	337.589								12325.6	13423.2	4171.45	9094.8	4675.89	6947.41	3217.24	3371.71	3064.47
M1012T37_2	1011.95	37.244								38072.2	33663.4	26858.2	28342.7	38787.1	40928.2	12840.3	10736.3	12823
M1012T38_4	1012.35	37.551								25864.5	23846.1	60394.9	43590.3	35286.1	21021.6	12516.8	12211.2	12191.9
M1012T502	1011.59	502.382								1308.6	1376.34	1539.95	4222.22	1294.75	1591.86	379.521	379.64	370.589
M1012T57_1	1011.95	57.3935								47844.5	41503.1	25612	75851.5	92085.1	23093	29200.7	33668.4	33597.5
M1012T57_2	1012.15	56.691								20335	36227	27528.6	33792.4	34792.5	26650.9	29673.6	26887.5	26987.3
M1012T79	1012.35	78.886								10954.5	13921.3	10190.7	10309.3	13997.9	23609.7	5740.87	12955.8	13460.8
M1012T83	1011.95	83.025								42161.4	6221.47	17383.1	20708.4	20202.1	27034.8	17395.2	7844.43	17298.4
M1012T86	1012.15	86.047								31498.6	25652.2	29471.7	49097.6	16274.3	17465.9	22890.3	22771.1	15616.6
M1013T114	1012.55	114.059								7883.25	12025.1	2034.16	13338.8	20869.3	7320.1	7568.88	8242.9	7525.3
M1013T159	1012.62	159.278								2781.65	2801.78	2690.28	3535.52	3636.46	3273.81	2379.31	2369.58	2369.53
M1013T200	1012.57	200.346								1802.45	2173.28	1658.02	2145.61	1676.81	1655.82	1058.77	1191.34	1094.57
M1013T241	1013.07	241.102								1352.71	1732.85	1544.84	3426.87	1170.53	1492.47	692.931	717.441	697.889
M1013T261	1012.61	261.329								1425.7	1338.93	1138.28	1738.18	1514.25	1040.18	748.949	749.641	766.065
M1013T353	1012.93	353.096								3426.53	2325.22	3290.41	3589.05	3122.44	4044.85	526.395	529.537	559.391
M1013T37_1	1012.55	36.99								13380.9	16265.6	16089.7	20608.9	23777.1	11353.7	6111.55	5796.14	6111.98
M1013T37_4	1013.24	36.99								272540	271612	322435	319636	323266	266870	209264	209260	207972
M1013T37_6	1013.5	37.3845								567088	518539	649057	602958	688234	545878	390800	390745	386527
M1013T54_1	1012.55	54.091								13024.3	11335.7	14672.9	18177.6	40507.9	7516.07	14812.9	14512.2	14520.6
M1013T90	1012.55	89.69								25483.9	8259.96	5776.69	12820.4	8797.23	5006.67	12793.4	14730.5	14731.2
M1014T176	1013.65	175.895								15028.6	20476.7	11521.4	30229.5	20775.4	20633.6	572.533	615.718	573.561
M1014T344	1013.52	344.43								2701.63	3483.15	2405.66	3693.28	3399.35	2807.93	219.203	219.526	249.335
M1014T345	1014.03	344.796								1245.39	2296.75	3905.14	1939.77	1542.72	1085.56	293.253	350.573	297.928
M1014T348_1	1013.94	347.779								57572.1	32681.7	37661.3	54709.7	36327.3	56331	18281.3	18259.4	18767.7
M1014T348_2	1014.44	347.838								17426.9	26693.9	20884.8	27380	13093.3	15098.7	1887.25	1895.07	2256.96
M1014T37_1	1013.75	36.99								611043	593588	672702	683538	591520	568680	433052	429459	429476
M1014T37_2	1014.25	36.569								379773	342627	346418	389041	393513	344313	256361	252006	256400
M1014T38	1014	37.551								392883	326532	458183	423821	461675	427281	327439	344639	326984
M1015T26	1015.2	25.8695								1963.65	1081.05	1449.14	2750.5	2457.66	2885.37	1393.53	1392.67	1506.64
M1015T335_1	1015.01	334.751								32525.5	39007.5	27859.4	37894.8	23294.5	28262.5	2443.25	3541.55	3517.28
M1015T335_2	1015.34	334.853								13894.9	11955.5	15645.4	20946.1	20578.3	15664.2	3484.99	3477.48	2694.94
M1015T346	1014.95	345.8								11196	9215.09	15071.9	3032.18	16480.2	9798.34	1528.25	1537.39	1712.73
M1015T348	1015.44	348.072								4864.86	3206.87	6259.78	7367.7	5297.84	7330.31	856.148	928.402	926.884
M1015T37_2	1015	36.61								63497.7	58480.5	50224.4	66560.5	80220.3	72870.5	100711	102850	102826
M1016T175	1015.67	175.229								265242	260304	104381	348390	201009	212024	152.172	152.792	165.707
M1016T192	1015.67	191.61								100103	183973	53289.4	209920	156001	105886	39372.5	39376.7	38738.4
M1016T332	1015.51	331.784								8641.64	5480.99	6009.61	9687.39	6635.76	7909.91	1834	1978	1967.83
M1016T333	1016.01	332.978								11813.7	14793.5	11398.6	18116.5	13081.9	11277.4	2603.52	2869.35	2878.13
M1016T336	1015.68	336.371								6829.63	10269.3	6475.43	8212.51	6270.2	6281.73	751.864	693.273	694.831
M1016T36_3	1016.41	35.574								26217	23238.4	27936.9	25014.7	32087.2	28620.1	24958.6	25120.9	25119.9
M1017T162_1	1017	162.446								3852.43	5912.22	3153.92	6614.4	6205	2461.42	2385.35	2385.75	2374.77
M1017T162_2	1017.34	161.651								3337.7	4862.96	2146.8	6491.11	7202.5	2161.48	2142.3	2134.53	2156.56
M1018T163_1	1018.01	162.936								2256.7	5167.45	2324.73	4887.03	5877.77	2769.11	2040.81	2107.72	2106.13
M1018T163_2	1018.34	163.157								4266.29	6692.18	2468.52	6361.45	8114.66	3602.78	2669.4	2755.22	2749.25
M1018T190	1017.68	190.352								81549.8	128767	27186.3	120866	101748	57394.5	21806.9	22072.9	21805.9
M1019T173	1018.6	172.845								15385.3	30791.9	29723.8	29062.3	34505.2	28464.5	1763.31	1764.4	1802.05
M1019T194	1018.6	194.406								9844.42	15615.7	8615.47	15434.4	15617.5	9374.71	14981.9	14742.8	14743.6
M1019T334	1019	333.931								147381	73458.6	127949	185500	164596	133155	18033.6	18031.7	18414.2
M1019T351	1018.96	350.82								4407.25	5666.72	20893.4	6274.2	6011.18	5543.03	390.172	407.885	407.879
M101T161	101.106	161.192								5476.84	4584.32	5511.18	5857.47	4996.47	5628.95	12294.2	13707.3	13682.8
M101T240	100.99	240.178								2207.07	5819.42	2850.09	2546.36	8572.74	3055.29	1398.6	1621.29	1400.2
M101T262	101.059	261.964								430.424	1460.78	1503.87	1072.91	1348.75	1348	1372.18	1340.61	1369.6
M101T285	101.007	284.848								3818.08	354.663	1678.27	1992.19	1811.85	3666.35	3124	2867.53	2823.49
M101T431	101.07	430.749								4199.01	3103.55	3375.44	3636.1	3341.24	3586.96	3341.12	3341.63	3379.45
M101T663	101.07	662.881								2354.05	5115.22	1402.54	3609.67	3066.87	3535.48	2988.95	3016.81	3016.46
M101T682	101.07	681.61								2048.99	11553.2	1947.68	5374.44	2702.45	4074.4	2429.08	2435.9	2396.68
M101T704	101.07	704.426								11289.8	2494.72	4250.33	1943.89	3335.69	5834.06	2807.12	2805.14	2665.34
M1020T170	1019.6	169.733								13506.4	19895.7	6566.65	16299	19775.7	19446.4	1112.36	1113.51	1147.09
M1020T333	1019.5	332.963								82748.6	95081.2	76573.4	104176	86528.3	73163.3	9984.5	10019	10052.2
M1020T348	1020.45	348.5								1978.49	5408.84	3672.37	4171.23	3576.53	3005.63	333.089	361.27	332.057
M1020T41	1020.24	41.006								22349.7	34122.4	43809.6	26702	54354.3	36264.9	18879.2	18326.5	18879.9
M1021T173	1020.7	173.398								93236.7	225524	49113	199152	74116.1	118297	233.501	234.568	243.303
M1021T174	1020.6	173.992								3185.95	8360.53	3849.9	6449.19	11116	7478.82	402.725	410.227	410.038
M1021T32	1020.65	31.5815								29782.3	16576.9	8291.08	12493.3	16744.1	14697.8	6473.33	7068.83	6650.91
M1021T356	1020.86	355.921								8500.03	6492.91	8549.42	7296.5	7190.39	8166.17	696.752	698.213	760.855
M1021T357	1021.37	356.787								2855.14	3332.66	3013.43	2568.05	2658.53	3288.43	141.499	139.667	154.698
M1021T36	1020.5	36.253								19532.6	20829.4	20831.5	19686.7	20427.8	13714.4	27599.2	27593.9	30104.1
M1021T37_1	1020.75	37.0595								56501.4	36781.4	50026.5	84163.3	68257.3	52229.3	38323.6	39761.5	38339.1
M1021T37_2	1021.01	36.617								24585.6	25493.4	32604.6	40051.4	40656.6	23669	27293.8	27206.4	28172.9
M1021T37_4	1021.26	36.7505								21949.1	20669	22048.6	27338.6	36289.7	24963.6	24650	26365.9	24656.9
M1021T480	1021.45	480.44								3173.32	2486.81	1391.35	1927.08	1900.23	1698.64	758.756	822.9	822.704
M1022T173	1021.7	173.398								35333.5	91260.8	20187	76631.4	29517	49619.8	565.237	565.577	533.074
M1022T326	1021.93	325.568								1745.19	1946.58	2308.66	1394.78	1450.62	2449.42	4759.27	4434.99	4432.85
M1022T342	1021.53	342.466								2421.23	3949.89	2711.37	2916.7	4157.38	2038.84	823.194	832.738	721.227
M1022T480_1	1021.95	480.44								2788.38	2263.03	1318.56	1675.13	1665.05	1625.66	708.412	725.334	804.939
M1022T480_2	1022.45	479.519								2567.84	1965.08	934.597	1458.46	1294.54	1423.8	565.286	626.377	624.526
M1023T173	1022.71	173.093								11443.5	18239.1	7455.24	14689.5	10824.5	19225.9	401.99	410.87	402.094
M1023T336	1023.33	335.75								9404.41	12501.9	11005.9	12900.4	13283.6	11276.9	2102.95	2328.19	2321.66
M1023T38_4	1023.36	37.5255								15837	13169.4	15574.7	23246	15190.3	7416	5902.53	6207.98	6205.65
M1023T76	1023.35	76.342								7278.12	877.591	3515.05	8624.02	4494.09	1231.21	16627.6	14768.9	15557.5
M1024T114	1023.56	114.124								15054.9	6729.09	18831.4	15301.6	18372.2	19762.4	15710.2	15716.3	14685.3
M1024T117	1023.96	117.137								7435.54	12689.4	6916.94	8763.05	24014.9	12203.9	10544.1	10515.1	7730.73
M1024T118	1023.76	117.692								14408.7	6475.57	6123.77	22946.1	16135.6	11518.6	14762.7	13277.5	13494.4
M1024T295	1023.53	295.497								2469.5	1945.78	3575.66	3542.74	1364.68	1583.35	1635.84	1754.83	1752.32
M1024T332	1023.99	332.274								18153.7	12199.9	16278.8	12684.7	19906.6	15175.7	3975.91	4180.72	4187.14
M1024T334	1023.66	333.866								2781.96	8450.7	4062.08	3452.04	4308.18	5781.58	780.717	721.766	722.331
M1024T37_2	1023.96	36.9835								19905.1	21283	16610.4	24298.9	23437.1	13232.7	10934.2	8875.69	10924.2
M1024T38_1	1023.56	37.7695								29390.6	21959.7	28174.5	43840.7	14338.1	24846.6	12465.7	12464.3	12035.1
M1024T56	1023.96	56.199								16311.4	18098.4	17499.4	19236.7	10083.1	13441.3	16356	16333	16992.8
M1024T68_1	1023.56	68.0455								20428.8	17078	21922.5	62466.4	6706.27	11509.9	12962.7	13378.7	13375.6
M1024T74	1023.96	73.8865								10343.5	9262.88	7255.81	6862.31	9809.77	3774.31	4981.98	5021.21	4930.6
M1024T76	1023.75	75.769								12035.9	9264.34	29291.9	21659.4	6476.62	4538.24	17905.4	26105.5	17545.1
M1024T83	1023.56	83.459								11522.8	34892.3	16180.5	15551.2	36995	5138.09	13913.7	13689.2	8585.91
M1024T89	1023.96	89.062								6978.15	8625.9	4746.53	6833.21	8425.07	6520.91	7195.39	7576.47	7189.32
M1025T159	1025.16	158.772								6378.45	23756.6	17466.5	30259	23693.4	18533.2	10270.9	10274.3	10528.6
M1025T160	1024.66	160.301								4916.14	34055.4	20854.3	30598.4	22287.8	19277.3	10536.3	10121.7	10534.6
M1025T223	1024.61	222.869								8427.3	10502.7	8218.22	9300.63	11136.1	4254.37	1247.2	1275	1274.24
M1025T241	1025.12	241.128								9188.4	10674.4	8681.79	24194.5	15215.1	9374.47	5386.29	5592.53	5437.94
M1025T242	1024.61	241.664								12468.1	12035	9531.39	10264.8	16797.3	10280.7	6312.22	6234.2	6333.84
M1025T361	1024.83	361.339								3380.92	2221.46	3101.96	2926.75	2853.83	3043.66	992.132	975.636	992.104
M1025T38_1	1024.7	38.129								142794	200851	151742	272401	233092	205566	86924	86896.9	94021.5
M1025T42_2	1025.25	42.463								123256	104062	131866	105827	137056	114492	44314.4	35618.1	51861.6
M1025T43	1024.75	43.064								143381	161938	139423	87818.1	168393	143824	82886.6	82909.3	81196.1
M1025T69	1025.2	69.1585								200163	333363	256254	304317	421251	243161	206008	206013	210953
M1025T70	1024.7	69.887								312293	345369	204640	148584	367871	60003.6	190194	187892	187916
M1026T159_1	1025.66	159.416								9930.69	23606.6	17737	23459.5	16128.3	21769.3	7904.75	7734.86	7904.73
M1026T159_2	1026.17	159.162								1321.09	10428	7054.24	10706.5	3275.62	6008.67	3788.62	3786.39	3968.3
M1026T220	1025.62	219.982								5923.43	5075.65	4775.09	5704.48	7959.39	5348.14	894.883	895.277	913.181
M1026T241	1026.12	241.336								3440.27	3355.2	3933.12	9446.11	9919.47	3718.74	1654.69	1681.67	1703.91
M1026T345_1	1025.5	344.509								4264.03	4975.34	4190.1	6330.56	3525.55	4506.58	302.584	318.791	318.725
M1026T345_2	1026	344.509								2765.26	3737.15	1893.45	2861.66	1687.24	4234.95	409.842	355.443	357.533
M1026T351_1	1025.92	350.731								18775.1	20141.4	21448.7	19850	25220.8	26385.8	4076.9	4076.06	4325.66
M1026T351_2	1026.42	351.072								13567.4	7460	19048.9	12152.2	12825.3	16602.4	1534.2	1403.39	1533.89
M1026T43_2	1025.75	42.6585								126332	87224.5	148343	86817.6	144862	139106	49416.9	52112.8	52161.5
M1026T468	1026.48	468.114								410.346	506.285	342.441	562.496	490.264	406.856	50.7834	41.4225	41.2118
M1026T469	1025.98	469.024								546.38	643.834	425.929	695.665	567.403	420.166	143.901	107.489	162.083
M1026T70_1	1025.71	70.201								236083	267833	255698	217580	284234	160405	142010	140493	142019
M1026T70_2	1026.21	69.8265								106460	183530	299611	160676	182243	138885	50143.4	74079.2	74007.4
M1027T329_2	1027.49	328.521								11475.8	5016.46	4764.95	7751.34	11418	5334.17	1059.58	1039.49	1040.28
M1027T332	1026.99	331.623								17050.9	18797.1	15357.9	22661.6	11931.4	12814.3	2093.41	2146.04	2095.09
M1027T40_1	1026.71	39.72								37711	55635.8	19739.5	54385.8	36851.1	37811.4	14884.6	15051.9	14883.2
M1028T175	1027.67	174.769								10023.3	21295.2	7888.27	26772.2	10612	13279.1	378.133	342.153	377.982
M1028T241	1027.59	241.107								2030.83	1881.74	2054.09	2369.63	3474.4	4709.55	1120.88	1123.88	1159.3
M1028T37_2	1027.75	36.7735								292879	262656	327039	299192	325648	268844	196135	198686	196121
M1028T37_4	1028.01	36.7735								533462	486592	617228	623562	591677	528754	421542	421545	428299
M1028T37_6	1028.26	36.99								628293	589017	742877	661353	729724	599461	428121	437242	437203
M1029T175	1028.67	174.579								6018.28	9393.33	5607.17	11069.2	6895.58	8055.39	338.535	338.461	332.456
M1029T195	1029.08	195.464								7373.29	7285.35	5171.47	5349.56	7344.11	6730.51	3040.71	3031.2	2813.94
M1029T26	1029.22	25.59								5732.39	2163.43	3214.1	5804.3	4843.79	5652.1	3161.91	3166.71	3388.27
M1029T37_1	1028.51	36.557								539680	485651	446034	525461	582278	518004	345015	361969	361784
M1029T37_2	1028.76	37.359								399233	406981	482472	415914	460486	395688	324250	388678	388448
M102T121	102.127	121.35								1.57191e+06	1.85585e+06	2.02151e+06	1.84609e+06	2.10927e+06	2.23851e+06	3.32835e+06	3.52153e+06	3.34017e+06
M102T198	102.127	198.054								98154.7	101953	291217	244487	169313	248574	147853	142037	141815
M102T234	102.054	233.945								1539.27	2071.22	1907.73	16793.9	18033	1573.83	19064.3	18691.9	18691
M102T274	102.053	274.156								2729.27	2609.76	2442.95	3299.73	1685.83	2852.17	2361.86	2305.03	2059.53
M102T283	102.09	283.296								2408.52	1583.55	2338.22	4097.46	2719.98	2100.75	1180.87	1387.69	1375.82
M102T398	102.054	398.136								7016.43	7664.23	7543.13	10304.9	6072.47	9856.19	4860.39	4860.15	4985.53
M102T40	102.127	40.428								1.55784e+06	2.46525e+06	1.90675e+06	1.48925e+06	1.64676e+06	1.32806e+06	2.40497e+06	2.33469e+06	2.33328e+06
M102T431	102.054	431.418								2540.81	3224.85	2772.97	2401.22	4348.89	2882.95	3731	3057.45	3181.12
M102T668	102.127	668.217								169311	155875	62519	221096	340142	210951	141853	113347	141371
M102T696	102.128	695.867								182088	193159	244703	668083	250485	176193	262766	247782	262651
M102T714	102.128	713.988								325097	571318	290983	263627	198201	377529	209207	211601	60252.4
M102T75	102.127	75.1465								989236	230198	1.02415e+06	724939	832511	755060	1.34636e+06	1.34259e+06	1.32445e+06
M1030T105	1029.62	104.6								4664.91	12808.2	8748.21	6248.27	9214.07	3888.04	2047.54	2049.39	2189.14
M1030T174	1029.68	173.929								25215.6	38203.4	21002.2	58758.3	29704.2	37926.6	191.088	225.661	222.56
M1030T191	1029.68	190.97								17253.6	28917.9	11721.2	35882	26675.7	19491	6536.47	6350.88	6536.81
M1030T259	1029.67	258.787								2160.97	1771.42	2306.34	3880.42	3089.85	2699.65	294.569	382.921	380.719
M1030T41	1030.25	41.236								24215.2	20583.7	23144.1	17445.5	23609.9	15796.2	23502.5	19487.2	23291.5
M1031T334_1	1030.98	334.318								366672	219168	336635	413451	401593	344550	83515.4	83502.9	84270.7
M1031T334_2	1031.48	333.798								66685.8	41226.2	66847.1	79366.9	73607	66553.1	12858.6	12863.9	13024.3
M1031T514	1031.11	514.452								494.221	1070.39	1653.53	1402.13	1319.98	1123.68	231.346	227.894	227.478
M1032T256	1031.6	256.066								7505.11	7183.88	3988.05	5373.09	9570.36	5861.02	2200.49	2200.37	2235.07
M1032T257	1032.11	257.056								3728.84	6521.34	4163.76	8065.83	5012.36	3972.45	2083.1	2084.08	2165.9
M1032T60	1031.83	59.744								27615.8	13809.9	15500.7	18637.3	13315.3	8812.39	3498.74	3878.83	3499.22
M1033T259	1033.11	259.03								1111.98	1421.72	1406.93	1711.36	1849.53	1590.28	515.101	532.346	532.269
M1033T34	1032.77	33.9885								14772.9	22611.8	14049.5	16798.8	16009.3	16195.2	7553.81	7627.5	8397.91
M1033T358	1032.85	357.879								3976.57	2142.76	3769.02	3299.19	1843.54	3366.81	1316.84	1503.8	1495.85
M1033T359_1	1033.34	358.733								2186.8	1198.28	2191.3	1899.5	1021.83	1610	788.974	789.548	742.594
M1033T37_2	1033.24	37.359								5692.18	6688.34	6860.74	8102.21	18285.1	10800.9	6659.55	6703.25	6702.76
M1033T478_1	1032.94	477.763								894.146	855.417	478.063	664.963	971.254	521.263	168.35	196.227	190.191
M1034T199	1033.58	199.424								2903.79	2878.66	2674.95	2943.72	4213.78	3593.23	851.792	704.691	852.253
M1034T200	1034.08	200.007								11771.4	13672.2	28490.9	13236.9	21279.9	20898	6291.89	7448.86	7425.79
M1034T260	1033.62	259.682								2710.43	2528.77	2624.85	3034.32	3313.66	2446.68	1621.42	1653.56	1668.91
M1034T261	1034.12	261.014								2782.29	2640.89	2543.24	5378.03	2908.49	2485.67	1474.59	1507.33	1495.48
M1034T336	1034.35	336.226								7261.36	8398.29	6142.14	8285.92	3053.86	6430.06	2359.5	2268.14	2256.02
M1034T338	1033.99	337.559								6053.77	13527.4	10688.8	7310.32	6065.15	15779.2	4471.31	4588.45	4585.03
M1034T344	1033.51	343.761								2772.95	3987.92	2693.65	3828.86	4330.82	2729.07	283.018	226.966	280.399
M1034T352	1033.91	352.338								5191.59	5108.95	4834.3	3420.8	4295.03	3700.75	638.273	649.207	640.801
M1034T38	1033.71	38.17								23533.1	45455	16052.3	32451.2	34053	30690.1	12629.4	12490.9	12346.7
M1034T41	1033.84	40.984								8613.64	21465.1	29758.7	29582.9	25391.7	9623.73	17457.3	18374	17439.9
M1034T75_2	1034.21	75.24								10810.9	13615.6	13219	20423.9	13348.6	11457.3	19023.4	21681.1	19119.1
M1035T172	1034.72	171.758								19418.7	28757.1	13876.2	35978.5	17950.7	42116.6	530.763	530.075	494.114
M1035T195	1035.08	195.472								15331.5	36032.2	28115.1	9583.51	33758.2	21783.2	11154.5	11149.7	11286
M1035T197	1034.58	197.299								4025.77	4449.18	2907.01	1991.85	2481.6	4325.53	2863.44	2878.26	3248.16
M1035T261	1034.62	261.029								1948.72	1276.35	2073.21	2033.55	2496.34	1678.82	829.875	864.217	862.923
M1035T37_3	1035.26	37.129								42978.5	38208.6	46669.5	43034.9	41826	45779.7	43269.7	42470	37521.5
M1035T38_5	1035.36	38.2755								33648.2	30597.1	39162.5	23387.8	29493.8	24367.5	18125	26229.8	26103.2
M1035T39_2	1034.76	38.7375								32820.1	39480.3	25476.5	39217.4	56066.5	25615.6	33007.9	32667.2	30030.6
M1035T511_1	1034.61	510.732								1985.54	2811.56	1149.25	2082.09	2554.09	884.231	444.81	507.711	447.033
M1035T60	1035.36	60.188								9452.72	8765.56	18945.6	33900.1	36987	15108.7	14293.6	14835.7	16826.2
M1035T643	1035.36	642.633								607.628	566.66	896.674	1235.82	1736.3	335.276	411.299	431.895	431.338
M1035T76	1035.17	75.655								7273.1	9043.63	8730.83	19301.4	5772.92	6112.77	8913.79	10024.2	8929.44
M1035T83	1035.36	82.85								3928.71	5445.89	16387.2	7308.89	6381.56	7433.6	11516.8	11861.1	11136.4
M1036T198	1035.58	198.163								1504.89	3565.74	2342.8	927.594	1638.17	1819.93	604.77	468.187	483.018
M1036T343_2	1036.05	342.779								5635.32	9574.93	7298.32	7856.66	10256.1	6392.82	985.239	977.297	1208.76
M1036T347	1035.95	347.164								1212.02	742.163	6608.35	6149.54	5017.36	3950.09	958.08	958.255	976.493
M1036T350	1035.6	350.5								2031.43	1768.59	2887	2949.43	2701.6	2953.96	31.9558	40.6054	31.0365
M1036T37_3	1036.02	36.596								9984.24	12111.8	14048.4	14925	21349.8	10999.5	11220.3	10523.2	10605.6
M1036T78	1035.77	77.949								8306.75	9627.42	7392.77	12795	6838.04	3955.4	14594.3	19589.8	14688.1
M1037T195	1037.07	194.731								11807.8	7379.19	21830	13179.2	7857.61	12321.6	16791.1	16925.4	16926.9
M1037T331_2	1037.03	330.92								8505.25	20376.2	9013.44	21588.3	13003	9724.44	5026.45	5089.94	5024.77
M1037T345_2	1037.49	345.14								2322.02	3234.96	2748.18	3685.31	2817.99	2502.64	400.419	535.759	419.91
M1037T354	1036.92	354.21								6311.65	5687.82	8579.1	6922.63	9133.8	7983.67	2312.48	2294.31	2335.22
M1037T36_1	1037.09	35.6695								6861.25	8703.76	9151.42	6034.2	8599.92	6367.77	1044.14	4854.76	4816.07
M1038T175	1037.65	175.048								20596.1	15421.4	11199.7	26001.7	13286.6	14664.6	1043.75	977.733	1042.87
M1038T191	1037.65	190.988								6341.82	6764.66	3730.03	11631.2	8031.69	5429.16	4071.77	4300.72	4067.63
M1038T198	1037.57	198.017								1951.78	1646.33	2017.66	2934.6	4748.52	1192	2883.75	2726.22	2839.78
M1038T31	1037.82	31.005								10352.4	7682.23	4978.74	9934.5	11434.9	8303.4	2152.94	2792.87	2783.93
M1038T33	1037.77	33.3645								8639.64	12367.4	9404.56	8251.81	10224.6	9344.1	4575.53	4476.83	4722.9
M1038T353_1	1037.9	353.43								16723.1	13656.2	15852.9	15993.6	14453.3	16035.9	2350.75	2352.92	2409.06
M1038T353_2	1038.41	353.11								8857.3	7914.19	7481.72	7985.36	7782.37	9022.63	1233.77	1237.46	1279.17
M1039T33	1038.8	32.86								24249.4	29269.9	22832.7	32690.8	37672.9	19441.4	8407.84	8282.47	9375.69
M1039T332_2	1039.47	332.283								4079.78	3345.39	4827.78	2972.59	3961.6	3350.96	1191.94	1082.16	1193.52
M1039T340_2	1039.3	339.581								9257.53	8025.3	9763.43	8456.64	9409.61	9870.97	3457.94	3301.25	3459.88
M1039T345_2	1038.97	344.509								13973.1	24755	28294.1	12012	7165.18	14734.3	395.939	435.432	465.837
M1039T354_1	1038.9	354.339								8779.64	8356.82	8981.76	8163.57	4884.52	8830.2	1597.36	1596.38	1696.65
M1039T355	1039.4	355.084								1760.14	1701.36	1967.48	2170	2039.33	1795.26	111.715	112.727	127.505
M1039T43	1038.76	43.1495								18995.9	27675.5	18648.5	24246.6	19411.9	12374.2	25048.6	24987.9	23509.3
M103T255	103.053	255.375								33946	34656.2	28026.3	28010.1	32904.3	28067.4	8124.98	8748.55	8126.99
M103T282	102.967	282.272								16428.2	9101.35	20118.7	12473	13841.5	17719.5	11181	11190	10254.5
M103T285	103.053	284.599								18873.8	6530.74	4566.04	4968.48	6015.51	7947.74	3585.78	3594.54	3830.87
M103T376	103.038	375.83								39789.1	12892.3	36673.5	22466.9	31793.4	8970.63	37943.1	37518.9	37944.1
M1040T174	1039.67	173.929								113109	184787	102439	439724	142946	149583	310.968	340.955	341.444
M1040T191	1039.67	190.974								60135.7	93874.5	43301.1	129682	117031	66427.7	25554.4	27676.8	25554.6
M1040T351	1040.43	351.469								1458.92	1494.39	2363.92	1993.27	3265.96	2333.95	200.535	199.837	212.619
M1040T37_2	1039.76	37.129								27233	29143.5	31661.8	50004.8	47399	26973.8	17014.9	16915.8	15445.5
M1041T200	1041.07	199.541								1569.49	2101.43	2168.28	2556.23	2340.31	2544.48	1570.39	1562.66	1609.99
M1041T351	1040.93	351.423								4870.14	3647.16	5760.45	4290.46	5955.7	4160.44	2838.58	2838.43	2902.86
M1042T333_2	1042.34	332.522								14531.1	15952.1	10672	17896.9	16437.7	13682.1	855.922	1078.64	897.086
M1042T37_2	1042.26	36.5835								293477	262651	335675	294337	298324	237105	201793	200422	203140
M1042T41	1041.75	40.663								36939.8	34329.7	30380.4	25897.2	31446.5	29252.7	15242.7	15006.4	15242.1
M1043T334	1042.68	334.21								11128.7	14737.6	9845.87	5518.26	13195.8	11319.2	890.905	864.591	864.546
M1043T339	1042.96	338.698								91902.1	95282.1	90421.6	100549	8293.89	95003.9	34477.9	34479	34664.9
M1043T340	1043.46	339.632								51919.9	28833.4	50101.9	19184.9	52333.6	46157.9	18505.5	18506.2	18614.9
M1043T345	1042.54	345.14								2713.16	5100.58	3826.22	4794.82	4193.28	5128.04	261.955	289.325	288.22
M1043T36_3	1043.27	36.388								275566	284283	336470	438333	440492	378882	229988	230184	227941
M1043T37_1	1042.52	36.563								553619	483504	638966	586751	599262	501738	364367	364409	368478
M1043T37_2	1042.77	36.5835								662127	611642	773132	710279	763123	675039	472848	471973	473133
M1043T37_3	1043.02	36.557								588754	517733	462439	572837	611913	555358	336923	363258	363012
M1044T172_1	1043.7	172.103								281521	472274	205189	565902	285647	363922	310.206	414.822	412.675
M1044T190	1043.7	189.704								154272	269341	61527.1	277454	210877	112534	36549	36208.5	36210
M1044T332_3	1044.47	331.925								10383.1	7109.54	5082.19	3458.6	10433.8	10667.3	3872.19	3795.5	3970.95
M1045T165	1044.61	165.469								26051.8	34482.4	29424	33598.1	35496.4	28894.3	11512.6	11514.6	11668
M1045T190_1	1044.61	190.352								3403.63	4604.48	4392.34	8671.5	14061.7	11981	9700.02	8503.48	8507.29
M1045T32	1044.78	32.104								66930.8	75008.9	56458.4	73743.9	102502	50088.6	34642.9	35113.9	35112.1
M1045T344	1045.49	343.762								2429.4	3757.56	2537.61	2822.98	3048.01	1673.73	333.842	337.992	395.19
M1045T360	1044.83	360.321								4774.67	4278.8	3419.23	2961.34	5550.22	4952.37	1833.46	1762.66	1833.03
M1045T39	1044.7	39.113								1338.76	20112.6	8062.91	17120.5	17903.7	6265.34	4811.05	5072.98	4681.63
M1046T362	1045.82	361.855								3154.18	2692.06	1534.32	2538.03	2825.58	2909.77	865.404	858.583	862.582
M1046T40_2	1046.26	40.195								21840.2	22674.3	26777	32387.9	21682.3	15140	9585.09	7715.64	9612.88
M1047T161_2	1047.17	161.005								3568.16	11315	12150.1	19602.7	14355.6	11279.6	7121.52	7122.45	7044.23
M1047T243_1	1046.63	243.142								7635.69	18931.5	9902.59	8248.87	11404	5146.39	4590.06	5086.18	5091.38
M1047T243_2	1047.13	242.769								6024.75	6632.95	6836.09	7646.57	10064.4	5381.68	3193.57	3313.87	3187.74
M1047T32	1046.84	32.099								450185	349221	77574.5	418274	339464	326818	152285	157048	152426
M1047T36	1046.57	36.4145								2400.28	6123.76	3615.73	6794.02	5383.04	4726.27	1889.03	1943.36	1945.15
M1047T365_1	1046.81	365.097								2586.76	2155.97	2559.72	2032.46	1545.08	3641.56	1292.71	1322.01	1293.48
M1047T38_2	1046.98	37.5255								6995.03	10526.6	7302.9	13717.1	8707.77	8369.19	2969.7	2973.02	3081.47
M1047T43_1	1046.76	42.718								233977	204644	254857	166047	228037	208043	111317	111859	88534.9
M1047T43_2	1047.26	42.718								167285	172318	195886	146437	230457	166932	126037	126042	124847
M1047T663_2	1046.97	662.574								1077.1	861.109	4039.29	2315.56	2475.13	1586.42	981.23	1024.91	1027.13
M1047T687	1046.97	687.345								3125.74	1044.72	1057.66	1439.45	1286.23	1505.57	694.646	727.099	726.474
M1047T77	1046.97	76.588								4030.07	9650.4	3553.92	1985.57	9687.07	7019.7	7346.05	7559.42	7338.79
M1048T237	1048.13	237.149								3225.56	4872.26	2190.44	5440.29	2609.79	1576.14	1027.45	1039.46	1039.4
M1048T265	1047.68	264.994								1818.65	1601.38	2033.85	3990.81	3333.25	2432.53	365.721	392.48	391.45
M1048T334	1048.02	333.798								111201	153942	98674.2	155884	127498	106049	14639.2	14476.6	14636.9
M1048T344_2	1047.97	343.771								6128.52	4787.77	6509.93	8548.09	21696.7	25691.8	78.1281	224.658	224.122
M1048T43_1	1047.76	43.342								148770	120627	150120	98765.8	174625	125145	58999.3	78529.3	57511.4
M1048T70	1047.72	69.887								190311	197103	93634.8	154707	353096	47827	118581	106081	118403
M1049T127	1048.6	127.373								4948.16	7678.71	6332.57	8374.72	6412.07	7323.6	1163.94	1150.39	1150.36
M1049T171	1048.73	170.758								88156	150967	52837.6	179371	67030.2	117057	1147.49	1147.52	1184.49
M1049T172	1048.64	171.673								6487.51	9449.41	37578.1	191732	11916	8892.73	1851.76	1819.98	1852.52
M1049T189	1048.73	189.039								72727.1	141505	21352.4	151086	79736	53749.3	13900.5	13654.8	13657.7
M1049T333_2	1049.03	333.17								34623	47478.5	33848.7	50714	37738.6	35127	4864.57	4726.63	4864.66
M1049T335	1048.52	334.672								62131.2	82597.6	64509.7	85064.9	73484.1	63532.4	9353.81	9609.09	9603.12
M1049T36_2	1049.44	35.6695								7991.42	9907.52	9252.36	13569.5	13795.5	6877.06	7432.68	7441.87	7173.18
M1049T43_1	1048.77	43.0645								31727.2	42630.6	44962.6	33071.1	48909.2	36368.9	25309.2	26910.3	26886.9
M104T173	104.105	173.305								61748.8	36294.3	25513.7	32126.2	20528.8	30880.7	2997.3	3217.34	3208.44
M104T191	104.106	190.969								15405.6	14410.5	13186.4	12715.6	15010.3	13311.7	14427.3	16072.8	14648.5
M104T243_1	103.79	242.93								4793.67	5372.59	4974.78	6085.85	5236.13	5580.14	142.82	116.148	142.144
M104T243_2	104.107	243.123								1.80698e+06	1.98593e+06	1.47333e+06	2.03574e+06	1.7124e+06	1.75984e+06	125855	125842	120589
M104T255	104.056	255.411								2914.02	2522.53	1692.52	2446.18	2739.24	2077.66	2.10822e+06	2.10823e+06	2.13939e+06
M104T268_1	103.79	267.684								14866.4	12566	11076.5	16032.1	10652.4	8909.86	10852	10722.1	10850.9
M104T27	104.048	27.0105								533.157	512.185	576.319	699.97	555.539	940.538	516.264	519.316	533.672
M104T282	104.051	282.178								2655.47	3623.48	2154.63	3199.04	4722.47	754.902	208414	208409	211225
M104T291	104.107	290.761								1.37883e+06	1.61572e+06	1.25845e+06	1.45977e+06	1.39998e+06	1.56126e+06	754517	644002	753321
M104T317	104.107	317.064								370972	385386	798869	403360	339483	421968	233740	268532	233979
M104T382	104.106	382.23								60659.9	54444.7	45740.5	59964.8	43288.2	61209.5	54953.4	45852.5	47530.3
M1050T171	1049.74	171.174								38582.3	63376	23572.3	73303.3	29755.9	52974.1	598.687	692.042	692.257
M1050T188	1049.74	188.498								25915.4	56547.3	7965.66	48434.1	26992.9	18807	5322.61	5285.82	5304.36
M1050T332	1049.52	332.428								11969.7	16275.5	12885.6	7132.19	15181.5	10795.5	2013.62	1912.02	1777.7
M1050T355_1	1049.88	354.968								13030	10899.5	11464.2	10707.2	10785.4	10341.9	625.988	682.698	682.263
M1050T355_2	1050.39	354.827								4239.54	3310.23	5122.39	4598.04	5226.15	5691.79	372.358	394.387	414.657
M1050T36_1	1049.77	36.0715								55658.6	189903	51490.8	75483.7	77695.5	41601.2	46703.2	46677.8	45684.8
M1050T36_2	1050.11	35.85								15634.3	14602.4	14816.7	17663.3	19007.9	13022.9	11238.9	11240.5	10932.2
M1050T36_3	1050.28	36.3755								20541.7	16250.1	29034	42262.2	42018.2	12808	21773.8	20550.2	21681.2
M1050T37_1	1049.52	37.359								24037.9	33989.7	45184.8	40063.2	28798.8	22850.1	23511.3	21911.4	23514.9
M1050T37_2	1050.02	36.5895								24909.4	31393	29469.2	30777.8	41567	18882	20718.6	22805.6	20765.8
M1051T170	1050.74	170.373								9822.76	16275.9	6464.46	16075.1	7489.87	13900.1	418.4	412.861	412.848
M1051T189	1050.74	188.553								8027.66	16368	2444.54	17430.8	16719.8	7894.5	1998.42	1704.73	2003.52
M1051T40	1050.53	39.5375								12497	11444.5	16820.8	15115.6	12299.9	10860.5	19586.5	17145.6	17278.1
M1052T170	1051.74	170.012								3619.81	4733.38	3119.17	5398.71	4948.92	2325.53	303.785	301.035	305.792
M1052T26	1052.23	25.59								1184.12	2181.96	1186.78	2010.79	1005.88	1805.99	1179.98	1191.77	1260.46
M1052T32	1051.8	32.3305								55155.2	50293.8	24144.7	51759.7	40303.6	36271.6	32652.8	33799.5	33817
M1052T354_1	1051.57	353.555								1775.58	2323.63	1668.32	2287.02	1240.15	1637.21	50.9487	59.7166	74.0836
M1053T173	1052.67	172.735								2871.1	5487.63	2675.93	3554.91	4117.78	3480.54	301.375	263.472	301.59
M1053T36	1052.52	36.1145								5625.73	2787.19	2428.61	4849.02	3559.72	3125.29	2443.48	2654.89	2650
M1053T385	1052.75	384.576								8015.28	10397.2	8504.93	7434.95	6543.32	8288.33	12508	12398.9	12506.9
M1054T171	1053.68	171.099								8956.91	17221.2	9902.62	18815.5	11658.4	12995.1	328.417	358.462	357.481
M1054T258	1053.62	258.468								8203.9	3946.91	5021.83	6029.35	10676.4	4454.49	2447.11	2531.52	2527.92
M1054T260	1054.12	259.94								4250.14	4324.69	4158.98	4946.94	6945.75	4423.07	2280.88	2323.81	2323.83
M1055T329	1054.94	328.521								34972	29697.4	31822.1	32873.4	30531.5	36197.7	54166.3	54159.4	55944.6
M1055T347_2	1055.28	347.435								3582.73	2589.08	2748.36	3411.65	2004.24	2945.73	868.822	868.838	865.398
M1055T347_3	1055.45	347.096								26588.2	11822.4	18342.4	20982.8	17717.6	16113.8	1430.58	1469.36	1484.99
M1055T348	1054.94	348.14								96790.9	66206.6	67129.2	64816	54613.6	51270.4	4595.43	4521.42	4642.48
M1056T331	1056.01	331.193								9884.15	16586	15036.7	18553.6	7606.13	12715.7	4750.47	4573.73	4577.66
M1056T43	1056.27	42.599								45021.5	44717.8	46384.5	38892.3	51973.4	50089.3	20972.1	18893.9	18189.9
M1057T162	1056.64	162.066								1491.22	4586	2656.38	2807.19	2517.66	2431.16	1292.47	1263.7	1261.93
M1057T25	1057.25	25.4345								3100.25	1535.06	2315.69	2831.89	2921.46	3263.26	1679.59	1680.79	1646.27
M1057T263	1057.14	262.892								754.408	616.355	919.075	1113.91	1200.31	1123.03	534.683	534.089	550.148
M1057T327	1056.93	326.973								4746.08	5216.11	4865.64	3545.29	5228.29	5090.02	12171	12762.7	12737
M1057T331	1056.51	330.837								6769.86	7507.22	5564.68	6940.09	3899.63	5802.67	2220.46	2211.24	2361.79
M1057T344	1057.48	344.426								4327.69	4912.07	3792	4939.92	5882.31	3514.76	378.309	378.493	370.675
M1057T352_2	1056.93	352.161								15491.1	15655.4	10686.2	9469.3	8122.61	14669.8	3004.71	2871	2998.39
M1057T360	1057.39	360.39								1015.48	1587.5	952.274	1084.01	1434.23	869.973	17.3857	17.4835	15.7196
M1057T37_3	1056.78	36.982								247197	236508	294808	265125	298796	268993	135864	126942	127146
M1057T37_4	1057.03	36.5895								488286	466080	611929	554815	589834	462346	268074	275280	267888
M1057T37_5	1057.28	36.563								618189	555530	730266	639290	690549	637035	412202	403657	412072
M1058T170	1057.71	170.493								7335.52	12080.1	6861.45	12430.6	7085.89	11895.6	367.306	401.796	401.981
M1058T188	1057.71	188.42								3523.57	6116.77	1827.2	6209.68	5530.96	2747.59	880.984	972.85	915.719
M1058T37_1	1057.53	36.563								553224	449908	393217	522369	565787	463085	308431	308433	310224
M1058T38	1058.28	37.692								77963.3	163838	148148	167937	150502	152667	153008	161435	161488
M1058T40	1058.38	39.72								2856.41	3593.45	5615.68	6194.74	4538.5	2243.45	2765.85	2719.07	3163.39
M1058T487_2	1057.92	486.924								771.296	2723.9	767.797	1576.57	1055.71	553.752	247.245	257.938	305.824
M1059T354	1058.9	354.185								9478.22	4881.5	9085.79	8647.48	9302.91	8856.25	3231.82	3135.4	3230.19
M1059T40	1059.02	40.363								9726.27	11064.6	22116	16567.7	16936.8	18244.1	12893.9	15385	12658.4
M1059T41	1058.77	40.7395								76916.4	29853.9	54594.2	50077.1	62043.9	65847.3	53912.7	52584.4	43292.4
M1059T43	1059.27	43.342								11298	24228.6	30646.6	8612.64	27576	21460	27042.3	25106.5	26959.2
M105T201	105.033	201.474								95035.9	71913.5	112944	117792	76484.8	136037	53844	49592.4	53673.5
M105T225	104.991	225.079								2283.27	1829.12	4035.99	2483.75	3612.56	2787.25	4053.16	4335.14	4337.61
M105T331	104.672	331.451								18573.9	14400.3	20760.3	9368.33	34167.2	32051.5	14933.3	11875.8	14923.6
M105T334	104.992	333.646								3.61726e+06	9.51768e+06	8.07777e+06	9.17153e+06	9.28451e+06	7.71594e+06	4.01083e+06	4.01061e+06	4.05147e+06
M105T35	105.069	35.402								123400	73796.3	95126.8	66896.2	63483.5	89285.6	50494.9	49671.1	50476.2
M105T427	104.991	427.105								1.01314e+06	33878.8	35288.1	45034.3	31145.9	36880.5	8792.93	9019.2	9020.99
M1060T188	1059.73	188.42								4933.8	10787.6	1932.48	10944.3	7000.63	4557.79	750.572	1122.79	1122.61
M1060T334	1060	333.824								125032	151220	121125	162268	137260	123126	14942.2	14849.9	15021.5
M1060T354	1059.55	354.394								2512.98	2588.91	1740.16	2724.85	2741.37	1938.51	63.3122	96.6658	96.2776
M1060T356	1059.9	355.623								4976.59	5210.85	5086.45	4150.35	4183.55	4135.81	631.888	681.202	635.838
M1060T62	1059.86	62.3235								9117.59	10269.6	6948.06	11475	11209	13750.9	2409.78	1859.27	1939.12
M1061T335	1060.5	334.955								41432	91306.1	71821.5	92371.1	84693.6	68203.1	9285.86	9562.96	9568.8
M1061T357	1060.88	357.298								6728.6	6000.09	7094	6543.22	6539.95	7566.37	1891.07	1890.58	1935.57
M1061T42	1060.87	42.2845								24066.8	10588.8	1763.34	32584.1	10033.8	6105.15	1569.26	1697.15	1701.57
M1062T173	1061.65	172.768								6704.27	11085.4	8050.43	10056.8	5068.74	12751.3	555.961	555.952	526.718
M1062T333_1	1061.5	332.914								12347.6	10541.3	9472.04	16012	7780.26	13282.4	2154.83	2192.43	2288.44
M1062T333_2	1062.35	333.284								2056.21	1705.22	3291.1	3687.19	3166.62	3010.86	3732.92	3733.66	3654.63
M1062T335_2	1061.69	334.943								6332.59	10191.1	5654.57	11609.1	7580.7	5722.16	591.889	591.838	559.084
M1062T356_1	1061.86	355.921								8028.04	6837.4	8643.3	4194	6315.7	8431.5	822.673	793.64	822.494
M1062T59	1061.87	58.869								12004	7565.48	2846.18	9654.13	4798.27	4707.92	948.422	1027.09	953.226
M1063T170	1062.75	170.279								3210.58	7551.72	1404.44	8744.99	3882.37	4175.46	634.402	627.174	640.479
M1063T173	1062.62	173.433								31406.4	44446.8	45095.5	65579.9	44696.8	43400.3	1693.35	1695.57	1797.15
M1063T202	1062.62	202.374								11786.2	18517.4	8692.29	8757.22	14835.8	9511.62	20477.7	20534.4	20477.7
M1063T34	1062.79	33.559								185834	224805	144071	226815	256209	151692	73692.9	72666	73686.3
M1063T344_1	1062.54	343.78								3233.57	3319.04	3316.32	4029.11	3720.92	1998.97	169.055	170.72	215.09
M1063T38_4	1063.27	38.296								3684.49	8102.96	5372.52	4683.23	9490.97	5689.35	2331.36	2389.46	2609.91
M1063T430	1062.88	430.404								482.94	629.751	760.83	727.332	967.646	858.928	292.825	287.136	292.776
M1063T486_3	1063.17	485.784								407.872	1255.37	197.423	649.9	625.75	308.577	54.2083	45.2826	45.2745
M1064T171	1063.67	171.433								40094	72222.2	35658.2	84950.2	42850.3	43940	355.183	362.838	362.505
M1064T188_1	1063.66	188.422								13422.4	29467.6	12423.6	31791.7	24165	15071	6158.77	5926.35	6162.39
M1064T329	1064.07	329.407								7795.39	5067.41	4089.2	8973.86	5602.45	4146.83	2637.44	2453.53	2454.55
M1064T355_1	1064.39	355.228								1504.03	2151.52	1739.13	1803.4	2280.39	1934.6	79.9693	67.9773	80.1059
M1064T37	1064.04	37.3845								17545.6	19648.2	14567.6	17968.8	25308.6	10775.3	22058.4	19706	20086.8
M1064T84	1064.22	84.4155								12301.3	18178.2	18732.9	31204	36126.2	13791.6	15037.5	14607.6	15028
M1065T171	1064.67	171.099								23821.3	46314	23539.4	51507.2	28593.8	26409.2	443.69	443.429	452.636
M1065T335	1064.97	335.332								13570.7	19773.7	17620.3	3723.67	17671.2	16977.5	3954.44	3955.6	4262.2
M1065T360	1064.84	360.226								5712.17	4079.03	5033.21	5079.9	5241.8	2601.42	1767.3	1763.95	1774.15
M1065T37_1	1064.54	36.99								24086.3	25677.4	36911.7	41702.7	38825.8	22024.5	18711.2	17975.5	17954
M1066T171	1065.68	170.758								59472.8	114426	44272.7	128734	62065.2	57835.7	350.15	350.5	359.642
M1066T488_2	1066.17	488.036								1198.07	1842.34	880.043	1098.82	606.465	754.347	201.362	189.222	189.801
M1066T488_3	1066.3	487.875								2392.07	3512.37	1236.81	3146.38	2388.06	1276.59	276.372	280.05	269.78
M1066T488_4	1066.42	488.393								1553.46	2999.34	969.692	1888.53	1436.54	1167.66	263.648	392.3	573.77
M1067T34	1066.83	33.559								34821.7	41029.4	19822.6	40848.8	44597.4	27781.3	7498.37	7544.64	7504.95
M1067T341	1066.63	340.904								2070.82	3252.9	3846.93	1877.26	2250.12	1871.46	50.237	41.9554	81.2331
M1067T345_1	1066.51	344.509								2256.61	3848.29	2153.8	4263.75	3034.7	3104.23	228.602	228.57	244.502
M1067T349	1066.93	349.419								27822.1	20557.5	24559.8	19814.2	17525.3	20536.7	2431.82	2434.59	2542.98
M1067T351	1067.43	350.749								9719.65	11012	5258.29	9619.13	8941.94	7700.17	455.024	457.148	487.594
M1067T43	1067.28	43.41								8820.54	12867.4	16155.8	18283.3	16929.8	7827.68	18781.4	19432.7	19777.2
M1067T486_1	1066.55	486.231								7329.67	15472.6	3681.92	8327.54	7289.75	5693.12	266.2	268.885	269.174
M1067T486_2	1066.67	486.448								1267.87	2497.83	612.488	1515.34	1288.25	1061.94	122.374	98.9024	263.954
M1067T487_1	1066.8	487.304								11901.5	25070.2	6201.1	16006.7	12059.2	10654.9	1226.42	3451.07	3329.68
M1067T487_2	1066.92	487.304								12301.4	22742.1	6452.89	15213	12830.3	10651.7	888.388	3886.13	3762.99
M1067T487_4	1067.17	487.304								8153.62	14800.9	4258.59	8339.32	8356.56	7135.62	502.083	2221.66	2147.66
M1067T487_5	1067.3	486.64								5263.28	10115.8	2953.39	6070.85	5559.44	4403.32	257.279	252.953	263.492
M1067T487_6	1067.42	487.304								4092.68	7362.18	1809.03	4566.89	4038.7	3506.68	578.152	898.616	869.507
M1068T210	1067.58	209.903								3127.36	4171.43	4455.66	2230.06	5309.09	3308.09	5114.11	5133.25	5368.14
M1068T35_1	1067.65	35.354								4319.12	5701.09	7333.47	6304.72	26996.7	8665.86	6721.81	7218.38	7215.62
M1068T37_3	1068.28	37.1745								44782.2	33786.7	33193.8	49414.9	43532.6	40464.7	22112.1	23607.2	23584.7
M1068T37_4	1068.44	37.41								5628.31	7035.43	5791.24	5551.65	9242.59	5528.26	5109.54	4290.08	5254.49
M1068T39	1067.77	38.754								48559.1	20456.6	45615	38212.5	58863.3	38415.5	28412.7	28401.2	24858.9
M1068T41	1067.53	40.506								11664.5	9296.06	8744.52	15460.2	13594.9	9701.31	23396.9	24689.8	23421.9
M1068T431	1067.84	430.687								522.579	827.521	930.613	866.851	1342.18	796.731	355.164	356.895	319.057
M1069T349	1069.46	349.464								3928.18	5108.12	3412.52	4733.08	5043.44	4060.21	356.234	420.793	418.002
M1069T35_1	1069.12	35.0635								14756.2	12310.6	11409.1	15269.8	18562.3	11179.6	8462.65	8539.37	8539.19
M1069T35_2	1069.46	35.087								11780.1	12505.5	11946.2	15275.5	2785.34	11591	7616.98	7027.52	7046.02
M1069T36_1	1068.53	36.2565								11911.4	14453.2	11928.7	18381.3	24156.8	7609.17	9365.92	9263.65	9365.25
M1069T43_1	1068.77	42.718								178688	166017	226003	140884	239839	174669	102669	73327.4	100858
M1069T43_2	1069.27	43.3355								275391	267835	308309	300679	382416	285591	160140	116624	160030
M1069T486	1069.42	486.007								6847.75	13474.3	2918.39	6950.54	6559.88	6115.75	217.17	225.866	225.754
M106T309	106.085	308.678								5404.61	9712.45	7536.15	7078.72	7099.31	6856.06	7854.51	7854.69	7727.95
M1070T241	1069.65	241.409								2747.63	3523.05	3694.27	4328.9	4314.87	2915.04	1225.48	1277	1274.39
M1070T333	1070.01	333.195								14537.7	12089.1	13331.4	20960.6	8798.92	7435.85	2707.5	2823.89	2823.22
M1070T334	1070.34	333.596								7262.65	15111.9	9590.89	10555.3	8741.92	9446.52	866.43	1705.3	1709.82
M1070T335	1069.67	334.682								17217.2	24281.2	8021.97	25515.5	12244.1	18136.4	1463.26	1656.74	1688.89
M1070T43	1070.28	43.342								59786.2	54176	66255.8	53281	63466.3	74558.9	23609.7	17696	18033
M1070T431	1069.84	430.754								316.048	310.366	473.354	463.543	421.93	412.41	239.324	239.437	244.99
M1070T44	1069.78	44.0655								169869	176205	244158	190731	247770	160420	123151	107088	123202
M1070T486_2	1070.3	485.619								1793.77	3020.46	1310.92	3699.71	1892.68	1595.87	247.674	221.674	247.087
M1070T487_1	1069.54	487.359								7161.2	12597.1	2787.67	8922.17	6304.7	5465.03	843.449	944.44	1158.9
M1070T487_3	1069.92	486.924								3729.66	6722.12	1784.11	4504.38	4109.62	2972.14	598.22	668.58	791.988
M1070T487_5	1070.42	487.315								979.761	2752.17	574.05	1283.94	946.716	841.52	185.214	204.253	202.919
M1070T488	1070.05	488.16								6602.52	10180.2	2841.37	7768.5	4958.02	4324.52	689.706	1101.35	1100.22
M1071T170	1070.71	170.279								16170.4	29801.3	13349.8	27611.5	26477.7	18006.7	938.21	956.996	957.018
M1071T326	1070.92	326.061								2027.46	960.956	1671.29	1346.37	1848.2	2075.62	6614.4	6650.69	6650.63
M1071T334	1070.68	333.634								2746.48	4697.96	2856.84	2407.6	3447.08	1562.46	340.099	340.642	372.281
M1071T352_2	1071.25	351.728								2615.06	2009.14	2189.98	2040.18	1625.99	1048.89	643.405	613.626	613.585
M1071T37_2	1071.29	36.569								247988	231576	179591	268728	274012	225881	125009	117979	124870
M1071T44	1070.78	44.009								43867.7	42764.8	66125.6	42342.8	56332.4	57861	26614	28896.5	26490.4
M1071T53_1	1071.29	53.391								96126.1	26644.5	112441	82152.1	90406.9	60770	285108	244042	285175
M1072T169	1071.72	169.438								10336.1	19406.1	8522.12	18916.5	9211.33	13687.3	504.338	530.638	530.457
M1072T334	1072.49	333.851								59355.7	69937	49425.8	38685.5	66051	53920.1	11372.5	11300.4	11544.2
M1072T335	1071.98	334.935								111053	119393	100414	122707	45837.4	97196	19081	19090.9	19733.6
M1072T36_3	1072.29	36.4725								420205	347756	303324	407637	347164	314725	201570	198281	201565
M1072T37_1	1071.54	36.974								422992	463654	618196	560668	535797	405506	252566	230402	252434
M1072T37_3	1071.79	36.5835								579812	411300	734406	632364	675294	587386	355956	355958	357208
M1072T37_5	1072.04	37.0515								555794	455498	363487	512059	532233	419143	283280	279304	283216
M1072T486_4	1072.42	485.619								5259.83	8155.66	2125.66	4995.07	4877.51	3931.32	183.498	186.973	206.002
M1072T53_1	1071.54	53.391								104472	78003	131897	91795.6	128580	96259.2	344556	344365	384768
M1072T54_1	1072.04	53.583								74245.1	157403	252981	120111	177457	185795	563074	564053	471701
M1072T72	1072.04	72.133								13831.4	27898.4	17652.8	71175.6	16658.8	15438.9	25929	25035.1	25035.6
M1072T77_1	1071.54	77.237								8965.89	3487.58	3357.99	13133.9	6624.61	7186.14	11668.1	10852.6	10850.2
M1073T102	1072.64	102.004								10069.9	13932.6	10242	1395.51	13188.3	4640.76	3951.11	3950.71	3846.5
M1073T170	1072.73	169.733								4559.36	9357.85	4095.49	12922.3	4988.21	4292.46	671.015	691.851	669.362
M1073T379	1072.76	379.457								4236.52	1916.64	1722.03	1002.53	1097.92	1441.69	879.398	824.236	824.061
M1073T430	1072.8	430.054								514.021	1017.36	724.764	626.679	663.226	831.549	386.628	367.74	366.776
M1073T44	1073.28	44.385								54780.3	31184.5	106867	42884.3	47717.9	30892.2	73786.4	80448.2	80624
M1073T486_1	1072.55	486.007								4757.36	7985.83	1682.5	4743.69	4455.24	3972.79	295.487	295.645	285.157
M1073T486_2	1072.67	486.007								4789.45	5439.4	1433.09	3536.75	3620.32	2827.17	270.917	253.594	253.753
M1073T486_3	1072.8	486.448								2116.41	3424.37	1217.7	1979.06	2606.69	1393.38	372.228	373.203	425.845
M1074T169	1073.74	169.098								6401.67	9520.64	5770.92	16777.9	4850.52	7544.03	257.257	257.344	262.933
M1074T310	1074.48	310.142								820.052	1080.87	758.838	1297.07	740.918	869.155	214.337	225.5	225.314
M1074T357_1	1073.85	357.245								4544.22	5116.75	4194.78	4348.28	4586.84	5067.01	1309.46	1379.35	1379.41
M1074T36_2	1074.12	35.7345								37248.9	46246.1	39824.4	41765.2	47048.9	38860	33274.3	32852.4	32859.1
M1074T36_4	1074.45	35.839								72477.5	69648.4	74675.7	68005.6	84973.1	68231.6	58730.8	58707.7	57739.5
M1074T43	1074.03	42.787								4481.33	5049.32	6294.43	5042.65	5541.7	3335.75	6405.97	6530.59	7284.27
M1074T488_4	1074.42	487.755								2745.39	4069.07	1258.95	2812.6	2197.74	2315.46	334.167	408.988	467.262
M1075T126_1	1074.8	125.56								3125.61	3566.98	2913.56	3951.72	2444.54	3634.51	2123.35	2136.28	2209.41
M1075T129	1074.62	128.642								6017.83	7768.35	14711.3	12496.2	17271.6	15410	657.552	659.94	598.18
M1075T171	1074.75	171.276								1844.69	9778.02	3115.24	11664.7	5626.56	5585.36	442.285	500.565	499.646
M1075T310	1075.48	309.728								866.534	1219.27	660.822	760.305	808.817	855.189	203.881	202.793	215.476
M1075T353	1075.41	352.86								1660.91	1838.21	2200.21	1907.25	1997.95	1059.57	179.755	182.496	192.667
M1075T36_2	1075.12	35.839								45650.9	40364.5	42956.3	48663	46173.1	41607.7	38162.2	37901.8	37901.2
M1075T383	1074.74	383.212								5362.15	4185.43	6992.38	6762.61	3975.6	5938.51	7199.85	6635.25	7199.98
M1075T486_1	1074.67	486.448								4203.23	6368.07	2086.26	3808.64	3427.48	3526.27	238.365	200.031	200.261
M1075T486_2	1074.8	485.856								5357.84	5864.81	1339.51	5062.38	3804.86	4268.36	368.181	374.115	374.068
M1075T486_3	1074.92	485.99								4569.49	5941.66	1501.46	4668.22	3839.14	3790.14	283.416	284.671	306.922
M1075T486_5	1075.3	486.448								3386.09	3482.57	1140.45	2332.81	3323.35	2088.75	366.393	366.596	374.137
M1075T487_1	1074.55	487.304								1808.73	2509.55	891.076	2088.67	1476.31	1433.78	254.523	251.941	334.19
M1075T487_2	1075.04	487.304								4655.77	7440.61	1554.99	4107.68	4053.05	3659.38	343.262	723.273	715.422
M1076T260_1	1075.63	259.964								4446.61	4534.83	4947.98	9864.11	7555.08	5741.46	2475.61	2592.57	2587.97
M1076T260_2	1076.13	259.629								4752.8	3961.45	4763.55	10281	6584.69	4524.87	2314.49	2370.8	2371.47
M1076T39_2	1076.06	38.676								6189.59	6355.96	3393.65	3502.93	4302.47	2645.43	7101.82	7653.42	7654.87
M1077T127_2	1077.41	126.896								6047.37	9558.63	8346.01	9340.87	8598.22	5978.49	3247.61	3241.74	2587.11
M1077T334	1077	334.21								15875	20055.1	15715.4	13721.5	18157.1	13737.6	2748.62	2959.74	2953.88
M1077T361	1076.82	360.678								583.46	727.281	2244.49	1890.79	2046.97	1766.51	697.164	697.267	675.12
M1077T39	1077.27	39.3835								10646.4	17245.1	15392.8	14139.1	16469.6	16588.9	6631.71	7065.37	7059.9
M1077T487_3	1077.17	487.05								1153.45	1395.05	378.807	960.877	914.144	991.575	165.082	155.636	206.96
M1078T263	1078.15	262.913								2877.42	2136.95	2607.99	3555.99	6929.88	2663.48	1790.95	1643.38	1783.56
M1078T264	1077.65	264.265								3358.68	1981.75	3054.38	3849.74	3737.66	2828.74	1768.62	1752.5	1768.72
M1078T334_1	1077.5	333.824								6446.04	13606.7	9601	3347	2978.9	5707.77	1356.96	1407.86	1406.88
M1078T344	1078.07	344.424								4733.93	8141.75	6120.09	7477.74	7291.74	6777.63	2157.28	2163.04	1958.15
M1078T345_2	1078.49	345.14								2628.3	5717.25	4022.13	5603.25	4378.87	5819.42	199.369	240.775	240.913
M1078T431	1077.75	430.749								538.684	615.865	689.7	688.526	798.671	709.755	458.326	435.086	459.515
M1078T486_2	1077.67	486.231								1687.9	2391.64	413.037	2108.27	1357.92	1537.31	205.31	204.081	233.222
M1078T486_3	1077.92	485.854								1752.59	2701.74	991.647	1575.45	1437.7	1387.38	266.098	265.973	276.674
M1079T124	1078.64	123.656								2243.14	1456.23	1633.17	2021.51	2810.9	1300.61	1847.63	1847.67	1832.57
M1079T262	1078.65	261.947								2030.64	3640.68	2335.81	2741.06	2461.6	1976.47	1415.11	1443.32	1443.06
M1079T264	1079.15	263.623								806.876	841.561	646.533	1804.87	1063.15	1136.13	450.119	449.902	462.554
M1079T351	1078.9	351.461								24797.9	32765.2	21615.7	21046.1	24334.2	30952.3	3930.64	3939.55	4108.54
M1079T353_2	1079.41	352.774								7329.58	7935.4	8191.43	7595.34	7033.77	7412.36	737.456	732.141	770.801
M1079T37_1	1079.05	37.3125								27258.8	23276	28337.1	41271.4	27563.3	22823.4	18953.2	19479.8	19496.2
M1079T38_1	1078.54	37.551								18106.8	25388.1	11517.2	26217.3	15274.7	16540.3	12727	13344	12892.4
M1079T488	1079.42	488.16								1256.57	1553.54	491.189	1572.73	1394.98	941.986	156.873	125.325	155.193
M107T2	107.069	2.147								5925.7	6672.41	5768.73	6416.04	7781.39	6147.36	6059.42	6070.58	6059.44
M107T255	107.048	255.446								16866.4	7206.16	9846.58	5932.7	8200.87	7020.28	6395.48	6017.83	6395.79
M107T316	107.059	316.121								821.32	1374.27	1083.28	495.982	851.701	347.319	2719.2	2750.28	2750.52
M1080T170	1079.7	170.185								2873.47	10683.3	2072.3	8543.76	4539.59	5232.16	258.358	272.117	272.267
M1080T33	1079.8	33.272								37378.7	37663.2	33203.3	60138.1	48824	35087.4	17863	17869.4	18229.6
M1080T357	1080.4	356.628								2781.04	2239.78	1837.59	2624.87	1485.01	1145.53	53.6977	57.4814	53.5222
M1080T37	1079.54	36.932								15958.5	11747	10888.7	11703.7	18362.8	8802.57	11488.2	11353.9	12235.8
M1080T43	1080.28	43.329								5191.41	3805.23	7439.63	4708.17	9568.77	5098.32	4373.55	5044.91	4240.72
M1080T486_2	1080.05	486.231								1931.45	2477.93	662.539	1538.48	1724.64	1690.42	182.726	182.725	182.042
M1080T487_1	1079.55	487.421								1290.16	2071.66	637.742	1248.35	1310.42	1209.51	155.411	143.486	145.824
M1080T487_2	1079.79	487.229								2105.6	1865.82	691.702	1659.44	1699.21	1348.53	373.532	352.134	373.261
M1080T487_3	1079.92	487.304								1953.18	3021	822.736	1405.11	1488.09	1722.37	272.806	281.402	280.781
M1080T487_4	1080.29	486.924								2051.19	2541.24	799.15	2032.36	1535.47	1668.33	259.483	259.38	237.214
M1080T488_3	1080.42	487.811								1074.37	1358.16	479.097	1046.78	1226.66	1167.13	172.451	172.323	201.365
M1081T26	1081.23	26.2655								1476.75	1063.83	1110.38	1375.53	1457.55	1109.4	619.285	630.801	668.848
M1082T169	1081.71	168.984								3713.58	12050.7	4157.52	8095.25	4749.97	5450.7	263.471	255.744	255.788
M1082T196	1082.09	196.152								2823.09	3026.91	2805.23	1795.97	2002.1	1321	1637.04	1632.08	1942.88
M1082T348	1082.28	347.862								3728.02	3349.06	3448.37	3493.37	3885.12	4352.88	830.796	777.606	826.744
M1082T44	1081.54	43.709								2261.6	4566.93	6248.51	5427.03	4297.4	2423.23	4685.05	5405.48	5429.17
M1082T486_3	1082.42	486.448								1406.15	1018.97	558.086	1210.36	1196.38	1046.69	119.608	107.639	107.875
M1082T487_2	1082.17	487.304								948.601	1712.06	558.85	1093.4	1080.26	800.47	166.015	149.736	149.813
M1082T488	1082.3	487.811								1055.47	1709.45	530.336	1425.66	1176.85	1577.2	246.461	255.062	240.702
M1083T330	1083	330.368								5666.76	5600.65	6645.09	6534.3	10292.7	11387.3	2636.25	2662.5	2580.81
M1083T358	1082.87	358.053								4668.01	7483.46	5638.35	5650.44	6409.56	6316.56	979.008	927.451	978.132
M1083T41	1083.29	41.052								35690.4	18156.1	34592	27245.4	41896.4	21168.1	22254.3	22275	21053.9
M1083T431	1082.71	431.079								406.451	450.18	562.968	558.398	573.464	551.438	402.883	385.394	403.184
M1083T94	1082.74	94.268								14613.3	12167	19420.5	15150	27923.1	18157.4	21531.5	19247.5	21497.4
M1084T170	1083.72	170.373								2389.15	3279.56	1644.36	6564.86	2114.04	3324.6	290.276	263.437	279.911
M1084T195	1084.08	195.44								2599.92	4347.24	5325.12	2912.18	4008.06	3543.87	3199.07	2911.87	2912.88
M1084T336	1084.47	335.582								42683.6	44724.7	25349	22927.1	40789.6	39811.4	14574.6	14577.4	14892.4
M1084T339_2	1083.97	338.794								40139	46727.3	54030.2	83713.8	79370.3	75378.6	26560	26570.5	27021.3
M1084T345_1	1083.54	344.793								1539.98	1902.56	1478.34	2193.66	1916.74	1710.73	472.984	368.006	362.96
M1084T46	1084.29	46.179								9115.32	10153.5	9770.6	8728.8	15007.6	2846.46	6644.2	6668.86	6180.1
M1085T360	1084.85	360.231								4903.92	3281.8	3859.46	3741.77	4326.54	3863.64	1352.48	1352.54	1371.55
M1085T487_1	1085.16	486.924								1172.48	1316.05	573.284	1132.51	1424.9	1436.73	154.928	149.136	149.261
M1086T191	1086.08	191.343								3694.66	4368.25	9785.84	7986.79	3461.84	5658.96	4810.43	4925.28	4923.52
M1086T37_1	1085.79	37.1745								196611	181366	226534	212034	220985	195428	81293.8	89419.6	81331.8
M1086T37_3	1086.05	37.1745								365899	360391	534754	432835	447489	315645	170643	180703	170695
M1086T37_5	1086.3	36.974								608638	533817	429922	607382	623249	439682	266895	253941	266695
M1086T56	1086.05	56.163								50621.2	121679	157189	93223.5	122704	14469.4	298543	342696	298249
M1086T75_1	1085.8	74.629								30766.4	8384.94	14883.6	24621.2	12845.8	6987.3	26931.3	26243.9	26251.7
M1086T75_2	1086.3	74.5275								38811.8	24696	99339	40938.9	35856.7	31362	48647.8	47680.6	48171.4
M1087T199	1087.08	198.82								1135.17	1572.91	1611.7	1869.96	2290.48	2627.33	1193.89	1117.4	588.549
M1087T201	1086.75	200.685								766.557	923.503	793.744	719.459	775.303	781.102	249.551	297.114	248.302
M1087T202	1087.41	201.691								1203.33	1203	1148.87	1434.72	1357.2	1387.27	91.2605	79.0572	77.079
M1087T354	1086.89	353.858								5135.78	3283.5	4610.63	4866.49	3679.77	5015.13	189.268	204.249	203.86
M1087T359	1087.4	358.702								634.379	2095.7	1055.48	2086.07	1921.04	902.83	77.0917	80.0106	79.9517
M1087T37_1	1086.55	37.0515								484415	395226	318315	496253	465617	461535	256706	256682	259271
M1087T37_2	1086.8	36.563								359949	318269	261320	372914	371959	359648	195566	192260	195540
M1087T55	1087.05	54.766								61827.9	30369.3	77441.6	24610.5	79498.2	18486.8	144025	172889	143795
M1087T56	1087.3	55.79								18539.5	38889.9	60332.7	31177.1	55397.4	37528.1	120361	100773	100397
M1087T78_2	1086.8	78.092								9132.46	8839.29	13942.2	6346.72	9209.29	8504.57	17474.5	17069.1	17480.6
M1088T170	1087.67	169.994								13739.6	30751.7	12652.1	37015.3	12340.8	13908.6	149.622	189.06	188.658
M1088T188	1087.67	187.521								5402.91	10873	3237.53	11300.2	6396.83	2990.86	2190.88	2187.49	2273.42
M1088T195	1088.08	195.145								5251.31	3778.53	12015.4	6373.85	9449.98	9380.75	5072.05	4602.23	4653.93
M1088T37	1087.55	37.297								80183.8	33760	46141.1	76058.1	116585	87021.4	42348.6	42349.1	43287.5
M1088T44_2	1088.04	43.7155								51098.8	60299.3	50966.2	49475	46891.1	44750	28764.1	43431.1	44934.4
M1088T44_3	1088.29	44.009								20809.7	26515.1	20282.5	31743.3	27700.8	26682.1	10977	16369.2	16252.1
M1089T33	1088.81	32.55								104304	130692	82986.1	117697	197791	88883.6	42349.1	42839.3	42839.1
M1089T333	1089.02	332.759								382480	478757	347348	484470	409769	374791	62479	62470.8	63753.4
M108T17	107.966	16.942								2628.35	3976.57	2561.35	2339.54	2435.29	3159.8	2668.98	2751.31	2321.07
M108T231	108.054	231.329								5949.09	7473.08	5961.49	4091.97	5340.96	4328.28	3053.44	2956.29	2954.57
M108T292	108.01	291.882								10759.9	20100.4	16560	14221.5	17445.4	16254.7	9618.73	9556.93	9592.98
M108T318	108.054	317.803								1495.63	1142.34	1862.3	1229.23	1391.33	1470.49	2170.7	2013.25	2017.15
M108T4	107.966	4.258								390.102	1223.64	2106.01	1316.14	1283.29	1851.53	1238.35	1429.08	1447.06
M1090T130	1090.41	129.566								6644.89	11412.7	6325.09	6377.92	8618.85	9240.79	1892.15	2173.89	2176.31
M1090T171	1089.68	171.465								14857.2	30566.7	11147	39999.3	12454.7	18320	646.73	652.028	687.523
M1090T193	1090.07	193.197								9439.75	4867.53	8402.75	9808.48	4077.09	5671.86	3443.25	3443.32	3520.34
M1090T333_1	1089.53	332.963								53977.5	67936.5	45728.2	79515.1	57607	50433.3	7824.85	7980.95	7980.51
M1090T349	1090.26	349.11								3440.2	2546.58	2415.78	1581.63	2527.67	3149.6	659.668	660.066	694.042
M1090T40	1090.28	40.1975								1167.1	24597.8	24510.7	24166.8	37469.6	35130.6	8693.47	9500.38	8592.8
M1091T237	1091.15	236.566								2079.97	3150.23	2070.81	2798.02	3942.37	2038.79	1017.94	1020.85	1034.26
M1091T354_1	1090.89	353.67								11148.5	9829.73	10719.2	10901.5	9807.46	8578.29	465.413	539.898	538.757
M1091T43_1	1090.79	43.223								131858	137722	165282	135535	188510	161058	38648.3	56392.4	39034.4
M1091T43_2	1091.29	43.342								139093	141386	160805	143330	187838	136378	42348.4	42053.7	48281.1
M1091T85	1090.74	84.59								163435	110340	117182	122592	108047	36873.9	93095.3	92486.4	93093.6
M1092T131_2	1092.09	130.758								9118.42	3791.91	6682.68	8284.6	12660.1	4744.29	2843.27	2684.17	2845.77
M1092T199	1092.07	198.909								3043.4	2891.21	3001.93	3142.02	2469.39	4610.5	1893.55	1913.15	2050.08
M1092T43_1	1091.79	43.276								107573	100936	137258	110547	148180	107894	36159.3	35960.2	47524.3
M1092T43_2	1092.29	43.2825								162230	128080	150551	124126	164401	121836	49234.4	72465.2	72351.5
M1092T83	1092.25	83.169								19836.6	61050.1	20221.3	36302.9	57811.2	23439.7	40736.9	40258.9	40735.3
M1092T84	1091.75	83.751								72430.1	191063	76654.2	101026	201867	39402.5	76481.2	78437	76480.4
M1093T33	1092.84	32.7965								152801	226832	116782	215485	281867	134702	49244.4	44598.6	45234.3
M1093T355	1093.42	354.87								2391.9	2091.56	2040.86	2259.1	3399.36	2292.69	90.9842	99.4255	99.1443
M1093T358_1	1092.87	358.321								2932.52	2705.11	2380.69	3341.35	1788.02	3124.48	124.13	136.589	136.191
M1093T37	1093.06	37.2								16825.9	19553.6	20140.8	28046.3	20974.7	12026.7	11813.3	11268.8	11278.4
M1093T38	1093.3	37.693								27208.4	55604.4	61753	51792.3	82351.7	48177.5	31232.8	31248.8	32457.7
M1093T45	1092.8	44.798								63686.2	52371.9	71310.6	91699.4	70775.2	88495.8	37550	34482.5	35736
M1094T169	1093.71	169.098								27689.2	68331.1	24417.6	58798.6	28893.8	31251.8	904.812	955.438	955.853
M1094T196	1094.07	196.444								1271.18	1404.92	1958.53	1896.24	1224.6	2569.04	1129.05	1285.06	1182.71
M1094T337	1093.98	337.354								4347.79	8872.2	12752.1	13372.1	8395.32	12227.2	3253.03	2983.83	3251.59
M1094T338	1093.63	338.083								5926.44	11638.5	7168.04	11692.2	9152.34	10636.5	4283.06	4086.99	4283.31
M1094T341	1094.3	341.136								6625.89	4867.06	4763.94	1854.09	2656.6	6275.07	2605.25	2697.39	2697.9
M1095T36_2	1095.14	35.839								14095.3	15296.7	21446.4	18639.6	6399.95	18261	15124.7	11769.1	15207.7
M1095T36_3	1095.47	35.7345								7145.79	6716.16	8195.35	7238.25	6887.2	6456.63	6071.99	6130.06	5560.11
M1096T328_1	1095.95	327.663								10981.5	17549.2	13198.3	7929.13	11507.2	10063.2	24618.6	24623.3	25270.8
M1096T347	1096.45	347.147								15997.1	22416.2	15392.5	23593.5	15641.8	12933.8	1692.69	1695.78	1826.69
M1096T348	1095.94	348.152								27618.9	21353.6	30863.3	30426.7	26891.7	21025.6	2360.34	2367.74	2605.39
M1096T36_1	1095.8	35.574								13577.8	17462.6	14365.8	16832.9	21938.1	12492.7	9139.27	9127	9373.78
M1096T42	1096.3	42.405								9792.63	19554.5	16226.1	16876.2	14160.2	14906.1	7646.9	12694.1	13028.9
M1097T333	1097.34	333.37								13034.5	19158.1	10008.3	17085.4	12306.9	11369.5	3406.46	3406.49	3337.65
M1097T334	1097.01	333.851								15768.7	30774.2	20774.9	22404.5	19578.6	24904.6	2688.12	2738.29	2687.66
M1097T346_2	1097.45	346.299								4869.15	2760.84	3550.69	922.32	2792.32	4996.26	833.75	891.442	890.81
M1097T37_3	1097.3	36.974								14576.7	12521.5	15268.1	26199.3	16689.5	14419.2	8332	8809.41	8795.94
M1097T43	1096.55	43.342								5818.59	9933.68	15180.2	8634.18	11961	10353.5	17502.2	18073.8	18452.3
M1098T260	1097.64	260.474								4109.56	4117.05	4712.64	9516.71	5150.34	4848	2128.74	2139.73	2206.1
M1098T261	1098.14	261.214								5027.48	4650.68	4539.29	6426.21	11149.4	6026.69	2357.35	2466.9	2462.58
M1098T330	1097.51	330.481								3805.15	6227.76	7633.86	8678.4	5289.5	5215.63	1608.99	1225.52	1621.12
M1098T335_1	1097.68	335.332								8273.5	9188.27	8300.86	12665.6	10728.6	8821.31	664.578	664.674	613.446
M1098T335_2	1098.01	335.332								11134.6	15066.5	7274.88	12314.3	12320.1	11282.5	1414.85	2255.07	2259.75
M1098T344	1098.48	344.442								2629.32	3723.76	3785.8	3899.79	3848.52	3375.48	262.582	244.976	262.261
M1098T361_2	1098.39	360.519								908.145	1303.26	1162.35	1408.55	962.614	778.007	14.4265	13.4535	14.5973
M1099T168	1098.74	168.205								1894.22	7131.73	1721.21	4944.74	3513.35	4340.02	311.786	298.897	311.153
M1099T346	1099.48	346.106								1977.25	1824.88	1765.39	1817.98	2287.6	1715.07	205.518	209.053	223.245
M1099T358_2	1099.37	357.749								665.509	827.884	606.769	990.043	1007.29	530.296	18.3723	17.6995	28.8242
M109T375	109.025	374.905								914.86	940.954	1026.36	1372.13	957.689	1053.95	657.793	660.237	675.174
M1100T264	1099.66	264.318								2703.72	2250.91	2654.42	3434.48	7657.32	2667.74	1716.99	1715.09	1796.25
M1100T37	1100.31	37.0515								128553	145315	127024	231762	247059	206817	76794.1	71150.5	71128.8
M1100T42	1099.79	42.057								69443	99750.2	89537.8	76481.5	126246	87700.2	42727.8	42757.4	30660.5
M1100T73	1100.3	73.395								17607.9	18460.3	24738.8	24426.7	7829.18	19071.7	22400.6	22270.8	22272.3
M1101T261	1101.16	261.337								1279.32	1594.51	1024.7	2109.15	1997.16	1099.49	804.29	835.956	804.233
M1101T336	1101	336.081								115102	142518	98571.9	144288	119328	96639.4	12421.4	12665.9	12660.7
M1101T36_3	1100.81	36.388								345282	340128	400336	596194	595602	430661	214965	215030	219965
M1101T36_5	1101.31	36.324								360258	232659	266487	297258	285105	272819	133748	133752	135060
M1101T37_1	1100.56	36.792								351515	334397	467328	408333	394227	277817	184024	183973	186978
M1101T37_3	1101.06	36.569								486457	262201	293386	456283	449900	313951	173109	159015	173000
M1101T54_1	1100.56	54.1695								105634	89121	197309	153527	163618	168925	429688	429626	441880
M1101T54_3	1100.81	54.152								253799	151698	341868	167023	252294	161587	484147	607162	607178
M1101T55_1	1101.06	55.085								128012	142420	183644	112787	144649	57984.3	255710	255522	300135
M1101T74	1100.56	74.058								37839.2	50413.5	80815.9	68825.2	38435.2	82372.7	56029.5	55277.6	55295
M1101T78	1100.81	77.844								25840.5	37016.8	145612	30041.3	20642.7	21082.6	32887.4	32255.2	32245.1
M1101T90	1100.56	90.176								7027.53	8274.07	11457.9	7192.15	6473.63	12156.6	15196.9	15204.7	14791.3
M1102T334_1	1101.51	334.273								58707.3	75266.2	56035.2	71647.8	67844.5	59408	7324.37	7324.5	7526.01
M1102T334_2	1102.01	334.151								33035.8	41379.9	27783.3	43930.2	37588.6	30223.4	3777.6	3775.62	4076.52
M1102T35	1102.31	35.087								38340.5	40132.5	39228.2	40310.6	83203.5	34055.4	22442	22473.4	20202.7
M1102T36	1101.81	35.85								119310	149573	178757	128773	172794	103354	66039.6	67638.1	68044
M1102T46	1102.3	46.1635								28525.3	61727.8	51653.5	32754.6	7430.01	24988.4	42631.1	50236.6	43369.9
M1102T55	1101.81	55.4985								64057.1	19460.2	77022	51488.4	63249.7	67125.5	137806	165164	165131
M1102T64	1102.06	64.2175								14505	10098.6	6745.01	16193.7	9677.28	9595.41	60758.3	53226.2	60824.3
M1103T333	1103.01	332.5								7990.98	10868.1	9152.09	7956.44	5458.4	6622.65	1776.91	1983.84	1980.79
M1103T336_1	1102.51	336.246								7443.01	9031.77	16332.7	17065.9	17901	14920.9	2298.44	2282.09	1630.48
M1103T355	1102.87	354.781								9140.1	8180.7	8517.26	8165.22	9387.5	9993.77	1149.49	1160.15	1187.45
M1103T357	1103.37	356.628								2969.83	3297.78	1594.1	3743.77	2413.46	3676.28	152.21	156.362	160.605
M1103T36_2	1103.48	35.7065								8049.65	7016.54	8445.16	10373.2	7519.99	3780.3	2122.55	4533.68	4534.02
M1103T39	1103.29	38.566								6552.07	11065.3	8973.5	12023	12853.7	3752.5	5432.81	5757.2	5767.98
M1103T466	1103.48	466.038								3410.83	4978	736.012	4614.2	2676.73	1098.2	680.099	1048.97	1031
M1103T467	1102.98	467.169								1982.28	2951.65	462.566	2903.45	1605.17	639.088	357.919	549.123	619.89
M1104T33	1103.8	32.705								13909.2	28491.5	19594.7	20299.9	22920.9	20986.1	17885.2	18406.5	18430.7
M1104T333	1104.03	332.899								3198.59	2284.19	4921.63	1575.48	2161.81	2914.26	1596	1596.06	1653.68
M1104T344_1	1103.53	343.774								787.393	3174.75	1697.64	3138.64	2573.06	2564.86	470.566	678.17	513.361
M1104T348	1103.93	348.377								3911.22	3919.79	4847.26	3735.5	3584.64	5732.68	1693.38	1693.5	1877.28
M1105T34	1104.81	33.763								17774.7	27121.5	17278.1	30115.6	33611.8	20987	13657.7	13650.1	13961.8
M1105T349_1	1104.93	349.399								1346.19	2486.46	2498.46	2686.06	2594.43	1990.67	417.914	419.753	437.364
M1105T45	1105.3	45.478								18605.3	21406.3	15683.4	19295.5	29891.1	12452	8981.73	8574.87	8975.93
M1105T90	1105.26	90.2895								11274.9	11662.3	15378.7	11856.3	16583.8	15932.9	22519.7	20768.7	22579.3
M1105T91	1104.76	90.939								16921	17294.8	19569	14175.9	12227.8	17673.7	25033.6	25182.4	25182.3
M1106T352	1106.24	352.42								1964.51	1647.11	1740.42	1609.15	1366.12	1417.18	746.449	732.349	746.547
M1107T131_2	1107.09	130.707								3261.44	4431.17	3695.09	2315.49	8184.16	4080.4	1368.17	1367.95	1353.69
M1107T175	1106.65	174.723								35912.2	52683.6	54321.8	42604	49868.1	43676.8	1973.98	1974.83	2035.31
M1107T207	1106.65	206.766								16208.1	18439.8	15578.7	13399.1	21399	15880.6	24032.1	24032.1	23967
M1107T33	1106.82	32.8445								36198.7	45135.9	32812	43057.7	57382.8	27659.2	13741.5	13867.4	13867.2
M1107T361	1106.83	361.16								2890.06	3702.24	3706.92	2189.75	612.665	2641.34	1006.85	985.331	971.221
M1108T176	1107.65	175.693								26153.4	46968.6	31041.1	45066.2	39936.3	31079	2577.71	2627.43	2628.69
M1108T344_2	1108.01	344.135								1311.19	2832.63	1113.73	1653.82	3484.55	1526.76	169.241	166.584	190.446
M1108T345	1107.51	345.099								2160.31	3837.2	2757.67	3235.91	2891.59	2344.53	326.73	333.993	333.832
M1108T349_1	1107.93	349.158								20747	20359.3	20002.1	21727.5	17629.6	20015.3	3270.53	3223.27	3287.91
M1108T349_2	1108.43	349.419								9147.84	10912.9	9506.22	10657.9	9644.02	9403.1	1374.94	1376.63	1419.56
M1108T37_1	1107.57	36.932								12693.7	12599.2	13431.3	24805.9	14627.3	9779.95	9159.64	9080.17	9287.5
M1108T37_3	1108.07	36.771								24959.3	26843.2	39584.5	36963.6	29218.1	19663	14681.1	14699.7	13666.3
M1109T175	1108.65	175.373								9604.17	20619.3	11928.7	17533.5	12548	10886.3	2499.65	2658.13	2498.64
M1109T330_2	1109.49	330.022								9041.29	6365.9	7144	11734.7	8305.9	7263.9	1737.58	1415.09	1732.63
M1109T40	1109.3	40.428								24166.9	24994.7	24442.4	25452.4	27912.1	22396.8	8789.3	8309.42	8285.1
M110T166	110.033	165.671								2495.92	1496.05	3926.23	4628.92	2363.34	3786.7	1590.9	1553.31	1553.42
M110T214	110.034	214.319								7114.01	5546.66	5665.56	5533.88	6021.57	5451.04	1136.87	1108.18	1108.26
M110T27	110.059	27.13								5451.66	5596.1	5226.89	7038.43	4594.66	6431.05	4774.08	4770.99	4528.27
M110T318	110.07	317.807								9523.16	10161.6	10501.8	11528.9	9582.58	10239	10090.8	10498	10015.9
M110T425	110.07	424.741								25122	49642.3	41343.6	21937.5	16484.5	20797.1	8637.13	8681.02	10507.5
M110T451	110.07	450.666								47911.6	59208.3	50956.8	92974.3	23143.9	187733	24902.9	23725.4	24785.7
M110T470	110.07	469.901								87443.5	115899	38890.1	91701.2	122956	61314.8	5946	8649.86	6140.99
M110T509	110.07	509.026								201020	104542	399604	259460	422468	74984.4	34164.5	36714.5	34136.1
M110T553	110.07	552.876								85105.5	21358	20462.8	26464.8	109275	33838.6	15381.8	20568.4	20440.1
M110T583	110.07	583.109								114130	72012.3	79837.8	37390.6	94968.7	63257.4	78359.7	78463.6	80541.8
M1110T183	1110.1	183.162								1826.3	1116.65	2259.8	1622.21	1884.96	2013.68	1899.75	1981.43	1896.95
M1110T196	1109.59	196.104								4267.19	4061.37	8196.75	4857.09	5362.63	4105.49	4532.27	4003.34	4117.75
M1110T349	1110.46	348.51								4154.02	3871.18	3909.25	4869.78	4834.28	3472.61	493.3	515.377	514.358
M1110T479_1	1110.15	479.047								1425.09	894.582	940.408	1311.48	1014.8	702.442	268.835	274.624	274.645
M1110T479_2	1110.49	478.546								1090.39	868.535	325.774	1085.92	1005.55	675.265	184.975	185.855	201.297
M1111T181	1111.1	181.301								3418.91	2767.49	5533.52	3589.13	3831	5241.07	5428.06	5420.71	4882.26
M1111T479	1110.83	478.546								1551.69	1180.63	662.019	975.474	635.71	921.778	363.275	363.38	344.775
M1112T168	1111.67	167.517								1282.1	1716.71	1983.24	3758.06	1556.63	759.378	129.405	142.78	141.17
M1112T37_1	1111.57	36.99								12533.9	14193.4	14857.7	20448	13784.3	7799.39	5870.43	5864.88	5991.11
M1112T37_2	1112.07	36.557								10279.2	14625.5	12996.3	18054.3	17461.5	8582.76	5779.71	6419.22	5787.74
M1112T39	1112.29	39.485								33982.2	27077.9	29906.5	35885.3	41977.4	19133.9	14553.4	14555	15256.5
M1113T198	1113.08	197.798								7484.78	4107.64	3737.49	4290.15	6592.7	7151.07	2890.22	2928.9	3266.22
M1113T201	1112.58	200.902								28454.9	29563.9	60160.1	33926.5	25130.7	31992.9	7542.82	8144.55	8106.45
M1113T244	1113.17	243.819								1429.95	1308.85	1152.44	1966.75	212.559	1060.58	521.394	521.581	542.988
M1113T332	1112.98	331.623								228695	249040	236305	288441	138775	218999	45544.4	46743.1	46737.7
M1113T334	1113.49	334.131								51226.2	62298.3	47247.7	11254.1	60851.7	48982.7	9195.32	9216.98	9300.58
M1113T37_2	1113.15	36.61								130858	99082.4	116092	117501	133210	100983	96800.3	96003.2	96023.6
M1113T37_3	1113.48	36.569								105391	96402.1	111625	103907	117893	91741.2	92071.3	92057.3	92944.3
M1113T43_1	1112.8	42.718								224464	230342	282627	296268	298657	405968	154685	154031	81219.5
M1113T43_2	1113.3	43.329								234296	395251	264221	339572	447678	268015	172104	172104	172777
M1114T169	1113.68	169.103								5108.56	11532.1	5506.43	20691.8	5688.7	7099.59	760.944	783.395	782.48
M1114T333	1113.99	333.118								62845.8	40887.3	62610.7	83868.2	70345.2	62782.2	14153.4	14156.8	14303.5
M1114T334_3	1114.49	333.798								10468.3	9426.21	10682.1	15300.2	14051.3	10580.8	2610.52	2628.03	2718.1
M1114T353_3	1114.43	352.913								2421.95	2376.92	1144.95	1689.66	2357.5	2335.66	184.512	189.433	186.676
M1114T464_1	1113.97	464.439								745.73	1174.5	338.048	1062.38	620.445	279.243	46.8589	40.9638	46.8957
M1114T464_2	1114.47	464.233								1082.54	1324.87	397.935	1258.07	822.887	298.301	41.294	67.0813	67.3148
M1114T91	1114.26	91.348								30730	58682.4	33048.6	103082	49967.3	46527.4	33738.5	28076	33684.1
M1115T181	1114.58	180.642								31624.4	7922.02	40793.4	46278.6	48235.1	44062	45267.9	35476.3	45089.5
M1115T197	1115.08	196.542								6626.12	12010.4	7749.86	15884.7	7913.35	14134.5	9219.94	9308.64	8974.75
M1115T200	1114.58	200.454								28244.8	32747.3	57920.5	33185.7	29512.2	32772.3	7887.53	11042.5	8708.25
M1115T335	1114.99	334.847								23348.1	17529.2	19889.1	28901.1	26099.8	11719.2	5812.18	5818.77	5406.87
M1115T37_3	1115.07	36.974								252125	320219	363416	384727	380062	293468	133783	133744	129224
M1115T37_4	1115.32	36.932								472992	299210	289732	479266	470065	479176	161628	161636	158838
M1115T55_2	1115.32	54.855								94511.7	132879	286480	207521	195309	207059	455661	456003	398649
M1115T60	1115.07	59.91								82202.8	109205	27851.7	144422	67633.6	103934	208405	255818	208394
M1115T62	1114.82	62.057								44454.9	42821.7	47522.1	6294.88	49644	30454.5	202717	197841	197697
M1115T83_2	1115.32	82.6505								33192.4	33042.4	33812.7	59131.8	30881.5	31767	35503.2	37513.1	37441.1
M1116T198	1115.58	198.017								32539.7	29591.3	39759.3	32220.7	27761.6	29024.2	9904.24	9972.42	12844.4
M1116T201	1116.08	201.27								8981.7	9535.19	14805.9	9978.14	7600.51	11431.2	1629.99	1909.53	1912.04
M1116T331	1116	330.92								6572.16	5444.29	12372.5	4198.56	6035.9	5897.15	2483.44	2579.97	2578.93
M1116T334	1116.36	334.167								4139.75	8106.36	4613.87	3868.28	8161.53	4028.81	2378.27	2398.16	2398.26
M1116T37_1	1115.57	36.982								415988	322729	476869	394798	382361	245401	175969	175962	179174
M1116T37_2	1115.82	36.974								239697	258372	200462	295033	301305	210940	95312.6	95318.2	94158.1
M1116T37_3	1116.07	36.563								174719	154226	113335	182547	178950	146583	80528.7	80488.1	82292.7
M1116T54_1	1116.07	54.052								95075.4	76202.6	113819	76683.8	73568.3	44957.7	157890	188914	189283
M1116T55	1115.82	55.2405								84667.5	64907.9	123802	151438	148878	139394	284839	286096	267564
M1116T56	1115.57	56.199								107167	140640	174521	107095	130729	134275	287934	223013	223752
M1116T77	1116.32	76.749								25539.7	6411.12	5123.07	18163.3	6256.47	5136.33	12786.5	11958	11936.9
M1116T78	1115.82	77.6965								20066.2	40957	18774.3	18803.4	23704	24872.4	24187.2	22559	24242.4
M1117T199	1117.08	198.849								6669.28	11361.8	6458.36	7247.62	7093.47	7503.91	1475.56	1717.56	1697.63
M1117T200	1116.58	200.454								21687.9	23572	42344	21849.7	23901.2	24347.6	7510.24	21740.8	22364
M1117T335	1116.69	334.705								5964.94	8084.37	2991.04	7491.91	7884.14	6017.89	747.275	747.279	687.838
M1117T38_1	1116.57	37.6925								74138.6	53784.4	87692.7	33270.5	106967	35712.3	21136.8	25463	21212.3
M1117T45	1117.06	44.789								26777.6	12227.5	40738.7	33116.3	38598.6	27165.4	23433.7	23959	23843.1
M1117T59	1116.57	59.427								10295.3	13240.7	25197	27233	23438.9	14410.2	47838.4	54847.8	47875.9
M1118T194	1117.58	194.207								33285.4	25376.1	37916.7	37899.6	33852.1	38688.1	25975.3	25964.3	23066.4
M1118T334_2	1118.5	334.293								7316.24	5348.25	6594.02	9543.47	2631.14	6894.56	1318.93	1313.32	1433.45
M1118T348	1117.94	347.838								6460.48	5262.23	4710.84	4089.03	8529.46	4063.61	574.986	593.312	575.28
M1118T349_1	1117.59	349.421								2612.66	2719.87	2445.98	2638.57	2476.07	3349.35	25.4927	24.208	24.2176
M1118T359	1117.88	358.757								1889.69	2954.63	1907.89	1573.03	1845.97	2013.85	76.4534	87.397	75.9706
M1118T45	1117.56	44.7605								2106.78	5991.25	11627.2	5874.71	11678.2	6550.29	8623.9	10202.3	10046.9
M1119T343	1119.49	343.211								886.721	2900.15	2860.85	3941.85	2994.48	2910.35	947.947	775.242	943.64
M111T208	111.054	207.947								29519.1	39071	59121.7	24918.5	21216.3	41388.8	35169.3	35214.6	33283.3
M111T231	111.054	231.373								44204.4	57712.4	72397.2	132467	54609.9	37875.5	33006.3	31971.5	31941.6
M111T250	111.054	250.248								88523.3	95597.4	114222	79782.1	72923.4	75526.8	82430.5	79485.6	75300.8
M111T292	111.09	292.058								5447.2	3996.2	13863.1	3838.58	7099.1	4482.18	8592.99	8889.7	12111.1
M111T317	111.09	316.682								29291.5	6700.78	7693.46	5576.64	6368.04	6211.13	37452.7	36350.9	36269.7
M111T319	111.054	318.546								27152	20747	33883.3	21040.2	22762.2	25722.2	47545.8	45249.4	45135.7
M111T34	111.043	34.174								27413.4	38422.5	49540.8	31980.8	36631.2	38075	45739.1	44421.6	45734.8
M111T41	111.091	41.261								19462.6	16534.4	23683.1	10101.4	16203.1	20209.9	32231.5	28874.6	29480.8
M1120T261	1119.66	260.782								3411.02	4376.12	4536.87	9251	5996.07	3547.37	1976.99	2039.33	2051.36
M1120T352	1120.41	351.7								7348.09	6172.84	7159.84	6854.35	3783.6	8039.98	506.759	550.492	547.165
M1120T353	1119.91	352.508								12143.3	12307	12049.2	11146.5	10369.3	12664	1936.63	1953.39	2097.76
M1121T131	1121.44	130.943								6494.86	5091.28	4359.4	8522.85	7476.54	5430.75	1676.64	1841.38	1844.48
M1121T132_2	1121.1	131.751								5896.83	7269.85	5922.27	7961.92	8935.31	4916.17	2102.47	2144.08	2143.62
M1121T261	1121.16	261.428								1686.84	1102.82	1535.27	2062.25	2289.55	1521.41	670.063	670.461	698.896
M1121T331	1120.97	330.92								11567.9	22968.9	12225.5	10746	11594.8	12466.8	4403.37	4541.49	4591.95
M1121T333_2	1121.48	333.315								8169.18	5241.71	3523.73	3772.48	3979.78	5437.28	1068.37	1071.11	958.841
M1121T34	1120.82	34.3095								105029	116895	88196.3	128622	155270	79942.6	43415.9	48062.6	43503.9
M1121T40	1121.3	39.659								10866.9	10919	7225.84	9779.06	15998.1	9355.64	4510.21	4602.68	5668.72
M1122T199	1121.57	198.677								2111.76	2083.25	3456.7	2381.14	1932.69	2205.78	1028.9	904.508	1029.97
M1122T37	1122.08	37.359								14138.4	15254.7	13718.7	14753.8	12408.5	8112.26	7042.97	7323.41	7047.47
M1122T39	1122.31	39.113								90179.4	111001	104119	96012.5	108217	102044	27747.8	27766.5	25789.6
M1123T264	1122.67	264.318								1340.34	1408.51	1622.81	2115.63	4140.39	1647.51	735.825	739.601	880.106
M1123T36_1	1123.08	35.8535								8065.28	7721.64	9155.27	13679.4	8046.69	5683.79	3794.68	4125.45	3785.95
M1123T38	1122.58	38.17								24488	20317.6	17750.3	31044.3	31663.8	9614.54	12426.1	13475.6	13641.5
M1123T42	1123.31	42.0475								35987.8	41558.1	50933.9	56468.1	65581.8	54291.9	15473.4	20998.5	19689.2
M1124T36	1123.58	36.182								3779.46	4808.55	3708.23	6970.97	5426.15	3240.72	2036.22	2119.92	2116.79
M1125T336	1124.97	335.711								68600.3	33141.9	40356.8	72636.4	38616.5	43779.1	19752.1	19752.8	20848.8
M1125T337	1125.47	336.699								39593.4	41127.1	35782.9	16921.8	38834.1	17897	12497.5	12635.8	12706.5
M1125T431	1124.51	431.418								859.426	838.314	882.247	764.801	827.056	1031.66	600.08	600.303	583.683
M1126T37_2	1126.32	36.961								13214.9	11706.4	24276.7	20773.8	19925.2	7723.65	6694.8	6396.57	6692.88
M1127T344_2	1127.5	343.772								2584.8	3769.65	2211.63	2791.24	3810.31	2472.6	364.073	374.481	363.955
M1127T35	1126.84	34.706								25829.1	37805.2	26113.2	46219.8	29603.1	27358	14714.9	14681.1	15385.2
M1127T359	1126.83	359.067								4403.4	2546.48	4650.78	2164.72	3504.89	4416.88	1074.98	1074.85	1058.36
M1127T95	1127.27	94.838								10674.5	17035.6	12787.3	22655.7	16049.9	21534.4	17171.6	17306.3	16231.5
M1128T343	1127.99	343.432								6993.86	4664.79	10376.8	3151.16	3947.84	4531.17	156.836	154.531	88.5701
M1128T36_2	1128.17	36.182								959.808	1397.66	1317.68	1502.69	1342.04	772.863	357.036	573.405	309.093
M1129T37	1129.33	37.1745								111625	92525.6	133661	128531	129599	73303.4	40976.3	40970.6	41729.2
M1129T57	1129.33	56.574								42193.9	62631.9	61038.3	69082.4	53144.7	43963.2	78724.3	78257.6	99210
M1129T80	1129.33	79.952								27068.9	15256.5	7580.37	12591.3	10401.3	6529.71	10991.5	10989.5	10651.5
M112T206	112.05	206.396								43832.4	19027.5	60291.2	24450.7	25989.3	46133	20596.5	20174.2	20188.9
M112T225	112.086	224.992								13779	30599.8	14597	24709.6	24678.4	28265.2	20181.6	22532.2	22260.4
M112T237	112.05	236.837								45937.8	35504.5	45546.5	45527.9	40190.3	41489.8	9795.2	9756.76	9806.93
M112T260	112.086	259.684								15139.4	18267.8	14988.2	14723.2	14648.7	13729.7	9262.86	11662.4	11668.5
M112T293	112.051	292.676								41834	34736.4	79205.4	51252.3	54093.8	63741.1	34007.1	33341.9	34010.7
M112T317	112.086	317.064								10660.7	11787	8647.81	12323.3	9609.55	12085.3	8206.02	8982	9032.24
M1130T114	1129.58	114.473								7015.11	9517.53	4156.74	7767.15	3427.46	4509.57	9664.54	9430.14	9667.4
M1130T121	1130.08	121.191								3236.28	3533.42	16759.7	6506.76	6137.48	15325.5	13849.2	12057.5	13899.3
M1130T333	1130.02	333.081								78443.9	97344.2	74319.7	101632	83567.5	78069.5	10483.6	10347.7	10484.5
M1130T36_1	1129.83	36.26								250356	363185	268297	487434	309720	209321	152393	153925	154677
M1130T36_3	1130.33	36.26								255325	279954	254677	267595	338913	190239	110421	110470	103646
M1130T37_1	1129.58	37.1745								223555	270185	399568	313412	206316	210426	93865.1	93932.9	90078.5
M1130T37_2	1130.08	36.99								299783	298409	439660	371844	230966	233754	125095	117919	124853
M1130T54_2	1129.83	54.252								127632	91962.4	145170	45018.6	124732	108006	206624	206489	251332
M1130T56	1130.33	56.118								41590	93330.5	44062.3	66167.8	133567	84633.1	139969	160479	140138
M1130T57	1130.08	56.6445								90924.8	83525.6	58191.4	93458	170158	82585.4	338097	299853	340092
M1130T73	1129.83	73.0545								37103.1	35188.5	50279.1	43657.9	41494	25400	51602.8	63036.3	51355.8
M1130T77	1129.58	76.593								38678.8	33678.5	26761.6	37502.6	67394	27465	28504.5	31077.9	31093
M1130T88_1	1129.83	88.495								26924.6	15767.3	28118.2	23403.4	77794.9	23140.5	27099	26557.5	26557.3
M1130T88_2	1130.33	88.431								15036	21970.3	23401.6	18222	15810.7	15431.1	21423.5	21374.9	22653.3
M1131T333	1130.53	333.388								43592.4	57142.2	36210.7	61170.3	51208.9	43323.7	6984.63	6986.69	7179.05
M1131T335	1131.03	334.578								14405.5	34023	25014.4	36474	31758.2	25529.1	3755.56	3805.74	3778.27
M1131T471	1131.49	470.973								16654.6	23303.7	3845.89	30607.4	18506	5249.87	2008.38	5355.21	5261
M1131T55_2	1130.83	55.18								82045.9	37344.6	82855.1	38745.7	41530.6	51764.3	75122.4	73162	75116.5
M1131T77_1	1131.08	76.711								3393.52	7334.46	9534.73	14835.2	4706.49	6895.25	11345.6	11317.9	11345.6
M1131T78	1130.83	78.322								18682.9	33339.9	18581.1	13365.4	21160.8	3840.1	16115.6	12846.8	20964.6
M1132T334_1	1131.53	333.798								12712	16022.5	10835.6	8399.62	14488.2	12588.6	1773.48	1778.86	1190.29
M1132T353	1131.89	353.037								9934.8	9059.39	10458.4	8515.84	10603	10129.2	559.115	578.012	582.979
M1132T354	1132.39	353.862								5324.82	6680.68	4561.51	4938.77	5576.92	4022.71	269.161	283.942	283.598
M1132T470_1	1131.99	469.75								17727.6	24862.5	6362	31955.5	19368.8	5225.75	990.53	6381.97	6280.98
M1132T470_2	1132.5	469.872								13060.7	18346.9	3585.64	23031.6	14951.5	3856.31	1605.43	4124.86	4041.37
M1133T172	1132.66	172.291								5422.53	11905.3	5443.03	12884.2	7211.12	6135.78	2035.85	2492.15	2006.34
M1133T34	1132.84	33.56								310277	329744	275104	330169	448878	259194	151395	151373	149328
M1133T37	1133.16	36.569								87762.9	109209	101645	95346.4	111064	85964	79178.5	77781.9	79202.5
M1134T129	1134.44	129.075								4181.29	6506.23	3918.28	5339.73	8458.36	2825.5	1447.65	1524.38	1519.87
M1134T354	1134.42	353.82								2119.07	1554.28	2813.66	2058.54	2582.39	1449.15	115.226	114.618	125.795
M1134T40	1134.31	39.862								22851.8	27805.9	20740.3	23847	29786.7	30301.4	9257.34	9850.59	9271
M1135T197	1135.09	196.798								1764.3	1802.38	1784.76	1689.26	1517.66	1550.88	1249.85	1132.89	1258.5
M1135T25	1135.23	25.314								671.482	923.567	923.785	863.777	754.215	813.064	570.631	571.998	596.797
M1135T43_1	1134.81	42.651								134539	147826	132908	143150	144301	148775	31999.1	31948.3	39768.3
M1135T43_2	1135.31	43.223								188636	218394	204265	232816	207213	226303	35758.3	36333.9	46955.6
M1135T480	1135.49	479.899								1253.39	812.798	414.949	1083.12	556.694	786.061	99.4237	100.485	140.365
M1136T478_1	1135.82	477.819								2174.33	1675.31	700.316	1740.99	1173.9	1380.89	277.507	245.746	275.979
M1137T194	1137.09	193.819								5114.48	4068.88	2643.76	1674.84	2877.86	2409.24	2648.42	2645.33	2827.89
M1137T344	1136.53	344.44								2257.5	2742	2000.68	2951.92	2496.1	2086.22	173.839	174.823	174.806
M1137T347	1137.45	347.134								23088.4	13774.9	21430.3	10369.4	13450.3	15079.4	994.156	996.086	1049.7
M1137T348_2	1136.95	347.783								38992.4	38513.6	60979.8	38907.6	66736.4	34574.4	2473.37	2472.31	2571.15
M1137T36	1136.59	36.4145								6501.8	7199.07	12014.7	13248.7	9758.62	7380.4	4060.39	4210.96	4063.05
M1137T37_1	1137.09	36.771								11591.3	12684.7	14500.4	13818.9	20903.8	8711.45	6903.8	6862.84	7248.79
M1137T384	1136.74	383.577								6080.08	3370.84	6611.5	5204.19	2229.82	5055.81	8968.57	8890.43	8968.79
M1137T479	1136.82	479.13								801.302	697.901	394.349	859.689	362.094	762.795	179.794	187.007	179.954
M1138T200	1138.09	199.548								1806.62	2255.22	1482.01	1940.63	1905.45	2469.43	92.5987	104.787	104.722
M1138T34	1137.87	33.559								118194	141920	84876.5	121625	179974	86990.7	26278.6	26275.7	26499.2
M1139T195	1139.09	195.429								5825.59	3737.57	13702.2	4147.19	11823.4	11635.8	9321.5	8133.51	9273.72
M1139T26	1139.25	25.971								2616.45	1104.12	1152.2	2626.19	1901.09	1507.34	781.875	862.012	781.726
M1139T34	1138.88	33.972								48702.3	60733.5	39205.1	58638.2	67399.8	39798.3	12217.5	11892.1	12198.2
M1139T344_1	1139.48	344.135								3011.79	3963.46	3559.33	3793.39	3530.37	1836.26	180.649	211.268	182.492
M1139T477	1139	476.78								2383.6	1609.96	1852.02	1741.15	1655.67	1321.24	960.467	1080.27	1104.95
M1139T478	1139.49	478.21								2948.09	2356.79	1678.86	2415.28	2341.6	1846.74	1775.9	1784.29	1829.77
M113T122	113.07	122.484								2122.03	6404.13	24607.3	7792.46	14177.1	9087.9	7054.59	7056.32	6929.22
M113T160	113.033	159.654								7189.51	5549.91	10366	8104.25	5599.89	6811.65	6968.81	6806.28	6966.61
M113T262	113.106	262.035								15372.1	13111.9	10780.4	11961	13889.8	18791.9	7294.16	7503.67	7503.35
M113T387	113.07	387.365								7299.03	7330.03	25267.3	8024.65	7753.56	6169.17	6400.94	6454.01	6413.75
M113T432	113.07	431.698								8897.13	6270.71	8548.62	12849.1	17420.1	4184.37	5315.44	5323.35	5869.32
M1140T331	1140.32	330.537								7031	17281.4	5335.77	15787.6	8606.9	4846.56	3091.12	3193.35	3193.26
M1140T345	1140.47	344.69								2763.43	1752.08	1155.03	1296.73	982.455	1094.42	198.82	198.943	223.988
M1140T43	1140.08	42.6085								3956.13	3230.97	5359.37	6380.87	5751.28	4747.75	5409.75	5974.52	5414.58
M1140T478_1	1139.99	477.5								2279.35	2012.04	1363.9	2041.6	1668.01	1358.93	1463.29	1711.6	1692.7
M1140T478_2	1140.49	477.807								1569.87	1995.26	1409.79	1616.86	1372.58	1055.34	804.815	1199.64	1168.78
M1141T334_1	1140.65	334.354								11918.7	6473.02	3275.21	5918.81	11008.1	9177.53	1608.89	1601.86	1856.39
M1141T338_1	1140.98	337.787								5855.18	5942.41	10492.6	4079.02	14811.4	11531.9	2393.44	2396.48	2451.82
M1141T34	1140.89	33.626								7297.02	6909.68	3682.09	7307.92	7952.27	7173.38	1947.39	347.403	1871.91
M1141T355	1140.9	355.124								4477.6	4405.01	5345.26	4890.93	3719.84	5195.68	497.876	531.1	530.744
M1141T37_3	1141.08	37.1455								6464.67	8173.85	7265.74	11986	8527.68	6891.44	2934.85	3473.72	3463.31
M1141T43	1141.34	42.639								2955.56	5879.67	6594.32	13603.1	10712.1	3609.46	10412.8	9749.38	10383.2
M1141T480	1141.46	479.519								1737.2	747.551	825.36	1001.34	638.309	838.323	305.588	267.195	305.847
M1142T168	1141.71	167.639								878.677	3253.61	2023.66	4047.55	1783.7	1125	108.67	108.315	119.716
M1142T262	1142.17	262.474								3840.79	3294.5	3769.39	5985.66	4960.76	4179.06	2116.66	2206.98	2203.92
M1142T263	1141.67	262.663								3502.98	6961.45	3225.47	8224.78	4868.09	3583.4	2027.56	2069.45	2067.56
M1142T333_1	1142.01	332.959								48308.3	98857.5	77608.1	101222	91646.1	76167	9925.34	10016	10196.3
M1142T35	1141.84	35.039								20390.9	20391.5	20560.3	18627.2	22311.6	17858.5	11664.4	11482.3	11604
M1142T36_1	1141.51	35.729								4165.82	3974.71	3679.45	4135.43	1527.03	2164.56	689.354	1338.78	1621.86
M1142T36_3	1142.17	36.182								4452.48	6306.81	6090.43	5586.07	6860.96	4485.7	1271.55	2003.73	2426.57
M1142T470	1142.48	469.872								4336.15	5839.51	1008.15	6850.86	4609.35	1143.55	339.597	1101.65	1082.94
M1142T478_1	1141.78	477.778								744.261	491.949	465.338	512.923	410.074	548.878	175.181	168.855	175.156
M1143T334_1	1142.51	333.603								57869.8	64533.1	51637.2	67254.9	61478.9	55964.7	7188.42	7104.12	7188.88
M1143T334_2	1143.01	334.21								33607.3	41611	30760.9	41313	16627.8	30995	4574.5	4763.44	4760.64
M1143T40	1143.31	39.659								13558.2	14569.9	16411.6	13526	14188.6	16972.7	5323.48	5328.21	4987.72
M1143T470	1142.98	470.457								5145.63	7476.76	2738.73	8864.99	5927.73	3326.86	619.752	1453.81	1438.5
M1143T478_1	1142.81	477.781								1001.43	843.343	588.449	877.236	717.144	1024.37	260.419	242.253	242.514
M1143T478_2	1143.48	477.763								6538.51	2491.56	1244.64	2880.95	2599.43	1998.93	675.488	1001.52	993.724
M1144T110_1	1144.09	110.293								10676.2	5764.36	3915.42	10225.9	6981.74	5080.15	10132.1	11685	9904.82
M1144T167	1143.73	167.448								1236.1	4496.24	1013.88	5665.26	3303.94	1807.37	147.521	160.234	159.65
M1144T198	1144.08	198.178								1037.65	428.137	1115.17	1094.19	800.114	710.16	133.178	140.227	203.644
M1144T333	1143.51	332.51								11062.7	15031.2	8875.77	15560	7618.28	9097.84	1729.82	1843.63	1733
M1144T334_1	1143.68	334.207								9411.35	14190.4	6719.97	11888.6	10413.2	8112.97	662.141	591.555	663.324
M1144T355_1	1143.87	354.515								7205.58	6950.45	7237.39	6762.21	6664.78	6508.86	334.773	370.114	370.069
M1144T355_2	1144.37	354.57								3793.19	3488.28	4365	3249.43	2441.84	3412.53	284.124	259.014	283.731
M1144T37_2	1143.84	37.244								84946.1	134551	131159	163420	166083	123677	44721.2	48860.8	48746.5
M1144T37_3	1144.09	36.99								176770	196877	213345	259422	258110	185391	76314.4	76343	74948.2
M1144T37_4	1144.34	36.953								329856	181712	198613	339350	343189	228877	97438.7	98695.5	97452.3
M1144T470	1143.99	469.574								706.664	892.145	201.591	1063.02	770.931	185.693	106.524	111.602	167.827
M1144T474	1144.49	473.671								1979.61	717.237	862.278	866.265	2389.88	1093.89	497.089	591.527	584.169
M1144T55_1	1143.84	54.802								43089	68257.8	80237.9	70296.3	65903.1	65076.7	110906	138509	138241
M1144T55_3	1144.34	55.481								75495.2	92584.3	108628	110398	90269.2	66775.5	197593	227135	199165
M1144T75	1143.84	74.625								7083.44	13647	17513.2	12968.8	7827.1	13109.3	16080.2	13147.6	13242.6
M1144T82	1144.09	82.281								2016.66	41623.1	27850.7	66761.5	42861	17512.8	26707.5	26701.4	27019.1
M1144T85	1144.34	84.807								21034.4	51673.2	39732	47240.6	23809.7	20814.8	31206.7	30402.8	30417
M1145T116	1144.59	115.667								3822.18	9767.03	5077.54	4220.27	5741.89	3481.79	7051.02	7663.41	6980.57
M1145T195	1145.07	195.131								895.077	2487.33	7082.86	3901.25	2549.62	5842.98	3596.49	3600.35	3462.09
M1145T262	1145.19	262.2								1216.84	723.013	1247.03	1353.78	2219.11	840.859	753.589	781.298	779.863
M1145T348	1144.94	348.121								7325.65	5073.04	7105.37	5644.22	6777.73	7036.27	2345.28	2271.81	2372.25
M1145T350	1145.27	349.728								1610.76	573.002	2224.55	1899.48	2624.1	2589.5	526.478	526.598	559.497
M1145T355	1144.86	354.977								3820.78	6095.67	4636.6	5163.88	5056.62	6054.81	554.502	528.739	554.466
M1145T37_1	1144.59	36.982								218026	240476	321630	279795	274153	176050	96091.1	96100	98737.8
M1145T37_2	1144.84	36.99								252861	137987	257337	223593	227879	166653	66824.4	66858.1	71369.4
M1145T40	1144.74	40.002								5968.27	2809.67	5332.34	2143.94	3719.33	3825.98	10573	10067.9	16661
M1145T55	1145.09	54.811								53595.7	35858.2	60437.4	39817.5	48409.9	38234	75475.8	86467.4	75578.6
M1145T59	1144.84	59.153								56097	38773.6	30364	107365	93459.4	79054.8	122029	122392	141696
M1145T63	1145.34	63.15								19578.6	16448	21830.8	18221.5	27912.9	11443	58553.7	49837.3	49974.3
M1145T82	1145.09	81.518								9429.9	5295.45	8930.28	22236	6075.6	3554.48	14573.5	14211.1	19725.5
M1145T84_1	1144.59	84.044								16935.7	9872.87	42274	21208.6	32481.4	34141.6	48171.9	41920.6	43416.1
M1145T89	1144.84	88.573								13163.2	13769.9	18548.7	19847.2	34950.9	19479.9	19861.7	20117.1	19342.4
M1146T26	1146.25	25.8705								1837.46	1320.4	1397.84	1475.86	1654.85	1302.61	861.997	862.734	896.49
M1146T36	1146.17	36.0105								4651.9	4487.28	3217.74	5407.85	6229.36	3229.83	2628.05	2782.43	2791.06
M1146T41	1145.74	40.561								13712.1	9785.4	17283.2	51658.1	9131.53	15348	13502.7	12820.8	13504.1
M1146T45_1	1145.83	45.478								41568	26618.5	37680.8	30954.7	14493.9	13592.8	12763.8	12734.7	14083.1
M1146T45_2	1146.33	44.709								6269.99	16957.8	21312.3	28977.7	24352	17840.9	12085.5	11812.7	7412.27
M1146T78_1	1145.59	78.1455								6158.22	2363.72	7580	17922.3	8299.54	5623.52	8750.05	8438.43	8785.55
M1147T200	1147.07	199.662								1683.38	1803.14	2682.89	2175.25	2984.2	1789.04	294.563	278.77	278.618
M1147T335	1146.97	335.344								10624.7	11144	4991.32	6616.4	13969.5	13226.2	2862.18	3234.28	3230.52
M1149T25	1149.24	24.675								1054.16	690.723	1021.08	1159.37	1378.77	1240.57	667.762	748.374	747.591
M1149T344_1	1148.51	344.478								1742.64	2934.07	2551.47	2470.77	2259.37	1559.89	204.456	201.933	208.123
M1149T348_2	1149.43	347.862								11321.7	8718.44	8864.55	7425.97	8463.94	7444.67	727.68	724.17	829.437
M1149T46_1	1149.33	46.103								21398.1	12652.1	27594.4	26607.3	32264.1	28942.1	16761.4	15671.5	16710.2
M114T165_1	113.718	165.021								4188.11	4419.8	9476.8	7629.2	5280.97	5205.3	3528.69	3401.06	3397.4
M114T196	114.065	195.66								34514.2	49103	79459.3	39741.3	34513	46204.4	203867	198835	198892
M114T208	114.065	208.411								107456	84119.6	179823	81830.2	94947.2	113391	97190.9	96649.5	97202.7
M114T232	114.065	231.816								19548.5	27568	65531	14442.1	28460.5	47534	13010.3	12646.8	13010.8
M114T252	114.065	252.478								8796.97	11450.8	11843.7	7928.34	8256.86	8894.01	9545.24	9468.24	9546.92
M114T261	114.109	261.31								948.163	613.091	5814.56	4431.08	1036.11	692.886	5527.89	5621.8	5627.02
M114T290	114.049	289.724								798.697	4272.99	1513.89	4638.3	2802.15	4090.47	3625.29	3625.68	3473.68
M114T310	114.054	310.073								4608.94	3135	5443.45	5745.55	7026.74	7207.19	5161.72	5284.24	3738.97
M114T399	114.054	399.275								3197.72	10319	11296.6	4964.27	7387.27	3484.25	11123.3	11039.1	11038.9
M114T42	114.09	41.733								63330	54189.7	79872.1	59894.4	60539.5	53078.1	89969.5	90355.1	97531.6
M114T432	114.054	431.698								3041.51	3684.08	4150.38	8370.36	7242.72	8557.52	8124.63	7293.69	7531.2
M1150T26_2	1150.24	25.541								633.82	625.19	656.47	1027.15	894.189	820.203	473.737	515.805	514.606
M1150T331	1150.49	331.193								3401.03	6948.81	4708.71	5471.55	3544.71	7028.75	1242.55	1305.5	1242.25
M1150T350	1149.93	349.746								5583.3	6045.63	7375.17	5278.24	5131.67	2765.6	432.69	455.788	453.998
M1150T452	1150.48	451.827								702.06	634.466	728.393	746.171	789.912	856.863	242.938	165.403	245.36
M1150T478	1150.48	478.475								1801.27	2316.13	908.868	2218.14	1296.1	1263.73	451.952	454.767	569.204
M1151T148	1151.36	147.617								4607.36	3843.28	3011.57	2839.67	6438.96	2666.47	6231.84	6542.21	6248.26
M1151T176	1150.67	175.693								38902.3	51212.3	45960.4	32115.4	48017.3	47852	2266.56	2265.86	2302.31
M1151T190	1150.67	189.704								13363.8	23293.4	8377.68	33117	21918.3	13113.1	5263.85	5209.52	5209.83
M1151T207	1150.67	207.217								25620.6	24976.7	22028.3	20871.6	33130.3	20567.6	25590.1	25064.3	25605.6
M1151T34	1150.85	33.56								52678.1	56485	40676.3	58134.5	62878.3	36700.1	18525.9	18904.7	18898.3
M1151T350	1150.93	349.762								2295.52	2929.02	3100.14	2123.19	3055.29	4483.91	381.13	381.61	361.987
M1151T364	1150.8	364.034								4307.86	2310.97	3471.86	3916.62	1492.52	2890.02	1371.57	1357.69	1371.49
M1151T38_2	1151.35	37.5715								14595.3	10936.5	19984.7	31741.9	10768.4	14460.1	6773.99	5924.96	5921.55
M1151T480	1150.81	480.44								1051.04	722.336	530.441	793.501	843.389	880.319	241.204	174.925	266.639
M1152T149_1	1151.86	148.953								4025.65	5160.32	8367.41	5555.99	6091.1	5833.57	4489.81	5085.34	5076.23
M1152T25	1152.24	25.328								713.556	630.427	753.777	696.846	901.591	911.599	308.113	309.854	343.879
M1152T335_1	1151.68	335.332								12153	18345.2	11071	17368.7	12645	13386.9	959.624	972.327	1044.22
M1152T335_2	1152.01	335.036								16609.1	19006.7	12812.6	20303.8	8995.46	12464.5	1566.13	1956.18	1945.5
M1152T336	1152.34	335.623								9995.35	6506.41	9002.87	10105.2	10668.8	6762.19	1776.54	1751.08	1776.45
M1152T39	1152.1	39.363								5993.33	9094.35	9615.09	6218.04	11960	7701.86	3402.33	2706.02	3381.25
M1152T40	1152.32	39.7605								24889.4	29337	20708.1	2322.6	32102	23874.5	13210.9	10403.8	10434.8
M1152T473	1152.01	472.623								2650.02	2959.41	830.788	5897.17	2488.06	1306.21	713.732	1405.94	1431.46
M1153T325	1152.92	325.473								1669.93	1046.38	949.205	1823.05	897.533	1091.99	4907.05	4422.1	4909.79
M1153T350	1152.92	350.084								5365.45	4333.87	5449.76	3100.57	4862.37	5733.96	614.074	633.573	633.296
M1153T36_3	1153.18	36.182								36220	35598	36338.3	43590.8	41945	31302.2	26973.4	26975.1	26046.3
M1153T39	1153.32	39.311								17376.5	21725	22879.6	19071.1	29760.5	11762.5	4733.94	4542.64	4735.66
M1153T43	1152.6	42.651								2781.42	2245.49	4170.01	2268.17	4576.67	1046.39	2802.87	2816.18	3027.23
M1154T258	1153.71	257.724								2955.1	3489.17	3563.71	4737.51	3422.59	3390.98	2433.58	2438.67	2529.72
M1154T334	1154.49	333.512								46164.3	54764.1	42743.7	27001.4	49507.8	46138.9	8158.99	8159.25	8205.09
M1154T337	1153.99	336.525								78663.1	94928.5	73371.9	90328.5	90517.2	77796.7	13567.4	13671.1	13670.6
M1154T36_1	1153.51	35.839								18597.4	15053	17179.6	21583	15530.1	15620.2	14849.1	14971.1	14971.5
M1154T36_2	1154.17	35.619								4959.06	7314.06	5583.49	7497.61	5242.44	5210.37	5176.29	5439.47	5150.28
M1154T471	1153.98	470.699								1469.76	1936.32	773.47	2179.03	1781.37	560.636	442.466	1142.08	1061.59
M1155T337	1155.49	337.255								11596.5	8182.09	10831.4	11465.3	12222.7	11714.9	2387.47	2489.71	2483.4
M1155T39_1	1155.1	38.776								2277.64	4689.18	7230.34	15377	17635.4	4643.4	6249.62	6298.86	4537.37
M1155T470	1154.98	469.741								1457.91	3744.94	1174.6	2753.31	1829.85	1637.94	504.317	549.172	503.518
M1156T101	1156.28	101.296								3243.97	3665.49	5299.11	7144.23	6509	4276.61	2704.38	2707.83	3035.01
M1156T211	1155.63	210.776								7586.74	8784.14	8644.89	7648.85	6102.94	7924.11	7855.7	7866.05	8189.44
M1156T338	1155.99	338.489								2638.34	2769.75	1787.06	2412.76	1425.71	1920.58	238.442	218.91	220.605
M1156T36_1	1155.6	36.411								4745.16	6342.66	6767.46	3045.76	6300.7	5575.09	2425.3	2500.96	2468.13
M1157T102	1156.78	102.19								57240.1	188695	98613.7	128220	25640.1	90709.1	34408.3	34188.5	24336.7
M1157T343	1156.52	343.449								1657.45	2351.53	1754.07	2501.75	2148.9	1694.6	220.835	205.697	205.66
M1157T43_1	1156.83	42.99								348237	391796	329244	384834	427402	300368	107863	138128	137857
M1157T43_2	1157.33	43.058								183200	191526	164979	189559	235440	180321	47452	46917	55886.7
M1157T480	1157.47	480.072								1299.8	1425.71	816.012	722.937	666.67	1153.55	220.117	221.615	221.108
M1158T26	1157.73	25.639								848.651	2234.81	874.601	881.036	1010.03	1197.94	468.87	483.568	483.726
M1158T480_2	1158.47	479.76								1530.23	918.851	608.365	1046.22	607.786	1505.03	201.799	160.271	201.844
M1159T116_1	1159.1	116.115								16923.5	10477	5981.86	25186.1	25761.9	7644.63	9488.47	8107.07	8285.41
M1159T333	1159	333.393								6695.42	16037.5	11625	11415.6	4769.83	13018.4	2425.81	2548.1	2546.22
M1159T334	1159.5	334.468								5917.89	4870.86	5123.58	7005.3	9459.62	2054.87	1471.98	1437.75	1473.78
M1159T36_1	1158.85	36.253								259845	217777	194299	329910	227346	168466	87727.1	88123.6	88760.8
M1159T36_3	1159.35	35.857								173555	193675	181877	202851	224090	131071	81644.2	82460.8	82450.2
M1159T37_1	1158.6	36.569								145813	163488	117319	189931	182505	121487	52082.8	52771.7	52766.3
M1159T37_2	1159.1	36.982								187904	195823	193056	251740	148280	144536	71793.7	75111.4	75049.6
M1159T54	1159.1	54.3075								94571.1	68627.6	96293.7	95733.7	96237.5	12922.6	116575	125281	116857
M1159T56_1	1158.6	55.636								83728.2	146053	157198	148805	179532	87542.8	169343	157541	173650
M1159T56_3	1159.35	56.041								47806.2	76170.5	117421	73836.1	160869	78888.4	96727.7	94929.2	96728.1
M1159T60	1158.85	59.6045								96776.3	95053.9	154456	87436.1	94674.1	101834	142668	144677	142684
M1159T74	1159.35	73.638								20242.8	27046.4	57068.5	59293.8	35068.8	18827.4	32103.5	28273.5	28236.3
M1159T80	1159.1	80.477								32576.8	26637.4	23513.5	147328	30368.7	13370.9	32171.3	32653.6	36963.9
M1159T86	1158.6	86.105								61076.3	12603.4	10617.9	26065	33615	31103.8	25066.4	26641.8	26634.5
M1159T91_1	1158.85	91.3805								19467	27201	29437.4	40518.4	10220.4	52011.7	37902.1	53750.4	40875.4
M1159T91_2	1159.35	90.639								13656.9	13110.2	1811.91	9364.03	21534.6	18591.4	19921.1	36511	21409.6
M115T159	115.122	159.21								2722.76	4057.69	4428.09	3388.8	1014.77	3476.93	9346.03	8559.95	9365.41
M115T241	115.074	241.037								3669.06	9409.31	9648.01	3903.1	4594.05	5341.47	6470.34	6463.43	4341.25
M115T255	115.053	254.54								1845.58	1778.45	842.704	1455.76	1432.54	1460.07	2761.14	2775.64	2743.01
M115T291	115.086	291.339								1766.66	2492.52	1676.49	2226.25	2494.81	1871.83	977.036	1228.7	1242.27
M115T316_1	115.085	315.94								2374.36	2432.66	930.545	1801.46	2510.22	2352.07	2591.46	2460.92	2436.88
M1160T334	1160	333.824								19334	12949.5	17572	23880.8	18796.5	19462.8	2079.13	1917.95	2063.41
M1160T335_1	1159.66	334.771								14616.8	16243.9	15735.8	10114.6	14259.9	16043.6	2003.78	2037.1	2037.17
M1160T335_2	1160.33	334.959								9403.16	7120.06	4959.96	5933.82	9364.27	4841.99	1797.49	1959.89	1792.14
M1160T344	1160.07	344.441								2180.86	6008.6	4632.21	4680.91	3735.68	4168.49	1043.26	1027.64	795.455
M1160T36_1	1159.85	36.4145								71802.7	87342.2	101023	113905	124631	84158.6	41752.1	41756.6	42416.2
M1160T55_1	1159.85	55.277								71225.9	48645.3	48390.1	38552.8	47569.9	40980.1	40468.2	42150.9	42130.7
M1161T27_2	1161.26	26.732								1497.76	949.621	1183.16	1161.48	15180.4	12361.5	587.103	588.191	709.02
M1161T334	1160.67	333.751								4776.02	5387.31	2400.64	3344.08	3003.84	2963.8	151.924	99.5733	153.906
M1161T35	1160.86	34.692								23553.9	33558.6	30419.8	30928.2	40142.4	21232.2	16773.1	16770.1	16999
M1161T350	1161.41	350.482								5747.82	6277.98	6493.35	5619.66	6942.48	5964.89	305.354	313.191	319.098
M1161T351	1160.91	350.745								31822.7	31835.8	23448.1	26378.8	19253.3	22307.5	4166.91	3782.79	4160.62
M1161T36	1161.19	35.619								10286.7	12625.6	13122	14457.5	15017	9544.91	2144.46	3943.89	3582.13
M1162T36_1	1161.52	35.839								10068.2	8920.65	11940.5	13860.4	14249.8	7341.06	8867.35	8867.11	8680.61
M1163T350	1163.45	349.773								2889.01	3291.96	2726.67	2819.1	1217.9	1875.36	441.176	501.696	501.564
M1163T470_1	1162.99	469.822								925.208	889.285	339.416	1389.89	694.709	364.606	71.6798	71.1352	76.3687
M1163T470_2	1163.5	469.965								1000.49	1067.28	352.3	1834.89	696.852	355.848	66.0429	66.5732	78.5451
M1163T49	1163.36	48.816								26689	11012.5	8870.44	18581.2	30918.8	30123.5	7288.24	7793.48	7298.55
M1163T99_1	1162.85	98.766								8780.56	9548.74	18726.7	26812.2	7820.18	9795.66	3109.98	3087.43	3140.84
M1164T102	1164.37	101.995								10100.8	17582	15685.1	29879.1	14015.4	6880.61	4519.39	4676.17	4674.45
M1164T263	1163.68	262.868								3112.95	2823.29	2774.98	6688.6	7941.36	2715.41	1449.27	1450.57	1506.88
M1164T264	1164.18	264.045								3251	2950.75	2471.95	6089.83	9330.49	2982.59	1640.02	1635.8	1715.83
M1164T99	1163.86	98.878								11531.7	29291.9	9278.59	15339.4	9438.58	7058.86	3021.92	3112.74	3113.51
M1165T146_1	1164.87	146.442								13814.2	14707.1	11188.9	9892.41	15406.2	9066.17	11039.6	11632.7	11042.5
M1165T33	1164.9	33.42								11176	13233.5	6063.79	10467.8	12350.1	8556.04	3113.59	3069.94	3113.01
M1165T331	1165	331.408								8183.23	5572.65	6374.68	9816.55	5396.65	3438.18	2256.53	2496.57	2496.7
M1165T357	1164.87	357.011								5060.62	4513.85	4433.78	5281.03	5215.48	3997.9	567.602	580.581	580.61
M1165T480	1164.79	479.519								583.693	584.914	385.545	583.436	420.022	653.462	206.058	212.182	206.043
M1166T199	1165.59	199.213								1521.16	1245.88	1681.82	1604.72	1390.05	1916.29	747.328	747.29	719.746
M1166T261	1165.7	260.733								3034.23	3183.36	1964.88	3853.98	3516.03	2863.45	1507.13	1507.11	1579.04
M1166T264	1166.2	263.693								3130.95	3184.97	2114.99	4044.68	4493.06	1167.63	1835.47	1831.46	2015.25
M1166T338_1	1165.97	337.559								56808.1	31476.3	54538.5	22960	50567.8	50793.4	15775.3	15751	15750.9
M1166T338_2	1166.47	337.918								35121.6	36597.8	32780.1	10384.3	34094	29248.2	9601.72	9653.9	9653.36
M1166T37_1	1165.61	36.61								5296.96	11669.4	10262	7889.62	4695.47	4864.1	3661.5	3321.82	3672.51
M1166T37_2	1166.11	36.5895								11142.3	13775.3	13692.9	10793.1	15482.3	5523.19	4382.44	4336.3	4203.13
M1166T45	1166.34	45.4875								97057.9	76311.2	71276.2	59781.6	72588.7	78162.6	43467.8	43716.6	43468.4
M1167T201	1166.58	201.026								1388.29	1721.81	2224.55	2196.75	1825.87	1637.22	188.489	194.299	194.29
M1167T257	1167.2	256.904								847.984	1227.28	1028.74	1418.39	1992.39	723.402	346.151	348.199	396
M1167T332	1167.47	332.174								4174.27	5090.15	4251.66	1837.36	4911.61	7022.03	2301.24	2313.1	1946.5
M1167T335	1166.97	335.401								22785	11349.9	20890.1	19983.2	23222.6	18513.9	6129.14	6069.56	6128.4
M1167T34	1166.84	33.5595								51126.1	67436	62254.7	104999	114494	51144.8	25388.5	23987.9	25391.1
M1167T44	1167.34	44.073								47377.5	41889.2	34957.9	42546.2	46116.1	50230.9	17196.7	22738.6	22766.8
M1168T200	1167.58	200.234								1674.43	1519.9	1846.82	1971.59	1911	2210.12	154.051	168.215	154.567
M1169T200	1168.58	199.519								1220.09	1623.99	1480.42	1869.29	1558.97	1749.44	926.97	1035.65	928.044
M1169T31	1168.69	31.1245								37527	25594.3	35988.6	17801	23241.8	24722.6	5105.73	6083.77	6084.57
M1169T341	1168.99	341.117								5821.52	6275.89	4938.01	4816.88	5666.65	5353.22	276.966	263.584	286.192
M116T110	116.069	110.155								48701.3	34024.5	75811	60477.7	43673.4	72804.7	44832.3	44868	42270.3
M116T182	116.044	181.88								3932.59	4294	6292.06	4736.43	5635.76	5458.61	2341.08	2395.74	2372.46
M116T207	115.956	207.031								2623.89	3082.72	2360.35	4386.78	3563.52	2120.17	1603.64	1665.88	1667.03
M116T25	116.051	25.4255								19615.6	9028	15864.6	10196	13487.9	17748.9	32136	29824	32192
M116T313	116.105	312.595								9722.62	18.6381	35.9873	18.3825	9407.09	30.72	210.087	2153.26	165.227
M116T317	115.716	316.599								1398.05	1497.84	2005.19	1211.89	1302.49	1302.76	1227.95	1141.35	1176.6
M116T431	116	431.466								477.574	457.104	714.396	546.948	637.081	495.767	414.126	392.252	413.763
M116T523	116.069	523.139								34568.5	35157.8	17354.6	28516.1	20550.1	21095.2	10869.4	10864.7	9575.72
M116T551	116.069	551.213								8331.89	18140.7	22847.8	15526.9	41144.9	8149.18	3313.46	4853.31	3558.13
M116T581	116.069	581.434								57978.5	61756	72324.6	61210.7	55191.9	45393.4	41620.9	58176.6	55599.8
M1170T274	1169.71	273.873								1244.3	1424.47	1634.94	1325.1	1306.36	1334.86	575.732	573.603	795.602
M1171T103	1171.3	102.748								6646.37	9760.85	5889.34	7559.06	7959.68	4248.62	4631.78	5165.79	4640.92
M1171T179	1170.87	179.245								4768.33	8658.62	2575.98	7298.92	6556.44	4008.15	16.0643	16.1699	18.8491
M1171T201	1170.58	200.933								1191.62	947.961	1646.61	1204.23	1113.14	1178.73	164.661	158.598	164.569
M1171T26	1171.25	25.541								1103.56	954.049	956.446	1111.98	1046.29	986.169	587.125	589.231	642.855
M1171T334	1171.03	334.468								208286	278525	205106	290996	238135	203949	33649.2	33644.1	34178.1
M1172T210	1171.6	210.283								1887.29	1228.72	1740.93	1212.81	2676.93	1232.2	1113.3	1178.6	1182.16
M1172T333_2	1172.03	332.573								75796.6	87084.8	69503.1	103479	78441.7	71837.7	12482	12419.4	12644.1
M1172T335	1171.53	335.187								45682.5	54751	38439.8	56850.3	51836.5	43359.1	6514.53	6863.32	6853.03
M1172T44	1172.34	44.009								9849.55	14386.3	7605.65	14700.3	17640.5	6089.02	5275.32	7946.68	5219.05
M1173T117	1173.11	117.432								7838.08	8948.33	12523.7	8680.62	7182.49	7576.01	8649.77	9396.3	8543.63
M1173T333_1	1172.53	332.963								8459.55	12012.7	9181.29	10590.1	10496.3	8986.78	1400.98	1413.48	1555.18
M1173T333_2	1173.03	333.421								24726	17107.8	21175.6	19396.5	25103.3	23126.1	4520.21	4519.89	4631.05
M1173T36_1	1172.53	35.9005								45888.3	44576.2	43959.9	46858.9	48084.3	40105.8	36155.9	36171	34838.8
M1173T37_2	1173.11	37.359								139419	105868	96444.9	140267	77514.5	98861	31232.9	31240.4	32976.9
M1173T55	1173.11	54.5215								62263	62415.6	11606.6	66732.9	54214.4	52974.2	70418.1	70493.9	76943.4
M1173T70	1173.36	70.1705								26205.8	7252.77	14664	57537	8891.88	6378.11	40990.4	51221.4	40855.3
M1173T75	1172.86	75.311								11319.7	15011	12129.7	3297.86	12515	15872.9	15728.1	13758.4	19856.5
M1174T111	1173.61	110.654								16543.9	10016	10018.9	8362.14	13929.1	12959.9	10687.7	10634.2	11251.9
M1174T355	1173.89	354.705								4911.74	4903.82	5270.01	4486.77	3097.26	4492.74	191.671	217.006	217.714
M1174T357	1174.38	356.719								2026.94	2228.29	2228.36	2356	1825.16	2376	83.8845	99.8576	100.514
M1174T37_1	1173.61	36.982								130177	150589	127984	182786	178425	111500	48084.8	48492.9	48079.9
M1174T57	1173.86	56.57								59849.6	94433.7	96523.4	109461	105202	37363.6	167429	167434	169132
M1174T63	1173.61	62.62								159593	85295.9	73124.4	68550.9	74799.7	90018.3	159535	159573	139478
M1174T76	1174.12	75.5435								39960.4	12164.3	19252	44605.3	43215.4	11146.9	26743.2	30556.3	30686
M1174T80	1173.86	80.283								17748.2	31166.8	32442.2	54151.6	25656.8	39506.5	17602.1	17602.2	17312.2
M1174T85	1174.36	85.041								6744.59	12553.5	9657.17	26975.4	8356.27	10460.4	9913.89	9909.81	10067.8
M1175T201	1175.09	201.017								480.264	920.668	927.868	884.169	884.954	841.581	95.7029	82.3524	88.0876
M1175T354	1175.42	353.67								1490.58	1976.72	1331.25	2056.74	2138.44	1869.51	178.769	178.668	190.172
M1175T40	1174.85	39.5375								33058.5	51588.4	54533.6	62111.7	26378.9	64405.2	23152.2	23345.2	24971.9
M1175T44	1175.11	44.0645								17575.5	7596.8	4539.22	9692.3	14017.6	9341.67	11759.2	13664.9	13285.9
M1175T45	1175.35	44.817								32886.9	26577.9	27801.3	27483.3	26333.1	28813.6	10633.7	10810.7	12533.8
M1176T200	1175.75	199.549								640.573	688.812	661.011	650.051	584.052	547.273	417.878	505.764	384.823
M1176T201	1176.42	200.89								919.27	1056.1	1166.17	1170.79	1139.59	1123.1	67.9326	71.5714	75.3477
M1176T257	1175.7	257.434								1041.37	1012.11	1111.39	1563.26	997.621	1374.34	607.292	608.614	629.981
M1176T44	1175.86	44.4175								16796.5	16735.9	24680.2	30591.6	3193.56	15493.7	21103.6	21356.8	22077.7
M1177T127	1177.37	127.384								16354.1	8735.91	15138.7	13752	8719.57	7913.33	10232.9	9320.29	10232.5
M1177T144	1176.87	143.927								19489.4	26277.9	28103.1	19442.5	22897.1	22337.8	13446.3	14941.9	14955.9
M1177T145	1177.37	144.562								21138.7	14113.1	20979.1	16369.7	19254.1	20631	14360.7	14592.3	14364
M1177T176	1176.69	175.699								4014.89	7345.73	5259.35	3881.25	8097.62	4118.63	1534.05	1666.03	1391.07
M1177T201	1177.08	201.131								860.616	1046.91	1192.99	1125	1004.01	1228.05	102.049	92.7039	102.647
M1177T33	1176.87	32.829								231396	249171	178268	264629	299923	170895	61078	60697.7	61078.6
M1177T72	1176.87	71.9275								10772.8	32987.4	8843.97	12324.6	7554.62	20302.8	3154.79	3314.87	3311.64
M1177T98	1176.87	98.464								40155.3	6646.54	33430.5	57649.8	23442.8	31578.8	12179.9	12432.2	13725.8
M1178T113	1178.38	113.372								23482	24958.6	32473.8	18579	12825.8	20228.6	15931.7	18006.9	17999.8
M1178T145_2	1178.38	145.192								17596.2	13035.3	18864.8	14392.1	18633.2	12839.7	12285.5	12470	12284.1
M1178T200	1177.75	199.66								1094.38	956.002	1201.66	771.985	1269.03	1101.33	643.151	637.88	654.585
M1178T344_2	1177.53	344.43								951.371	2360.61	1522.83	2093.97	1341.79	1324.99	233.019	230.299	316.858
M1178T344_4	1178.45	343.691								20921.4	13292.4	19422.2	12883.5	21717	19919.3	10330.3	10337	10724.6
M1178T347	1177.95	347.195								33869.9	19830.3	18852	16679.6	20304	19708.7	1254.74	1264.47	1400.24
M1178T431	1177.88	430.754								146.823	431.838	494.407	493.942	585.705	538.341	154.704	147.119	148.029
M1178T76	1177.88	75.559								15236.5	7337.1	7251.5	9747.44	18872	5297.93	5687.01	6323.26	5688.14
M1179T26	1179.25	25.6825								1186.76	1567.19	1177.94	1449.77	1528.38	908.486	638.165	660.616	660.807
M1179T347	1178.95	347.485								12450.1	14498.4	7398.59	4233.59	6417.25	4704.2	347.825	398.262	347.879
M1179T348	1179.45	348.36								3088.68	2595.21	2067.68	2720.2	3156.02	3438.51	470.561	441.626	469.347
M1179T43	1179.34	43.329								143262	157522	138630	153814	188198	166371	45177.5	38938.5	38889.2
M117T254	117.056	254.434								2817.48	4323.39	2348.92	4647.39	4047.37	2454.48	1347.86	1312.99	1333.85
M1180T26_2	1180.25	25.597								1168.39	1045.77	1121.14	1163.64	1119.87	673.536	558.036	634.474	633.836
M1181T345	1180.97	344.798								2795.49	4905.84	4096.44	3086.04	5113.44	5268.29	680.832	680.575	700.528
M1181T37_1	1180.62	36.61								6549.99	10013.3	10057.3	8593.67	9350.72	5400.09	3738.12	3215.5	3732.59
M1181T46	1181.35	46.163								33157.1	29028	31108.7	32213.3	34376.6	34094	10700.7	13041.4	9271.32
M1182T256	1181.74	256.31								1416.38	1845.7	1989.38	2122.46	1921.07	1288.47	1076.02	1103.02	1142.4
M1182T34	1181.9	34.33								115165	137010	67819.8	131479	154885	86453	27731.7	27633.5	27756.8
M1183T332	1183.01	331.86								75560.5	88415.1	64209.9	56949.4	76349	63634.2	8440.58	8879.74	8852.13
M1183T34	1182.9	34.289								47920.5	56528.7	29566.4	52012.9	61988.8	36982.5	12444.9	12444.6	12487.5
M1183T346	1183.46	346.462								279.073	343.106	1537.57	684.112	1403.15	417.647	211.155	223.375	355.171
M1183T431	1182.83	431.118								155.149	626.106	526.25	540.363	822.777	551.181	243.709	234.355	243.676
M1184T199	1184.1	199.424								1099.89	1124.1	1123.37	1491.57	1407.85	1456.71	259.889	317.234	317.078
M1184T333	1183.51	332.978								44335.1	54106.3	24364.5	57782.4	49592.4	42223.1	5643.4	5650.28	5786.14
M1184T34_2	1183.91	34								17695.1	20108.4	11445.4	19718.5	21618.7	13872.4	4468.31	4636.57	4773.86
M1184T341_1	1183.62	340.649								2980.6	4475.22	2982.53	6277.69	1978.98	2283.04	79.7876	69.125	106.179
M1184T348	1184.46	347.805								4029.57	7075.79	4498.99	3530.86	2860.93	3121.99	493.448	450.415	493.46
M1185T179	1184.89	178.619								13700.6	23782	6377.59	22042.4	14337.8	13617.9	33.1181	37.0833	33.1102
M1185T355_2	1184.87	354.658								6528.99	7785.73	9211.57	9780.39	7757.76	8118.76	732.773	734.902	784.122
M1185T355_3	1185.37	355.261								3376.24	3127.35	3153.25	3415.64	3014.15	3684.22	317.939	279.951	317.158
M1186T193	1186.09	192.88								6460.66	4632.2	12789.3	3747.06	8264.43	5483.89	4196.92	4323.73	4359.9
M1186T263_1	1185.7	263.102								3562.63	2955.53	2411.46	4742.2	8419.89	2728.59	1419.43	1470.59	1467.85
M1186T263_2	1186.2	263.309								3851.19	3589.54	2904.3	6876.6	8676.43	2839.24	1386.25	1387.97	1423.72
M1186T35	1185.86	34.9565								18337.3	21440.1	19462.7	15829.8	27453.9	15111.2	6822.85	7441.63	6842.78
M1186T43	1186.35	43.41								8121.26	10842.5	6634.98	5310.17	12548.2	4576.26	2341.28	2376.77	2377.31
M1187T264_1	1186.7	263.547								2453.01	2599.19	2095.69	5182	7408.71	2079.56	1093.78	1205.84	1199.28
M1187T333_2	1187.33	332.713								8927.26	15969.1	13488.7	15033.9	16505.7	7323.31	2627.54	2710.43	2711.92
M1187T357	1186.85	356.611								3318.83	4289.35	4101.92	4198.5	4579.05	4271.58	1079.8	985.143	1080.07
M1187T37_4	1187.37	36.974								37274.2	34038.1	25128.2	54008.1	51408.7	30425	13433.5	12979.9	12983.8
M1187T39	1186.85	38.5615								14160.4	23143.6	20923.6	8149.04	20647.4	6068.88	6685.6	6268.23	7548.58
M1187T58	1187.37	58.27								15503	17384	15967.4	29130.8	16548.3	14186.7	28565.8	24401.9	24441.3
M1187T82	1187.37	81.731								4987.02	7400.27	3829.23	16947.3	5481.64	4539.94	6483.21	6492.66	7192.85
M1188T114	1188.12	113.632								6606.08	13100.5	20975.2	14346.1	10353.4	8565.42	11986.8	11271.5	11693.8
M1188T117	1187.62	116.573								5564.33	8848.88	11693.9	8784.54	10501.1	7056.64	9175.26	9149.68	9499.15
M1188T194	1188.09	194.139								12649.5	37276.5	39844.6	23762	9650.82	39621.8	12304.1	11853.9	11858.3
M1188T264_1	1187.71	263.93								2632.74	4729.27	1865.83	2805.11	5790.45	1957.34	1286.52	1242.82	1321.83
M1188T334	1188	333.798								13552.2	9901.92	11788.1	14648.9	14414.3	12029.4	2107.37	2110.74	1848.97
M1188T335	1187.67	335.197								4448.15	12714.4	9023.27	13454	8771.85	9229.82	1885.04	1902.01	1925.58
M1188T37_1	1187.62	36.982								78095.7	89433.3	90955	124252	103958	98147.3	31144.2	31167.7	31939.9
M1188T37_2	1188.12	36.99								102217	109696	109938	140015	136387	93501.2	35086.2	35064.9	36533
M1188T431	1187.79	430.754								390.748	586.118	677.974	518.033	543.433	656.66	360.59	301.98	361.416
M1188T57	1188.37	56.726								50986.5	97605.5	40907.1	54544.2	85591.4	50863	50060.6	52989.7	50099.7
M1188T58_1	1187.87	58.073								163713	82299.2	64087.4	122690	117872	51664.1	73508.6	74083.4	73508.4
M1188T58_2	1188.12	58.0385								64632.7	79806.6	37016.3	123537	58029.8	36873.6	66999.7	68909.3	66997.1
M1188T81	1187.62	81.402								40395.2	43778.5	49948.8	116353	13984.8	17900.3	38312.3	31085.8	38466.8
M1188T82_2	1188.12	81.542								15993.6	77405.7	29053.9	51833.3	72066.1	20513	54904.9	50859.6	54649.6
M1189T76	1188.87	75.607								14278.4	18520.4	15731	91160.4	12901	15777	28448.5	28455	22293.5
M1189T81	1188.63	80.938								5098.38	4437	29011	28037	40882.9	5233.03	19880.1	19877.5	18884.9
M1189T91	1189.37	90.7015								9069.07	1190.92	5950.68	10700.9	11181.1	5832.37	7984.25	8000.29	7196.01
M118T208	118.085	208.411								11275.6	5211.15	16357.9	12655.3	5523.2	14238.8	9098.5	9090.16	9354.71
M118T234	118.085	234.009								40853.1	36756.8	128824	18752.6	23551.9	50249.6	90003.1	89482.4	67705.3
M118T254	118.064	254.114								5945.13	6859.69	5014.4	6906.88	7478.66	7166.05	108278	106922	117832
M118T269_1	117.726	268.936								40435.4	74683.4	55203.8	54010.7	93134.1	50959.6	50142.2	48514.3	49994.3
M118T283_1	117.726	282.534								24501	42031	46147.1	43389.3	33206.7	42819.5	15185.9	16635.1	15188.2
M118T283_2	118.086	282.665								7.55451e+06	1.49311e+07	1.19609e+07	1.16582e+07	1.19549e+07	1.25986e+07	5.54871e+06	5.56625e+06	5.56627e+06
M118T315	118.086	314.855								246346	624523	510523	885792	555731	433567	224890	224614	280253
M118T408	118.085	407.558								126261	105273	155892	134370	119874	55516.1	200362	178724	200568
M118T433	118.085	432.741								120163	81417.2	76677.7	75336.7	66974.8	86385.9	105220	105138	102388
M118T468	118.085	468.042								141400	128077	90701.2	195931	97280.4	42744	57576.3	58462.5	61587
M118T505	118.085	504.844								232487	116997	350313	110428	206889	349825	30283.6	53236.8	52916.9
M118T551	118.085	550.546								31173.6	22344.1	23444.7	25497.2	18837.8	27570.9	46826	41858.7	41862.9
M118T579	118.085	579.197								183446	117145	163281	287996	99067.1	330507	285240	285931	266387
M1190T134	1189.88	134.373								39040.6	15145.7	17598.5	22125.1	21327.9	18660.3	16506.4	19044.7	18084.4
M1190T195	1190.09	194.797								17533.6	20611.2	76878.2	21476.7	24283.4	81195.6	26841.9	25581.6	25602.6
M1190T348	1190.43	348.418								11221.1	7530.33	10525.4	8122.6	8310.7	11668.3	810.508	814.263	849.819
M1190T349	1189.93	348.759								14274.4	16351.3	18089.7	15522.7	15489.4	16661.2	1756.4	1588.14	1758.51
M1191T132	1191.39	132.441								12324.4	6103.61	19527.6	21264.1	9759.22	11822.7	8347.91	7639.78	7783.03
M1191T200	1191.09	200.007								11978.3	7024.88	15304.3	12871.7	11053.5	23835.8	3356.78	3738.2	3733.08
M1191T26_2	1191.26	25.7825								597.124	804.154	937.119	1049.07	1887.8	958.8	452.767	531.876	529.554
M1191T330	1190.99	330.132								11469.4	8363.5	11079.8	8168.8	7352.82	6829.18	1889.76	1808.1	1890.3
M1191T331_2	1191.5	330.555								4812.56	3044.03	2712.23	3592.38	3780.46	6036.86	787.152	860.405	793.493
M1192T178	1192.09	178.274								40365.3	33415.8	46277.8	35632.9	34771.4	22664.6	51775.4	51776.3	52245.8
M1192T346	1191.61	346.457								1765.93	1285.95	2011.84	2197.73	1844.55	1585.34	36.5401	25.2738	63.1966
M1192T36_1	1191.87	36.4785								60442.8	62603.8	68509.4	71672.7	69095.3	55621.4	48942.2	48951.7	47311
M1192T36_2	1192.21	36.221								26629.6	28626.3	33560.3	27793.1	33751.5	25028.1	22388.1	21776.3	22384.1
M1193T107	1193.31	107.202								11165.8	6710.67	7654.28	11342.8	5420.07	9648.07	4720.89	4967.07	4751.37
M1193T35	1192.86	34.706								22574.2	26517.9	22572.3	30286.6	27399.9	21667.2	14822.3	14878.3	15400.1
M1193T36_1	1192.54	36.182								13569.2	14655.8	18105.5	14475.1	15666.6	11892.6	12864	13019.1	12863.9
M1193T43	1193.36	43.3925								15309.9	10536.2	20856.2	15711.2	16503.9	11685.5	3989.99	4010.17	4346.85
M1193T431	1192.75	430.731								383.829	338.906	555.44	459.114	710.991	606.586	341.436	330.212	330.759
M1194T164	1194.09	164.22								14962.3	16057.4	14567.3	15684.9	17734.6	9941.97	19081.4	18226.3	18036
M1195T179	1194.87	178.661								3392.06	7279.35	2319.06	7031.32	5312.59	3793.99	16.8155	16.9135	17.7352
M1195T196	1194.59	196.08								3859.8	4864.84	5650.98	1816.31	2936.96	4005.96	3497.52	3294.02	3287.18
M1195T197	1195.08	197.469								34322.1	17178	40395.7	35956.6	24982.3	33973.3	32018.2	32148.3	29301.2
M1195T208	1194.7	207.933								35709.6	32435.4	26832.4	31660.9	46729.5	27417.5	22602.4	22821	22817.5
M1195T31	1194.88	31.16								458167	393506	221323	397004	366965	315810	103654	103572	106229
M1195T334	1194.99	333.866								126949	158334	117409	154462	74942.3	129377	25135.2	25252.8	25400
M1195T336	1195.49	336.214								38923.8	45227.3	40062.8	49945.2	44455.2	37394.6	6392.15	6407.37	6433.81
M1196T166	1196.08	165.768								12675	10490.1	12656.3	15734.5	12141.6	9630.92	15268.9	15391.4	15350.7
M1196T199	1196.08	198.799								62548	22660.4	72206.3	53703.1	39947.4	75860.1	21986.1	22344.8	27231.2
M1196T336	1196.49	336.139								6207.46	13423.3	11676.1	13786	7310.3	11934.3	1382.72	2176.76	2163.38
M1196T38	1195.63	37.5115								4978.3	2666.71	3099.32	6120.84	2182.2	2357.17	1532.89	1702.86	1547.66
M1197T178_1	1196.88	177.803								15267	29683	6627.77	27827.1	20816.4	15079.9	266.646	301.581	343.754
M1197T197	1197.08	197.478								15360.2	8636.86	19352.5	14357	8235.54	13677.1	14025.2	13153.4	13116.4
M1198T164	1198.08	164.185								7766.9	9999.73	7748.22	10165	7320.63	8355.95	8871.6	8568.47	8568.47
M1198T180	1198.08	180.334								16580.6	19752.5	29365.3	20920.8	11792.7	22665.1	40595.5	35775	35396.7
M1198T334	1198.36	334.293								3305.95	6994.56	3961.69	6833.24	6478.22	6421.53	2085.23	2149.65	2085.92
M1198T343	1197.52	343.125								1505.25	1156.62	2172.94	2430.78	2514.1	1892.57	249.431	247.676	247.698
M1198T351	1197.92	351.207								3577.18	3548.64	2688.5	3570.18	2967.17	4002.41	344.465	344.788	440.659
M1199T178	1198.9	178.082								91027.8	203279	36292.1	165149	105797	88467.9	1313.38	1733.91	1722.87
M1199T195	1199.08	195.418								5992.66	11923.1	12108.9	7314.23	12653.3	14141.2	7655.02	8483.44	7752.2
M1199T335	1198.69	334.935								6837.01	5836.89	6318.92	2208.66	5333.93	5513.44	791.041	795.59	672.512
M119T166	119.034	166.041								6211.62	4497.78	6384.51	9698.55	5980.08	7121.42	3420.92	3484.58	3445.61
M119T215	119.034	214.625								6777.17	6938.17	10951.6	7167.5	9531.93	8217.96	2499.47	2487.43	2770.54
M119T270_1	118.614	270.293								3119.84	5724.17	4156.12	2458.96	2243.61	5608.58	3289.26	3060.13	3053.73
M119T271_1	118.552	271.297								998.886	3592.24	916.233	7160.39	1043.16	1425.39	1328.13	1899.45	1382.72
M119T271_3	118.726	270.851								3493.06	8550.43	3422.85	3319.23	4467.17	3599.94	3720.97	3474.25	4152.58
M119T297	119.048	297.281								2798.4	3900.51	2678.15	2237.7	2974.65	2454.37	536.902	560.32	560.243
M119T34	119.048	33.647								88418	95534.8	112225	74183.9	76220.7	86640.9	70841.4	69024.7	69057.2
M119T36	119.084	35.839								12303.7	19388.2	12117	23871	14764.9	26378.8	19438.6	19883.3	19886.1
M1200T209	1199.66	209.327								5367.52	10049.3	9478.23	5711.63	12501.4	8140.82	7975.3	7990.73	8464.63
M1200T36	1199.55	36.3755								8199.12	8618.96	6415.22	7131.37	8243.15	5635.22	5602.49	5374.1	5606.04
M120T249	120.101	248.856								3454.61	3298.19	2629.35	3874.13	3540.51	2955.55	3689.67	3165.8	3673.54
M120T255	119.714	254.803								2364.96	1837.49	2053.66	1590.63	1282.12	1250.4	992.933	992.952	1069.68
M120T284	120.08	284.291								279981	69425.7	232131	58071.7	221275	205253	74652.3	74653.2	61901.4
M120T312	120.01	311.612								1625.04	2329.05	1381.08	2309.58	1916.54	1311.05	1177.16	1177.08	1190.49
M120T362	120.002	362.361								52985.1	65991.5	47712.9	66329.4	52776.6	37960.7	7129.62	7604.2	7601.61
M121T103	121.071	102.9								5471.83	19829.9	16295.1	13584	12348.2	19036.3	10393.9	10352.4	10561.3
M121T283	121.083	283.424								8683.77	8737.31	11082.2	7493.39	5997.54	3996.12	3383.21	3398.77	2109.23
M121T326	120.965	326.248								25060.4	20976.4	31648.5	22906	29590.2	26484	16516.5	17330.2	16419.3
M121T344	120.965	344.424								18237.8	27739.5	23896.1	25810.4	36641.3	23379.5	8763.9	8587.28	8592.96
M121T37	121.064	36.771								18647.3	13206.1	16360.5	10501.7	6850.89	13444.8	9800.62	9820.4	8865.16
M121T431	120.955	431.414								3614.64	3763.39	4527.38	4394.25	5014.82	4577.89	1979.68	1959.82	1979.25
M122T17	122.08	17.33								8424.72	7593.68	8738.18	9703.82	9734.59	10426.1	10707.5	10588	10541.9
M122T3	122.08	3.497								5505.34	3593.29	3931.65	5230.63	5605.36	1924.32	4012.55	3974.43	4001.19
M123T208	123.09	208.319								1579.92	2496.93	5020.35	718.305	1900.38	3578.59	6403.65	6340.19	6403.71
M123T25	123.043	25.314								1248.34	1213.95	1066.59	947.87	842.023	1116.06	1054.15	1664.3	1201.01
M123T297	123.043	296.918								4350.87	6714.66	4142.48	4581.51	4678.49	3953.37	579.404	614.244	612.414
M123T314	123.054	314.065								3920.15	2102.46	33694.2	14366	9119.8	4193.15	8622.25	8620.69	8853.12
M123T325	122.963	325.473								1322.2	1620.37	791.474	1310.42	984.822	3153.91	891.583	888.795	925.971
M123T382	123.041	382.359								1932.63	5157.57	1807.88	3133.92	3062.53	2139.64	1312.56	1272.44	1310.57
M124T200	124.039	199.965								13635.3	1752.35	2062.21	10002.1	2612.18	1786.88	24797.4	24806.1	24471.4
M124T227	124.023	226.952								32299.7	24557.9	104479	19855.5	40752.6	38136.1	43067.4	40208.9	42046.9
M124T237	124.086	237.473								102118	94676.3	93175.2	92453.2	79847.7	90775.3	98258.1	98257.5	97758.6
M124T253	124.023	253.346								56617.5	51138.5	57707.6	51348.2	48508.4	23456.9	54820.4	53782.9	51310.3
M124T283	124.023	282.971								98078.8	87547.3	63605.5	57886.9	92320.4	82764.4	163656	131956	134831
M124T317	124.023	316.673								26643.7	23412.1	25418.3	23458.8	25724.5	27860.7	35994.3	36805.2	36023.6
M124T456	124.086	456.023								47939	121044	210657	85533.4	57313	92851.1	37444	37449.8	40833.2
M124T505	124.086	505.416								91324.6	399568	252748	123122	107634	513793	93714.3	89842.7	93794.9
M124T64	124.057	64.3495								38577.3	25921.9	27590.5	20229.7	30617	43324.9	45103	44817.4	44817.8
M125T16	125.07	16.399								55916.5	54115.8	74965.7	51336.9	50040.8	57093.1	60436.4	59603	60436.1
M125T261	125.106	261.407								5234.52	5261.12	3088.99	4022.67	4858.23	4270.4	2584.93	2808.95	2589.05
M125T283	125.024	282.817								36999.8	31116.4	32073.7	10967.8	24572.3	27949	32463.3	25898.5	29980.7
M125T351	125.02	351.092								112130	75481.3	96635	66990	94486.1	49285.7	62154.3	61305.9	61414.9
M125T373	125.02	372.634								54286.1	59722.4	43211.4	56673.5	46888.3	36551.5	3933.47	4019.96	3933.44
M126T201	126.036	200.769								1120.44	747.497	983.042	865.101	528.496	1342.58	1657.39	1699.7	1699.84
M126T204	126.021	203.916								4132.04	4564.27	3998.43	4314.63	4432.25	4271.38	3697.62	3813.15	4501.4
M126T240	126.039	240.334								1020.72	1200.54	1677.87	1482.97	1826.47	1496.05	918.768	917.371	827.263
M126T250_1	126.021	249.769								5232.92	10484.5	17489.1	6453.08	10599.2	9787.54	17936.6	16163.1	16153.1
M126T293	125.637	292.993								611.263	1010.15	952.957	685.853	810.042	978.897	365.812	365.719	378.27
M126T316_1	126.054	316.283								2032.12	1919.56	1686.07	1879.88	1968.56	1816.9	3343.07	2787.34	2820.05
M126T316_3	126.101	315.942								1256.61	975.249	2564.52	1681.44	1121.97	1343.99	2315.86	2499.9	2379.84
M127T101	127.049	100.666								9897.92	5743.3	12887	1702.17	3160.21	7684.03	18010.5	17775.9	18019
M127T218	127.097	217.587								17252.4	23419.2	15784.7	19472.5	19046.8	18827.6	7266.68	8782.55	8492.25
M127T239	127.122	239.379								13268.2	12952.9	9276.51	12527	13589.2	15207	5159	5158.15	4983.43
M127T255	127.097	254.54								27124.8	37897.9	25632.9	31160.6	30796	26053.4	11999.5	16103.5	16074.2
M127T302	127.038	302.405								1326.26	3613.66	7949.83	4368.73	1809.93	1721.35	3277.48	3262.36	3277.41
M127T318_1	127.096	318.323								20647.7	23010	19119.8	22003.6	22267.5	17493.5	29575.3	32841.3	32753.5
M127T387	127.097	387.309								74961.1	27060.1	35979.7	86145.3	41058.4	42593.7	66104.2	74061.1	73778.5
M127T442	127.097	442.435								13358.8	33890.7	20997.6	27606	29676	9830.67	18185.4	18704.2	18750.9
M127T472	127.097	472.432								15317.1	16298.1	14649.3	14031.3	26394.3	9644.87	15942.9	16069.9	18185.4
M128T172	128.026	172.267								524.781	3077.26	2128.31	6254.42	8244.67	6042.56	2343.38	2648.07	2647.14
M128T203	128.105	203.33								1037.66	922.142	1439.05	990.548	663.269	2044.78	876.512	816.962	817.28
M128T222	128.08	222.178								3114.79	7836.6	8521.56	6277.11	5455.03	6968.41	3314.39	3321.77	3677.3
M128T305	128.048	305.262								737.319	782.435	763.597	859.756	800.725	667.657	858.888	862.764	858.91
M128T318	128.069	318.281								2078.26	2098.45	2597.47	2132.87	1913.66	2164.15	2178.46	2128.23	2374.01
M128T40	128.142	39.862								35505.3	33353.2	53874.1	35772.6	39517.8	26085.6	70514.9	70536.5	68843.5
M129T156	129.065	156.124								1776.21	5181.61	9820.63	6615.79	4677.15	3542.24	29611.6	26963.8	26784
M129T233	128.985	233.066								21027.8	20656.2	19939.2	21902.6	23520.9	20650.1	3292.51	3542.73	3515.82
M129T234	129.101	233.506								4917.93	3183.98	6250.35	6210.98	5036.34	3681.41	5532.51	7934.86	5583.23
M129T254	128.985	253.634								23796.9	18153.7	24395.8	21984.4	24749.5	26079.9	10053.1	10082.6	10557.2
M129T260	129.101	259.604								5025.46	4166.08	6490.13	6895.91	4662.48	6724.28	4117.39	4163.4	4117.42
M129T282	128.985	282.32								28782.4	34124.6	51626.2	28478.6	49559.5	52488.6	54697.5	57752.9	57784.5
M129T317	129.065	317.365								1184.01	652.326	1186.86	844.947	621.337	1509.02	1103.17	1143.67	1145.61
M129T34	129.053	34.33								15727.4	23165.1	38033.9	18752.8	22142.5	31673.7	25978.7	25972.7	24945
M129T362	128.953	361.651								3.18736e+06	6.5551e+06	8.35575e+06	6.46744e+06	4.74181e+06	8.45263e+06	6.16359e+06	6.1346e+06	6.16381e+06
M129T413	128.953	413.033								163394	423593	353328	946670	1.02134e+06	274093	138107	148527	148651
M129T432	129.065	432.206								2292.36	2387.12	4864.26	2310.42	1667.45	2137.07	1998.11	2112.93	1997.19
M129T449	128.952	449.425								81101.4	157415	63505.3	63887	49096.7	64701.5	76855.1	68710	76670.5
M129T477	128.952	476.613								24618.8	79700.3	25254.4	19714.2	28178.8	24238.5	9828.31	6923.46	9591.45
M129T498	128.952	497.737								16470.5	9783.88	15403.8	30216.4	15792.5	18249.8	7489.36	11643.3	11530.7
M129T580	128.952	580.329								1554.13	1067.36	1641.08	1732.63	1933.96	1839.54	1482.21	1061.75	2126.36
M130T126	130.064	125.924								65485.9	97451.7	112045	90295.2	65666.4	48179.8	76755.5	77719.1	77711.4
M130T136	130.158	135.662								179041	129664	150503	183502	124017	221900	110402	109755	91075.6
M130T153	130.158	152.776								33151.3	29751.2	62154.6	37420.9	26799.9	35853.5	99554.5	99570.6	98826.5
M130T201	130.03	200.949								569.342	825.997	833.263	516.691	641.254	591.512	304.779	351.236	351.542
M130T202	130.064	201.633								14858	11893.6	15905	11688.1	11126.2	11594.5	10707.2	10752.7	10957.1
M130T225	130.096	224.927								55811.4	62240.8	55198.1	68257.5	63435.7	55209.4	37571.2	51990.4	51478.8
M130T255	130.064	254.54								11898.4	44454.3	17601.8	10104.9	10996.9	12094	15285.3	16002	16825.2
M130T256	130.049	255.79								5979.41	5776.1	5376.2	5931.55	5411	5122.41	1134.82	1169.37	1136.53
M130T259	130.096	259.459								25433.7	28192.6	19056.9	29066	25930.7	19150.8	8364.99	8957.01	9945.66
M130T261	130.121	260.555								1091.14	1527.57	1395.16	1233.64	1376.25	26004.6	9582.18	10743.8	11382.9
M130T274	130.085	273.64								12432.6	25986.1	44717.7	3086.01	33985.4	16639	13926.6	16403.4	16612.3
M130T304	130.049	304.202								11659.1	9652.88	4649.81	13293.2	4543.95	6270.56	11718.9	12504.6	12480.7
M130T352	129.956	351.765								19356.4	39732.1	43626.9	16458.1	12684.1	22237.6	25662.8	25585.3	34835.8
M130T372	130.049	371.54								60396.1	63122.2	61003.1	52325.6	63299.3	52614.2	51222.5	55338.6	52653.1
M130T399	130.049	398.779								103378	100932	243440	104083	86250.5	119103	94976.8	76451.3	96012.9
M130T417	130.085	416.834								4958.95	4717.19	3406.47	3953.8	1159.01	2614.39	3931.51	4354.13	4331.17
M130T430	130.049	430.215								182209	131126	152832	147913	351472	395505	100885	101910	100863
M130T467	130.049	467.355								63615.2	38868.7	45334.1	39194.6	48546.1	26402.8	31903.9	33473.3	31858.1
M130T497	130.085	496.544								11739.1	16198.2	14849.9	17813	1482.05	16002.7	12612.7	12297.2	6386.07
M130T500	130.049	500.44								134253	96946.8	36005.1	45533.7	61405.9	246868	27576.4	26905.9	19031.6
M130T540	130.049	540.422								13296.7	7515.67	5436.85	7300.55	9556.78	12728.2	8532.77	8555.98	9058.13
M130T579	130.085	579.453								5406.52	168136	121912	25811.2	217884	40146.8	70717.4	99647	100040
M131T134	131.161	134.495								6539.1	5765.59	8544.16	3875.52	6016.19	11549.1	12071.8	12414.7	12399.9
M131T201	131.067	201.366								2032.26	1665.67	2673.52	1801.68	2845.87	1880.78	1591.75	1724.7	1724.1
M131T250	131.117	250.364								1776.15	1657.07	2187.77	1697.28	962.647	1558.73	2410.45	2413.73	2539.66
M131T256	131.048	255.744								9307.89	9917.35	6690.32	5607.31	8685.02	7541.69	1473.51	1138.62	1469.38
M131T26	131.046	25.824								1316.05	1134.3	1224.15	1271.26	1222.13	1235.13	1185.37	1200.98	1236.12
M131T346	130.956	345.829								11495.2	15999.2	12303.7	12656.3	10524.1	19962.6	27924.4	30368.9	30425.5
M132T114	132.045	114.124								7270.53	7818.74	5449.62	4102.17	8438.59	5177.12	4357.74	4373.53	4411.43
M132T237	132.101	237.242								7078.03	8907.78	6807.32	8234.42	9404.29	9656.75	5783.62	5766.65	6156.73
M132T254	132.079	253.922								4632.75	4182.03	2761.73	3704.71	4840.03	3226.35	7312.06	7362.27	7556.1
M132T261	131.698	261.36								1304.13	2034.14	1749.33	2447.59	1793.33	2347.08	86.8339	124.539	124.794
M132T305	132.043	305.141								623.772	761.339	768.749	1809.12	867.407	713.212	510.346	487.972	488.109
M132T317	132.101	317.329								43931	50562.4	46054.9	59381.8	49251.5	60181.6	39152.1	39140.8	39862.5
M132T398	132.076	397.562								86280.5	127757	101669	114276	78157.2	100440	77231	74861.9	79573.6
M132T431	132.076	430.692								31365.1	21574.8	18965.9	21405.6	26820.8	25701.3	19578.6	19500.9	18440.5
M133T27	133.051	27.13								6927.96	7271.7	8728.85	5263.01	9551.68	9811.3	4689.33	4550.35	4688.3
M133T283	133.03	282.766								16590.6	16826.7	17493.5	13608	20284.2	13553	3348.32	3774.94	3771.88
M133T316	133.03	316.344								8130.14	4237.42	7147.6	5677.84	9874.87	7585.15	4487.68	4528.59	4529.41
M133T431	133.027	430.754								14481.9	17174.3	21708.8	21355.4	29448.5	23210.1	8817.25	8471.58	8475.01
M133T51	133.085	51.481								14221.3	13478.8	23228.4	16172.8	21381.2	18881.7	5549.49	5566.83	5947.15
M133T70	133.085	70.24								21442.7	23082.3	63384.3	28848	29451.5	48807.2	27245.6	25865.4	25830.8
M134T202	134.059	201.714								1069.68	1616.34	1617.12	1678.02	1396.32	3146.37	967.201	935.678	934.708
M134T229	134.095	229.235								2780.41	1875.95	2429.6	2586.39	2124.05	2565.42	1444.66	1445.59	1445.59
M134T279	134.116	278.803								16590.6	49375.5	29808.7	56082.6	46665.4	55513.7	15675.4	15677.5	15413
M134T29	134.059	28.528								27712.7	29213.5	41562.4	24181.7	43980	41313.6	23571.8	23571.9	25740.2
M134T317_2	134.116	316.904								8795.62	8132.29	12107.7	24551.1	24153	27195.4	9505.63	5796.33	9544.61
M134T343	134.018	343.442								96114.4	98896.7	95701	100530	113054	92264.6	59801	60142.6	59801.4
M134T362	134.017	362.195								121769	134737	104792	135040	133713	66360.6	15208.8	15215.8	15625.2
M135T257	135.029	257.362								1435.05	1121.92	1152.77	706.397	1147.42	4806.52	4320.97	4509.23	4509.7
M135T28	135.062	27.8745								1583.76	2441.37	3862.32	2449.6	3716.17	3192.97	1566.04	1570.24	1671.37
M135T326	135.001	325.563								39242.2	40332.1	54240	44906.1	46453.7	44063.6	40236.7	40198.9	39170.8
M135T34	135.08	33.7655								12893.3	10928.8	11114.4	9942.09	7979.56	10897.7	6614.5	5888.99	5894.84
M135T348	135.001	348.488								32549	26067	27942.6	52322.6	39892.7	42531.7	25046.2	21288.8	24882.5
M135T431	135.022	430.754								1033.17	1065.84	1504.56	982.062	1599.95	1526.16	594.525	593.184	515.104
M136T163	136.047	162.755								2786.24	3925.97	6246.5	4715.36	2819.53	2575.19	2929.03	2929.54	2840.21
M136T233	136.023	233.327								4353.82	6882.29	4691.16	4326.94	5170.76	3813.35	2276.05	2303.8	2303.79
M136T282	136.023	282.205								9992.64	3370.29	8070.28	4463.58	5431.4	4990.23	8071.42	7197.39	8037.73
M136T297	136.075	296.918								15151.2	22425.1	13079.1	16423.3	16425.4	12723	1441.15	1651.11	1643.17
M136T3	136.02	3.041								3643.95	6266.03	3228.01	6058.63	7058.5	2371.84	3555.45	3449.37	3555.76
M136T318	136.075	317.534								6005.1	11713.5	7282.18	6556.76	8221.88	6713.84	2434.47	5664.73	5599.98
M136T344	136.047	344.422								84232.3	120909	99088.6	112106	118745	92134.7	116001	110653	110516
M136T362	135.976	361.809								1308.36	1371.76	1171.13	1613.79	51543.6	1202.19	12636.6	12089.2	12635.8
M136T365	136.047	364.733								34901.5	84864.5	64467	67071.6	44872.8	68503.7	17854.8	17542.4	17541.3
M136T6	136.06	6.111								1684.17	2056.88	654.452	380.324	2369.68	809.801	2104.39	2066.63	2066.8
M137T166	137.045	165.541								276059	253425	376908	477149	242982	493808	155283	152755	152715
M137T214_1	136.627	214.177								3915.9	3393.85	3941.98	4319.41	4136.01	4761.36	974.085	903.329	918.848
M137T214_2	137.045	214.46								969781	912823	911294	956273	890285	824412	168459	165427	165453
M137T232	137.045	231.811								381329	337194	355663	370427	332421	347568	148740	148692	154812
M137T248	137.045	247.628								231149	205575	203432	170595	201870	164984	167817	169573	146585
M137T255	137.069	254.666								1776.4	981.729	10313.5	1144.87	1300.43	6467.92	2976.63	3463.62	3474.91
M137T259	137.045	259.436								484489	114393	311172	83334.9	130319	257560	53907.7	53497.2	53501.6
M137T284	137.044	283.577								35151.5	33680.8	85591.7	72752.8	75983.9	64310.9	32410.9	31999.6	27692.7
M137T298	136.939	297.923								204574	126849	255329	166495	248624	340364	119366	116494	116495
M137T299	136.521	298.767								773.722	902.244	1330.29	1009.94	643.172	1353.06	539.015	525.201	525.382
M137T319_1	137.044	318.546								14680.1	13968.3	16941.2	13439.8	14585.4	12881	16445.5	16664.2	16660.9
M137T319_2	137.07	319.499								1652.5	15347.3	17947.2	694.431	1465.4	10301.9	3610.98	4024.52	4052.97
M137T34	137.058	34.0645								9388.88	7969.23	10821.4	5555.67	7340.03	8570.22	6482.6	6434.58	6559.09
M137T431	136.92	431.414								1901.9	1942.64	2270.81	1909.58	2019.23	2141.81	1897.27	1956.37	1890.86
M138T256	138.018	255.881								787.891	570.937	673.882	634.807	732.475	1177.71	3017.05	2956.23	2957.23
M138T387	138.051	387.163								1827.35	2969.32	4764.63	4381.14	4201.44	1516.79	2022.77	2061.37	2061.34
M138T431	137.982	430.754								19312.4	20749.3	25823.3	25450.1	27816.2	27056.4	9618.17	9570.13	9617.44
M138T692	138.065	692.112								199.482	124.142	140.768	531.611	207.76	521.823	609.727	630.052	630.037
M139T241	138.967	240.999								2218.94	2942.87	4274.7	3158.37	2547.66	4113.72	4952.78	4956.79	5338.24
M139T309	138.918	308.723								7522.12	2950.28	3677.97	6126.42	7165.2	7823.76	3347.16	3504.43	3517.15
M139T317	139.059	317.089								6989.52	6172.18	7475.88	1790.3	716.272	1370.36	1711.94	4177.11	2036.99
M139T40	139.122	39.659								389542	361606	479128	291593	359807	283149	731058	738216	729589
M139T507	139.085	506.808								6686.98	8509.88	9737.84	6642.25	7369.4	9751.47	10209.3	10127.3	10142.2
M140T164	140.117	164.305								5794.12	6284.82	7148.04	5322.04	4575.28	5879.8	5233.74	5788.27	6242.6
M140T217	140.001	217.158								33994.9	28470.7	86617.1	79380.5	86639.4	39482.6	110723	110728	110014
M140T252_1	140.001	251.515								135567	129780	141591	99197.4	108651	121854	111766	112097	117050
M140T252_2	140.036	252.26								1400.92	2433.23	2126.18	2239.84	2184.45	1409.12	96595.1	96595.6	95855.6
M140T272	140.067	272.146								389764	1.38897e+06	502083	1.01884e+06	505831	615594	612251	612234	616463
M140T279	140.04	278.528								1500.4	52089.8	1248.41	1408.68	1577.6	571.483	1141.5	1037.62	1031.82
M140T284_1	140.001	283.527								87564	103354	92142.1	81318.2	121316	129134	149289	138852	176565
M140T295	139.913	294.741								804.28	485.465	2010.13	958.643	2284.32	1065.54	1558.28	1170.34	1191.63
M140T316	140	315.901								52157.6	47231.1	50282.1	25857.3	58492.1	50052.8	73527.1	73479.9	71561.1
M140T324	140.067	323.649								12144.3	33893.2	22582.5	18455.6	14949.4	19152.8	13704.5	13713.7	13942.9
M140T373	140.067	372.947								58820.1	38467.7	29841.7	52286.8	37090.8	76340.2	28953.1	28157.2	28169.1
M141T262	141.101	262.091								650.798	1117.2	835.917	877.699	938.296	806.324	951.364	1288.72	928.611
M141T314	141.065	313.689								18863.7	46276.6	83170.9	35455.4	42591.8	29591	34913.7	15184.7	35036.1
M141T359	140.993	358.757								16877.3	8203.26	14466.8	6671.11	7655.7	7154.37	3781.37	3271.85	3788.84
M142T241	142.016	240.614								4102.85	4057.87	4195.72	4910.78	4397.44	4779.65	2835.06	2832.62	2831.88
M142T254	142.064	254.042								1531.46	1657.22	1365.22	1193.55	1361.75	1381.88	3806.34	5013.32	4986.17
M142T262	142.085	262.104								25625.6	9167.7	10163.6	9533.86	12005.2	8643.13	5338.52	5655.62	5634.56
M142T317	142.085	317.468								6793.06	7309.52	8210.91	7282.35	8711.46	5863.93	11830.7	11831.2	11944.2
M142T372	141.984	371.974								3638.53	5393	10731.8	3447.1	2950.26	3508.39	1613.7	1646.75	1651.33
M142T700	142.121	699.724								913.668	1091.41	1121.61	1049.7	1343.63	1667.31	823.996	487.014	806.709
M143T200	143.062	200.252								2107.31	2233.48	2345.88	2416.98	1877.9	2083.52	2113.99	2282.82	2151.52
M143T241	143	240.999								13419.3	18990.3	14587.4	16168.3	24478.6	17789.5	8933.53	8934.54	9004.56
M143T251	143.08	251.047								2057.23	4748.8	9782.03	973.923	2124.13	2033.98	5686.84	6408.96	6391.47
M143T282	143.018	282.321								27484.7	22903.1	20264.3	8151.32	19647.7	14834.1	19411.7	21962.6	21912
M143T289	143.117	288.86								5868.37	5423.06	5310.59	6072.58	5193.27	6192.92	4610.32	5049.02	5053.64
M143T294	143.047	293.533								3712.1	1219.63	862.149	804.652	779.851	648.106	4011.55	3993.92	3976.07
M143T317	143.116	316.744								8049.28	7879.55	12140.6	8086.74	8893.5	8123.83	7912.43	8300.2	8311.01
M143T32	143.015	32.099								63482.3	65098.3	25622.8	57295.7	43539.8	49106.3	29893.7	29898.9	29535.3
M143T374	143.117	373.502								14377.2	12861.3	12703.6	10916.1	14965.9	14515.7	15738	16663.2	16672.7
M143T395	143.03	394.77								997.82	3334.08	1549	1481.68	1267.07	1091.44	1424.9	1463.86	1438.46
M143T399	143.08	398.79								7893.2	4071.04	5275.25	4722.51	4414.17	4702.73	7713.19	8834.64	8834.66
M143T402	143.116	402.135								12320.8	13319.9	7350.45	9536.3	7334.55	15777.6	6948.84	8201.93	9048.2
M143T431	142.937	431.414								36160.9	36871.8	38424.3	39392.9	37926.7	39512.4	16144	16307.4	16283.4
M143T577	143.116	577.206								2817.47	5592.4	2793.8	3496.32	1097.28	1480.17	2379.1	2366.96	3352.95
M144T129	144.173	128.668								15805.6	23025.1	18269.7	24435.1	24089.4	22888.5	11161	11399.5	11164.8
M144T165	144.137	164.649								1312.94	1291.52	2100.4	1600.44	3424.03	1090.64	3215.84	3488.04	3479.36
M144T234	144.064	234.047								26188.7	36278.6	23210.8	24089.4	27423.3	23715	6855.6	7615.81	6848.94
M144T240	144.101	239.822								34973	9642.9	16967.1	43147	18183.2	11002.5	10813.3	7905.33	10843
M144T254	144.079	254.188								4477.38	5083.93	3155.64	4299.56	5544.68	3565.88	4139.92	4091.06	4090.99
M144T278	144.101	278.497								19331	11569.2	83762.9	30915.5	49042.4	25028.9	23319.1	27922.4	23665.4
M144T284	143.993	283.597								6043.99	1582.93	2351.34	2919.48	4310.73	2437.35	4729.47	4659.66	4730.02
M144T318	144.101	318.323								6860.05	16433	31103.9	17453.2	13496.4	12702.2	15041	14637.4	15046.1
M144T372	144.101	371.889								53674.3	97855	89807.3	79001.8	62684.2	66688.2	65401.1	54403.6	65373.2
M144T408	144.064	408.053								2215.78	2149.73	5285.09	2550.71	8665.38	1784.15	2695.75	2775.55	2778.04
M144T97	144.064	97.278								3411.24	11518.5	12735.3	11597.3	12110.1	11138.6	10959.7	10959	11232.8
M145T110	145.075	110.135								15444.7	37076.3	33024.4	29874.3	32057.5	35377.2	20918	20923.6	21403.1
M145T254	145.075	254.347								14169.3	15879.7	15054.7	12900.4	23634.3	15805.8	8276.86	8276.73	8154.35
M145T281	145.105	281.234								4142.35	5108.43	21251.9	9943.94	14131.7	5420.24	4912.72	5913.16	5043.37
M145T322	144.926	322.464								45822.3	42744.8	46122	40989.5	45497.1	50493.8	30131.5	30139.7	32008.6
M145T349	144.984	349.055								873493	579501	870875	895351	555855	479620	252258	252259	254170
M145T356_2	144.926	355.96								85551.4	44339.7	55305	110375	124005	140913	37017.3	35700.5	35643.1
M145T427	144.983	427.24								1641.65	1654.6	1667.92	1404.31	2051.82	2564.35	487.045	498.454	487.429
M145T428	144.932	427.842								297.526	329.634	1569.6	508.733	402.051	4529.41	518.464	488.461	846.837
M146T232	146.026	231.631								4244.08	5790.74	3749.32	4037.13	5551.11	3724.31	524.682	595.377	595.519
M146T248	146.116	247.774								2696.48	4226.07	3083.05	2851.81	2708.69	4048.83	2338.21	2295.02	2338.3
M146T254	146.059	254.188								20942.1	23920.7	17252.7	20352	21907.7	33325.7	4331.45	4348.94	4348.92
M146T305	146.059	305.305								8634.54	8503.81	8234.37	7337.94	6413.42	7593.64	4823.78	5696.54	4842.96
M146T323	145.93	323.121								404.699	341.039	287.123	281.315	317.086	430.949	147.689	162.703	147.559
M146T390	146.116	390.123								145860	140842	174687	135602	148165	188660	77643.5	78234.9	78235.4
M146T40	146.153	40.5								8783.06	4836.28	11444.1	5028.44	6704.06	5627.16	15435.8	14846.3	14780.9
M146T429	146.116	428.799								10403.5	12162.2	11610.4	10941.5	15430.8	12702.4	6817.18	6946.31	6946.06
M146T43	146.059	42.9965								39934.9	24621.9	21789.7	30870.2	31730.2	101127	15486.7	14393.4	15489.6
M147T163	147.075	162.896								11563	5167.12	12443.7	9580.55	6451.32	9671.16	9731.29	8944	9726.61
M147T254	147.063	254.138								6787.03	4699.81	6216.04	3309.32	3955.47	1671.71	5832.64	5864.63	5833
M147T263	147.115	262.829								4402.66	2757.36	910.762	3504.75	2371.74	2747.96	4038.1	4365.15	4026.1
M147T323	146.924	323.267								2863.61	2546.95	3059.95	2089.14	2679.74	2790.73	2428.95	2457.02	2265.71
M147T353	147.002	353.113								8829.86	10935	7182.5	4349.71	5607.53	5255.46	2406.47	2197.56	2350.16
M147T36_1	147.064	36.0585								10813.9	6241.87	10034.7	14416.4	12675.9	6657.22	8077.31	8318.5	8314.94
M147T371	147.075	371.389								20500.3	19312.7	32623.5	23997.9	17845.5	28099.1	15653.6	15653.4	15784.9
M147T431	147.075	430.749								81978.3	179981	183826	66411.1	57624.3	182928	45322.3	46239.2	45312.8
M147T452	147.075	451.822								30480.5	34982.8	36972.6	61624	47174	34509.3	22661.4	22664.7	22949.1
M147T474	147.075	474.055								27278.4	15829.9	19493.4	22112.7	15043.5	19183.4	14050.9	15691.4	15560.9
M147T502	147.075	501.995								3660.32	25480.3	17055.4	76604	36156.9	23023.8	13837.4	14974.7	14979.4
M147T543	147.111	542.72								7408.98	8109.65	8375.3	9745.73	7071.95	10385	2232.6	4370.46	4372.94
M147T581	147.111	581.408								23911.2	31871.1	28842.4	31377.2	33005.1	23419.3	10687.5	21654.8	20539.4
M148T198	148.074	198.311								1659.24	1243.39	2564.92	2236.56	1854.82	2703.36	1479.05	1251.66	1491.6
M148T224	148.075	223.747								910.656	1012.21	773.02	1238.32	664.212	950.741	1381.48	1329.56	1381.66
M148T242	148.113	242.145								6721.93	6214.89	6189.98	5666.91	4816.46	6270.81	1714.4	1787.25	1714.25
M148T268	148.113	267.736								12341.1	6204.87	8759.03	10311.4	8557.63	9783.38	13705.6	13285.8	13709.9
M148T27_2	148.075	27.1895								67282.6	89419.5	87182.5	80331.7	108371	99756.6	48283.2	48215.9	49892.6
M148T292	148.002	291.882								1957.63	4373.49	3118.8	2905.54	3366.74	2796.19	2409.27	2409.44	2516.99
M148T297	148.095	296.556								884.508	1645.27	1776.91	647.808	1203.73	1243.57	1531.98	1532.02	1588.21
M148T317	148.095	317.208								922.902	3274.73	3015.94	2282.72	2586.12	1416.81	1213.8	1207.59	1274.97
M148T319	148.038	319.492								3356.2	3036.43	3413.53	2198.41	3735.58	3617.67	5129.55	6074.03	5076.38
M148T367	148.041	366.612								249.16	2732.94	2703.64	2256.02	457.496	2650.63	6812.21	5327.28	5323.64
M148T394	148.095	394.351								2712.48	3956.58	3900.6	3678.85	2148.33	4777.95	2644.08	2552.89	2553.23
M148T432	148.059	431.591								9340.88	5883.55	10034	7978.9	8099.74	12237	6530.45	6523.64	6530.43
M149T19	149.022	19.122								103638	112784	54747.1	73153.4	122723	104488	127933	125589	125580
M149T2	149.022	1.569								81279.9	30285.3	36724.4	44574.5	30985.5	41941.8	32153.9	31508.6	31509.6
M149T300	148.939	300.492								16673.6	15235.6	17477.4	19058	18290.7	17923.6	3327.14	3328.68	3393.08
M150T113	150.057	112.597								25268.7	32092	31043.4	17671.4	43087.5	44294.1	23138.3	23074.4	23141.8
M150T154	150.111	154.028								365.793	1720.95	1554.45	811.901	3027.24	879.72	4160.6	4184.34	4707.26
M150T2	150.025	2.04								3400.98	4067.7	3620.22	5000.88	3045.32	3723.85	3490.08	3422.27	3490.46
M150T236	150.09	236.398								3806.21	2583.86	5467.71	4481.58	4239.71	5021.82	1951.39	2043.97	2043.67
M150T254	150.062	254.434								3543.17	4185.62	5781.62	876.383	3362.21	1615.07	2870.17	2778.33	2777.31
M150T315	150.076	315.441								1155.94	1506.9	1958.69	1455.98	423.83	1471.2	4002.12	4031.1	4002.29
M150T316	150.057	316.121								4888.69	11166.1	10047.7	8666.68	12933.1	10368.9	5593.73	5618.66	5216.92
M150T362	149.992	361.991								2806.15	3290.97	2997.38	2561.32	1348.08	1704.38	2787.69	2683.81	2684.83
M150T375	150.012	374.654								2782.3	3992.15	5628.28	4410.38	4904.85	4823.15	2644.14	2610.21	2610.21
M151T169	151.122	168.805								1774.93	2712.85	4581.97	4233.39	3266.06	4939.72	2220.46	2250.01	2250.2
M151T227	151.086	227.391								2280.77	3421.69	1651.1	3386.45	3002.23	2313.31	3373.53	3395.15	3373.59
M151T297	150.975	296.645								5089.34	12582.8	12887.7	7333.68	5655.53	15435.9	6383.19	6620.02	6384.75
M151T301	150.937	301.325								2712.9	2536.75	2935.15	3222.62	2641.71	2876.37	454.834	454.857	462.858
M151T372	151.047	372.25								22251.3	22380.3	41869	24345.4	22338.2	16906.7	14387	15408.6	14474.6
M151T392	151.046	392.447								21639.5	22534.2	22303.7	24522	18805.7	20429.4	9521.66	9562.33	9521.96
M151T422	151.047	421.937								5198.94	8445.65	5232.7	5748.89	10585.9	2423.29	4159.81	3674.94	4120.35
M151T439	151.046	439.399								5129.75	5000.82	6482.99	5448.28	6906.28	5019.07	3537.53	3154.75	3099.21
M152T110	152.069	109.988								7136.03	218939	8199.89	986.161	6606.14	45247.4	5625.78	5625.28	5716.37
M152T224	152.055	224.117								5865.35	8409.28	8168.76	11559.9	4869.88	6591	1560.26	1511.99	1559.41
M152T257	152.055	256.958								33208.4	21505	23561.2	23803	27794.4	18002.7	3653.54	3660.86	4161.37
M152T26	152.069	25.824								8976.68	8690.23	9712.88	7676.74	6602.4	11375.5	7078.34	6934.47	7001.03
M152T318	152.08	317.534								2880.16	1648.91	2049.05	2670.62	2316.21	2523.15	2184.11	2187.32	2252.65
M152T373	152.031	372.661								21550.2	14964.3	18650.9	15579.6	16773.9	10146.9	5012.27	5599.56	5016.08
M152T397	152.031	397.218								22026	25176.4	15761.6	18105.7	15315.3	20143.8	19853.7	17156.4	19900.3
M152T422	152.031	421.985								5892.38	5444.47	8528.74	9668.23	6206.22	6562.22	3831.4	3781.86	3782.13
M152T439	152.031	439.176								4457.64	5668.9	3579.12	4762.01	4721.03	3605.49	3226.53	2974.38	2940.19
M153T214	153.039	214.142								2488.28	2739.95	1142.86	3041.1	1861.67	3955.18	326.263	385.796	384.751
M153T257	153.059	257.31								2260.65	1311.84	2666.59	1305.32	1609.19	1686.98	1210.09	1210.57	1188.51
M153T27	153.09	26.732								3277.87	2440.62	2370.75	3386.43	2647.56	1681.19	1996.64	1987.64	2070.22
M153T315	153.04	314.912								598.455	1039.69	665.648	752.929	584.607	779.566	286.803	299.604	287.24
M153T387	153.062	387.378								2854.61	3614.58	3189.86	3068.8	4579.66	2593.81	1904.48	1819.88	1905.09
M154T159	154.06	159.162								1298.72	1361.61	1560.31	4280.97	1634.31	3117.89	1973.74	1974.4	2037.76
M154T234	154.034	233.716								7612.37	6653.42	6740.96	7010.62	7439.45	6551.76	1483.61	1583.64	1586.06
M154T253	154.034	253.346								9255.32	7485.18	8702.59	8837.92	9126.96	8710.88	4422.96	5191.07	5194.96
M154T260	154.083	260.26								2120.1	4233.54	3044.67	2898.54	3468.55	3126.14	813.623	812.245	835.354
M154T281	154.034	281.118								21391.9	14233	16665.4	12199.4	26221.1	20811.6	24817.4	23277.4	24814.8
M154T309	154.025	308.761								1321.07	1737.78	1186.84	1156.69	1488.09	1113.33	774.701	774.997	793.273
M154T345	154.057	345.09								56444.6	64000.3	50902.3	65285.2	60535.9	57833.5	62608.8	61397.9	62675.7
M154T431	153.956	431.248								205.105	326.042	403.668	443.394	422.104	530.943	225.166	226.623	240.358
M155T237	155.059	236.727								9506.33	9788.92	7384.55	8165.08	10710.6	7555.11	5105.84	5992.44	6006.6
M155T240	155.116	239.579								4711.79	4174.65	3374.29	4009.37	5979.96	5389.8	2189.6	2166.44	2159.13
M155T247	155.009	246.616								2297.83	2692.32	1749.27	4141.76	2355.63	2017.3	1589.67	1583.94	1583.94
M155T322	155.042	322.134								745.366	683.921	870.422	894.95	871.652	874.528	617.873	636.414	606.998
M155T35_2	155.069	34.869								28871.3	42136.2	40248.9	30742.4	26489.1	48464.9	44089.9	44803.3	44806.8
M156T235	156.031	235.216								1082.08	812.2	1206.37	1275.05	876.849	1280.03	273.023	273.496	279.408
M156T238	156.1	237.527								4591.39	7538.3	5896.83	3621.12	8959.39	5618.66	2527.42	2696.84	2548.59
M156T239	156.067	238.512								7218.65	5578.44	2052.26	3816.48	4403.93	2657.07	2233.41	1817.52	2180.29
M156T269	156.041	268.934								25424.1	54433.4	37475.6	43646.8	15794	44598.7	17689.6	22281.7	17563.6
M156T285	155.995	284.836								1819.09	1.40147e+06	3010.31	1119.71	1301.12	1257.45	1846.64	1744.54	1846.89
M156T292	155.564	291.502								4429.02	7475.43	8903.52	5808.21	5258.9	7023.12	3900.27	3780.95	3780.32
M156T293	156.042	292.93								1.60721e+06	1.43243e+06	2.95705e+06	2.03547e+06	1.74554e+06	2.41161e+06	1.1966e+06	1.18023e+06	1.18026e+06
M156T318	156.075	318.323								10788.2	10932.3	13941	14093	17330.8	14787.4	8428.58	8905.04	8905.33
M156T362	155.999	362.356								723.521	1444.64	1376.58	1041.13	1803.97	1205.04	928.964	907.466	928.849
M156T407	156.076	407.04								21092	37733.6	49346.9	32279.4	30997.6	30623.6	57349.5	49972.8	57521.1
M156T409	156.1	408.9								944.087	7157.31	10685.8	5552.79	6991.36	4880.57	3352.9	3595.12	3581.11
M156T424	156.076	424.345								65998.8	124384	90699.6	50664.3	58637.2	62104.4	30294.7	32013.5	32009.7
M156T446	156.076	445.667								253999	111333	183425	194467	115078	173855	21587.4	24837.1	24914.5
M156T504	156.076	504.462								99256.7	241587	363763	640968	307307	624406	92246.6	87925.9	92308.2
M156T551	156.076	550.988								36532.7	37620.1	48135	65752.3	131074	33669	75718.3	89960.5	89915.3
M156T583	156.076	583.378								173133	199571	123189	92084.3	118442	69501.9	117283	79932.8	116638
M157T134	157.169	133.854								514.739	1641.79	1338.88	1951.54	2496.78	2784.83	1604.87	1608.4	1662.04
M157T229	157.016	228.867								545.953	621.63	738.007	476.012	604.489	826.148	438.854	404.753	439.373
M157T255	157.075	254.802								4330.06	3878.31	4328.38	3351.47	4269.6	3932.83	2129.83	2162.57	2162.63
M157T292	157.096	292.043								94630.7	116373	93938.3	94475.4	116478	71220.9	111308	110018	110186
M157T296	157.044	295.84								69260.7	65579.3	120432	92327.6	56025.3	122904	47334.7	46928.4	47339.1
M157T320	156.616	320.093								1035.29	1130.1	1192.1	594.644	962.786	947.576	669.597	629.057	629.052
M157T325	156.983	324.819								1567.86	1416.66	2024.31	2013.78	1587.68	2408.91	3426.81	3220.03	3175.74
M157T354	156.984	354.101								3395.1	5031.74	2309.6	1173.23	4397.71	1604.41	2937.5	3481.37	2933.76
M157T37	157.13	37.312								6740.99	2138.12	14276.4	7748.74	10573	14969.2	15292.7	12491.5	12790.6
M157T508	157.096	507.623								471.326	2225.75	12965.8	11137.9	2130.82	2436.63	8214.26	8114.23	8013.23
M158T226_2	158.011	226.325								4013.86	16070.3	9280.4	5004.31	6959.32	4222.77	10776	13311.9	10923.7
M158T235	158.116	234.647								28116.9	72647	66429.5	56116.6	47297.6	47673	19044.4	19380.5	19381.1
M158T254	158.082	254.275								11213.7	3443.45	1689.62	1556.3	156876	1353.57	54299.4	54220.6	58323.5
M158T261	158.117	261.407								11390.9	837709	339473	221031	295494	522130	92378.7	92382.1	94900.3
M158T262	157.633	262.122								101.056	2711.18	1310.96	775.332	785.281	1888.26	368.442	358.169	368.161
M158T281	158.116	281.269								7263.24	96167.8	67599.8	41919.6	71532.5	72429.5	26475.4	26486.4	21660.7
M158T283	158.011	283.395								6156.62	6874.58	10972.5	1707.87	6982.97	9462.14	16593.9	16455.5	13335.4
M158T293	158.039	292.821								84623.7	84737.8	170469	112802	92464.8	133581	68105.3	68098.2	68899.1
M158T345	158.029	345.082								6334.39	5555.99	10789.5	7459.01	7044.11	5701.32	7168.39	6988.92	7175.98
M158T576	158.091	575.564								12650.3	14598.4	12384.3	14910.8	8404.19	6647.93	9498.7	9685.21	12566.6
M159T181	159.05	181.292								11350.8	16968.7	17457.8	22299.3	23786.3	15301.6	6227.76	6392.76	6398.96
M159T207	159.075	207.217								16208.8	16331.8	29038.4	13204.1	10775.6	16905.6	29929.8	27894.7	28060.3
M159T214	159.026	214.455								26816.5	17815.8	45417.8	26016.8	41947.1	39048.6	26485	26482.5	25134.7
M159T215	158.995	214.71								9929.49	8083.62	9823.97	26436.7	7737.95	26020.8	25612.4	29415	25678.7
M159T232	159.054	232.321								3057.21	1500.6	2362.8	2480.99	1613.41	3190.53	3103.17	2981.19	3049.1
M159T249	158.995	249.058								69428.8	38658.6	61072	45274.4	60405	65003.7	85933.2	82987.8	85954
M159T254	159.091	254.116								20188	19899	15336.4	18324.2	20944.4	14016.8	2522.92	1844.09	2499.51
M159T259	159.026	258.874								23589.8	33977.2	30857.1	12344.8	15293.5	23400	8308.29	7699.02	7704
M159T262_1	158.625	262.279								972.302	766.074	669.97	721.819	1100.9	834.181	186.161	192.307	191.99
M159T262_2	159.113	262.458								203282	218965	145199	196527	238283	257304	48210.1	47768.4	48211.5
M159T276	159.064	276.397								16026.5	9181.74	7093.06	10630.3	7011.7	10163	4549.09	4084.54	4585.44
M159T283	158.995	282.704								140572	150805	136233	129337	166741	134607	189897	189879	186982
M159T390	159.075	390.332								38186.2	56378.6	103336	67081.4	65745.9	42906.7	82031.8	83803.1	83799
M159T42	159.148	41.878								6587.09	4617.85	6192.27	5686.97	4005.91	3470.07	7217.99	6842.68	6770.78
M159T431	159.075	431.416								49612.7	40816.7	56394.9	91198.8	86121.5	76678.8	41068.6	40845.1	44455.1
M159T432	158.902	432.206								1429.04	1176.39	1207.43	926.363	1473.7	1284.79	1475.47	1476.16	1425.94
M159T491	159.075	491.492								17486.4	31595.6	37600.2	43219.7	106867	27069.3	14039.1	13137.5	13981.2
M160T13	160.05	13.0985								3836.73	1171.36	2468.64	3550.39	1916.85	6294.08	4666.98	5137.85	4638.45
M160T226	160.132	226.292								36172.7	3824.49	5329.74	3144.4	3254.02	4456.63	1844.17	1922.57	1916.06
M160T255	160.094	254.672								2607.01	4394.74	3375.1	3301.11	3776.24	2550.81	4372.22	4371.61	4449.14
M160T256	160.074	256.155								19982.1	21763.2	19253.2	34429	22826	15313.8	4998.54	7367.59	7355.73
M160T325	160.033	324.843								32547.9	32914.3	40060	31075.3	31358.1	30186.8	20454.3	20060	20451.3
M160T358	160.033	357.661								18580.8	16822.3	44449.8	21323.9	28243.5	22158.2	8861.66	8862.03	8986.38
M160T362	159.995	361.809								4614.63	3385.79	4405.19	4302.74	2882.57	2596.18	3114.01	3126.56	2979.43
M160T382_1	159.642	382.012								4365.3	8977.98	4395.71	7763.78	4900.85	5135.86	3546	3456.34	3546.1
M160T382_2	160.133	381.555								1.17467e+06	3.67535e+06	1.37005e+06	2.19537e+06	2.54839e+06	1.38334e+06	899089	898550	922809
M160T429	160.132	428.71								35394.4	139071	54423.3	81006.5	79665.5	101928	42288.4	46058.8	42394.3
M160T91	160.095	91.038								7938.38	4310.86	22453.3	5158.62	37604	10041.7	19613.2	19609.1	20351.8
M161T228	161.106	228.022								2053.74	1813.03	1612.76	1273.61	1465.11	912.475	6251.95	6252.54	6154.09
M161T237	161.07	236.727								12485.1	7707.74	11062.3	11248.8	9913.56	10171.8	7882.03	7436.79	7881.89
M161T259	161.122	259.176								1678.66	2359.28	584.726	988.867	1615.94	1571.7	3602.64	3602.26	3646.93
M161T262	161.07	262.147								8263.43	10337.3	13493.3	7684.16	9112.61	7374.93	3557.89	3557.92	3519.08
M161T290	160.9	290.49								12976.9	7080.61	12130.9	6534.64	10516.4	12097.8	32204.5	30250	32259
M161T299	160.879	298.755								1430.5	524.129	1678.51	625.328	2084.29	1200.06	35431.2	35757.7	35431
M161T31	161.026	31.4495								10311.3	8089.43	2455.57	7476.83	4547.6	3883.76	3704.45	3780.65	3780.12
M161T317	160.9	316.585								20009.2	22189.3	25593.9	24556.5	24064.9	24340.9	18642.8	18350.1	18766.6
M161T318	161.091	318.323								3121.41	2957.46	3053.37	2053.79	2550.47	2713.33	3329.09	3256.95	3257.68
M161T324	160.957	324.341								1781.86	1336.99	7022.57	1188.67	1627	1838.85	2279.54	2721.45	2345.83
M161T329	161.028	329.326								32081.1	28218.3	22361.5	24433.5	26497.1	25879.8	19152.8	18674.4	18674.3
M161T398	161.091	397.756								10652.8	13501.3	17321.6	15712.6	13855.8	11920.1	10347.3	10223.3	10221.9
M161T541	161.127	540.801								35165.3	19168.5	11366.3	19691.8	50200.5	21129.2	7399.2	7404.15	8080.24
M161T561	161.127	561.364								14323.1	11969.3	11650.2	12631.6	10857.7	11168.5	10670.5	10777.8	11143.7
M162T119	162.054	118.695								28753.8	14548.3	20114.5	22945.5	18110	18748.8	9178.19	9663.18	9663.56
M162T202	162.054	201.581								4985.7	2700.71	4685.12	5296.65	3919.96	5470.29	2702.42	2493.14	2495.28
M162T260	162.054	259.684								10204.9	10535.1	8777.81	10403.8	12004.6	10527.6	3210.71	3197.25	3354.1
M162T326	162.049	325.563								44724.4	50739.8	44381.6	40121.5	49124.7	41546.3	29331.4	29625.3	29620.9
M162T341	162.049	341.158								28171.2	45422.8	28035	18325	37766.4	31346.7	26698.8	25756.2	26695.8
M162T352	162.112	351.587								446755	500586	407100	273283	328516	294581	3.03142e+06	3.03651e+06	3.275e+06
M162T375_1	161.615	374.887								6128.2	21895.4	6623.4	6221.34	5258.28	5193.65	7713.57	7512.36	7512.47
M162T375_2	162.112	375.139								2.2716e+06	5.92513e+06	4.60992e+06	1.94448e+06	1.6743e+06	3.56387e+06	4.54548e+06	4.48894e+06	4.54547e+06
M162T394	162.112	393.534								1.46541e+06	1.83892e+06	1.48637e+06	1.9502e+06	1.38603e+06	1.20343e+06	936828	928529	928535
M162T429	162.112	428.955								245218	394582	199664	245338	135232	301479	125291	133572	134395
M162T431	161.969	431.418								641.522	658.79	623.026	805.747	595.489	719.999	751.261	751.58	724.017
M162T450	162.112	449.827								131873	93293.5	114867	133851	109381	112733	66658.1	52873.4	65951.1
M162T473	162.112	472.65								158008	45599.5	61968.5	50326.6	81340.4	200885	29485.8	32135.9	29590.4
M162T504	162.111	504.085								65569.3	4906.4	646525	97268	36382.5	62248.5	18392.9	21469.5	18150.6
M162T579	162.111	578.977								31409.2	18262.7	70479.3	46886.5	29026.5	22511.3	18463.1	18453	17710
M163T232	163.049	232.106								1239.26	1484.37	2501.3	10568.9	2005.2	2128.8	11228.4	11204.3	11204
M163T261	163.084	260.741								1084.82	1341.97	1242.14	2605.13	1514.78	1547.55	11685.3	11627.8	11726
M163T298	163.059	297.596								5063.89	9437.48	18928	6604.03	5700.74	4391.98	4571.39	5300.77	4816.58
M163T317	162.898	317.331								3994.66	3431.64	7353.41	3381.41	3641.16	3610.23	2290.2	2219.66	2293.98
M163T325	163.051	324.592								1695.51	1463.71	2553.59	1195.68	1385.38	1382	1156.67	1564.71	1292.93
M163T392	162.996	391.726								3273.56	3122.99	3521.41	4330.83	3547.18	3996.83	1105.86	1074.4	1074.53
M163T428	162.928	428.253								3894.36	1681.31	1456.59	2026.35	1791.6	2466.53	1966.5	2037.56	2035.3
M163T677	163.132	677.434								23533.4	22704.5	28341.6	28733	31729.1	20570.1	28674.3	26562.6	26578
M164T27	164.069	27.249								18718.2	11076	12506.5	20242.5	9963.99	14769.5	11684.9	11682.1	11224.6
M164T294	163.976	294.312								3915.97	6603.25	6473	5904.99	6695.33	7242.36	6274.69	6160.89	6113.98
M164T304	164.069	304.1								3027.39	3012.38	3320	3076.32	2825.57	3039.12	1334.95	1417.38	1334.9
M164T357	164.028	357.011								8015.98	28944	19053.8	8747.55	7046.55	10365.7	1382.39	1430.71	1427.6
M164T367	163.974	366.762								756.929	972.15	965.785	7515.36	797.1	1114.15	1548.63	1635.2	1637.23
M164T419	164.08	418.53								7066.86	2282.44	2238.31	2754.42	5772.45	1850.38	4339.55	4423.74	4423.58
M165T163	165.137	162.772								1332.08	1796.57	2734.51	2569.7	1338.56	2642.31	1784.9	1807.41	1807.48
M165T241	164.982	241.185								828.193	773.064	1724.74	1595.39	1679.23	1100.5	1377.87	1377.29	1443.96
M165T253	165.065	252.596								8420.66	2872.83	5089.52	2952.17	1949.93	4966.46	4551.33	4545.52	4355.85
M165T297	165.053	296.918								19578.3	24650.2	14271.2	18420.6	17937.2	15036.7	2309.34	2803.56	2801.59
M165T317	165.053	316.744								9433.11	10992.3	5186.72	7870.18	8110.72	7418.63	4000.88	4034.68	4274.7
M165T326	165.012	325.702								10141.9	13284.8	10913.3	8726.84	11017.9	7219.83	4070.31	4531.16	4542.26
M165T383	164.929	383.14								1224.38	942.874	1175.22	1058.57	675.651	969.752	623.765	594.903	597.149
M165T43	165.111	43.0875								13406	17409.7	9926.41	15362.6	17875.5	18454.9	13066.4	8054.1	11333.8
M165T432	164.92	432.206								43721.4	46553.7	42283.2	44299.7	42998	45283.2	20480.5	20480.2	20420.1
M165T699	165.112	698.663								2010.55	5860.02	3537.17	4467.11	4274.78	5608.33	3089.1	3673.34	3671.67
M166T18	166.096	17.529								34968.3	18688	16060.7	28165.3	19914.4	19258.9	20973.3	20787.3	20789.2
M166T224	166.071	224.325								5570.75	6140.18	6439.62	6520.73	6194.49	7377.62	4461.8	4461.52	4381.02
M166T281	166.085	281.234								33808	94945.8	48397.6	38493.8	66544.3	41204	23142.1	23135.7	24193.3
M166T293	165.973	293.283								609.963	1420.72	1352.04	927.577	1403.84	750.236	519.633	519.583	530.198
M166T317	166.085	317.064								13870.4	19682.1	27785.5	21122.6	22000.7	11058	14075.7	15246	14079
M166T355	166.083	355.313								10441.7	17783.9	16827.6	16640.7	11934.9	14117.3	6444.69	6032.75	6442.31
M166T4	166.096	3.767								11505.6	35413.1	12519.4	11143.1	11422.5	11984.2	10907.3	10919.1	9846.42
M167T119_1	167.073	118.938								7757.94	1055.67	7612.48	1286.46	2429	9615.35	5303.25	4971.19	5292.31
M167T127	167.091	127.353								13362.7	104344	16097.7	10441.3	19900.1	42268.1	5538.27	5540.5	5253.03
M167T266	167.047	265.747								9806.57	16432	12166.8	12551.3	13153.2	15556.6	4363.07	4221.32	4232.29
M167T282	167.047	281.884								4916.72	7823.78	6118.17	5162.19	6229.12	7539.92	3810.51	3593.18	3806.1
M167T291	167.072	291.077								3717.38	7321.25	3924.19	11526.6	4791.13	6698.54	3519.96	3522.02	3421.6
M167T297	166.95	296.596								118553	86751.5	119490	155599	149574	137033	37158.5	36863.7	37157.2
M167T303	167.031	303.36								4145.34	4242.79	4599.93	3980	4178.38	3854.13	3588.41	3588.93	3696.18
M167T323	167.031	322.832								2688.65	2772.43	3425.87	2543.84	2062.77	2111.34	1636.91	1668.01	1635.34
M167T40	167.154	39.659								415587	360329	469554	419598	411975	244704	536609	519094	518646
M167T433	166.915	432.664								2180.11	2241.32	1730.83	2210.23	1954.21	2175.8	1031.8	1031.71	1002.27
M168T121	168.112	120.948								4479.31	1060.54	7895.66	4665.05	11204	5577.44	7815.83	7812.82	6849.44
M168T17	168.075	16.97								11599.7	11785.7	11511.1	11526	11302.6	11693.9	12356.4	11928.9	11955.8
M168T240	168.05	240.447								1947.17	1752.13	2830.87	2372.88	2074.08	2235.87	1863.91	1807.77	1808.89
M168T318	168.075	317.507								1001.51	1497.39	2249.43	2211.59	1471.95	1669.8	3407.69	3410.4	3273.2
M168T374	168.098	374.151								2152.27	2448.01	1960.69	2649.13	2120.93	2206.68	1506.16	1521.45	1521.17
M168T4	168.075	3.801								16950.6	6101.56	5674.75	1776.1	3800.75	6280.59	5809.47	6482.61	5648.96
M169T253	168.977	252.537								2714.2	2379.05	3535.99	2879.69	3353.89	3291.86	2015.94	2243.07	2242.1
M169T283	168.977	283.243								4695.71	2093.29	3349.69	1711.51	2537.52	1977.7	4397.6	4491.26	4399.91
M169T307	169.036	307.03								4083.58	3095.43	2789.52	2775.74	4000.8	3158.53	2338.06	2207.72	2210.2
M169T317	169.096	316.744								1219.79	2258.15	1874.14	1778.91	1930.49	1502.92	1884.22	1941.86	1941.9
M169T34	169.085	33.5595								7588.17	7402.31	12672.8	7559.98	11323.5	14832.5	7868.68	4963.88	8015.42
M169T371	169.057	371.468								28136	24840.8	33671.6	27353.4	23668.8	20774.3	7416.51	7420.89	7462.79
M169T382	168.945	381.65								115448	65950.4	86761.8	122965	252960	65655.6	60537.3	61071.8	61063.3
M169T396	169.057	395.678								18425.7	18280.3	12392.8	15868.6	12875.9	7439.83	20098.9	18326.1	18406.8
M169T419	168.945	419.316								24206.5	38442.9	32974.7	16043.4	31492.8	38916.8	18904.2	18943.3	20321.5
M169T436	169.057	435.586								18417	13030	9414.02	9009.21	12176	9883.08	6031.35	6380.27	6003.6
M169T441	168.945	440.937								17093.2	14028.6	5571.92	15536.6	14630.1	24345.8	7493.34	7503.75	6845.62
M169T488	169.057	488.223								5461.82	18683.6	17253.2	5079.05	9976.85	9901.67	6241.06	6612.73	6610.68
M170T233	170.011	233.066								30322.9	28565.9	28993.5	30783.9	36086.3	26416	3645.45	4075.1	4067.91
M170T253	170.011	253.125								28628.5	22564.9	30629.7	30188.5	32559.5	30606.9	13231.3	13244.3	14036.9
M170T27	170.057	26.932								627.256	1103.43	1169.91	1025.54	2126.38	1070.9	1148.39	1171.88	1149.2
M170T278	170.048	277.926								27637.3	9353.34	15600.6	23326.3	29526.7	17622.2	9854.84	8829.26	8903.76
M170T282	170.011	281.746								71927.7	25134	73239.4	51027.8	74145.4	30338.7	74084.1	73971.4	64223.3
M170T318	170.092	318.072								1682.37	2284.2	2369.34	1858.12	1992.22	3671.76	3359.77	3501.07	5032.32
M170T324	169.984	323.717								496.127	801.456	748.687	553.675	730.678	821.728	547.053	549.387	504.448
M170T345	170.031	345.125								6427.31	7043.97	12991.9	7590.49	7002.2	9412.64	5611.89	5683.8	5683.8
M170T362	170.031	361.894								3923.21	6042.22	5135.79	5461.78	6291.38	4692.33	1820.72	1741.02	1739.55
M170T39	170.172	39								22417.1	17080.7	20735.7	15530.2	20852.8	6290.27	35147.3	35054.5	34308.4
M170T392	170.091	391.637								16035.9	14053	31041.4	11395.1	14369.9	19435.2	16625	20214.1	16446.4
M170T398	170.041	398.457								2483.62	2844.95	2409.1	3428.9	2183.01	2510.84	981.814	1052.76	984.599
M170T423	170.091	423.253								39091.6	165815	200865	154227	36793	60700.5	17510.7	18058.6	22242.8
M170T431	170.041	430.744								851.339	699.955	718.132	588.383	675.701	1061.28	556.875	597.525	598.002
M170T438	170.091	437.736								158018	359298	334798	212678	78476.2	120435	44878.3	51312.2	50907.4
M170T456	170.091	455.772								144916	513065	681199	273110	41060.6	247598	75052.2	60782.9	75291.2
M170T472	170.092	471.963								157360	328061	84070.8	153584	156444	66362.9	46199.1	47837.5	60152.9
M170T551	170.091	550.916								4734.39	60606.7	82142.6	105544	39854	141651	81677.3	75914.7	76546.6
M171T261_1	170.588	261.282								2106.73	2235.01	1327.69	1336.88	1709.77	1715.8	586.257	586.363	611.624
M171T284_2	171.112	283.882								127276	79909.8	79991.6	75431.5	116805	95169.6	68794.6	68635.6	48850.3
M171T314	171.112	314.496								10208.1	11125.2	8334.81	8859.91	10073.8	9127.37	5481.93	5544.9	5480.17
M171T317	171.075	316.744								5258.6	4918.8	10523.5	4679.91	4941.65	4591.76	4819.57	4661.45	5226.3
M172T113	172.039	112.923								3460.53	2388.47	11666.6	4246.13	5212.74	4518.55	4191.75	4073.69	4193.01
M172T237	172.062	237.308								10951	9777.68	11211.5	10135.6	11461.4	9895.21	10135.7	9733.06	10152.5
M172T252	172.095	252.375								4350.43	4552.42	11510.7	6890.39	2137.26	6135.48	3855.65	6877.92	6863.61
M172T316	172.06	315.964								2936.91	2429.05	2309.14	3288.22	2757.01	2892.88	2698.27	2699	2609.28
M172T4	172.114	4.459								15528.8	16189.1	15465.5	15188.6	15779.7	10879	15997.1	15833.7	15817.6
M173T120	173.07	120.305								743927	739382	623984	873130	948409	156681	334000	353340	352739
M173T233	173.011	233.017								1078.74	898.997	1026.67	778.373	1163.55	718.639	761.371	790.056	789.429
M173T234	173.071	234.319								235988	164304	241257	243000	259940	161490	154634	163760	163705
M173T238	172.597	238.317								2353.26	2239.01	1630.19	2020.89	2814.43	2702.6	876.816	811.919	877.05
M173T239	173.128	239.176								212997	255824	140789	187496	251298	282509	87433	87431.6	87984.7
M173T240	172.539	239.64								1482.66	1439.53	2352.66	1629.27	3578.87	1006.13	1365.19	1401.8	1365.71
M173T250	173.071	250.279								290652	285659	231697	102000	311330	215620	100368	105922	106115
M173T329	173.125	328.693								3627.57	1291.24	47077.8	38495.5	9649.08	5102.6	7767.73	7646.81	7675.63
M173T333	172.978	332.771								12651.9	3992.58	6414.33	6310.47	1907.51	13596.2	5838.5	5846.3	5087.74
M173T35	173.08	35.04								81801.2	91815.1	132740	85259.7	84282.4	126862	117423	114171	114247
M173T358	173.029	357.629								3884.95	7515.36	21363.3	5693.2	4314.17	7961.33	1808.63	1808.67	1788.71
M173T41	173.2	41.328								48535.2	45997.8	56062.2	39323.3	43512.1	41359.8	62698.6	60738.1	60561.6
M173T55	173.07	54.766								438683	126180	192402	147703	138289	256381	100628	106567	104886
M173T7	173.152	7.4825								3115.06	9018.76	2172.28	1680.88	4541.99	2868.26	3111.73	3111.71	3165.97
M174T115	174.077	115.276								159256	166268	64348.9	190994	200396	75171.9	54155.3	64312.6	53052.5
M174T207	174.101	207.333								5451.72	4592.18	4989.4	15767.4	4881.33	4530.55	6961.85	6909.16	6909.27
M174T236	174.073	236.351								27473.7	24270.2	28989	27399.8	38108.6	25651	24118	24085.8	25463.3
M174T239	174.13	239.06								31574.9	40083.7	22451.1	35170.6	37894.7	41466	12950.6	12950	12646.2
M174T27	174.09	27.0855								12298	11418	14903.2	16744.3	14193.4	19234.4	9881.11	9924.14	9924.53
M174T273	174.042	273.255								8733.63	14916.9	8200.55	10935.6	6325.08	14103.4	9744.79	9740.65	10025.5
M174T312	174.122	311.954								30962.4	68646.7	60443.2	36039	38371.4	31681.3	16694.1	13473.8	13445.1
M174T362	174.01	361.722								5530.3	10052.6	7391.26	5099.37	10955.5	5731.71	2749.52	2762.09	3241.18
M174T398	174.012	398.103								3069.18	3630.38	2957.17	3632.64	3112.19	3766.19	952.812	944.514	1020.23
M174T431	174.086	431.416								2621.93	3791.72	3176.85	7619.64	9477.15	2968.94	5378.27	5293.79	6655.73
M174T519	174.122	518.948								46261.6	63314.7	184746	262353	166568	44726.8	44067.7	40858.4	41423.2
M174T576	174.123	576.211								121610	265187	124282	35409.9	97209.7	185554	99396.8	75722	98181.5
M175T214	174.991	214.177								1573.37	1357.24	1636.85	718.454	939.228	1141.07	1286.62	1241.19	1240.9
M175T224	175.147	224.03								2163.74	878.176	1332.77	2230.5	19426.9	2024.79	13316.1	14792.8	14739
M175T26	175.094	26.2655								1870.11	2054.49	2645.41	1890.48	2033.09	2512.63	2026.13	1993.35	2073.67
M175T261	175.061	261.305								1235.76	31872.6	1448.69	1976.8	1499.76	969.115	11805	14111.3	13975.8
M175T33	175.11	32.8445								31307.8	29632.3	43299	31600.5	35957.4	25214.8	27223.1	26770.5	26280.9
M175T354	175.118	354.113								13638	14444.3	16410.1	12079.7	13933	13497.2	63926.1	74025.9	73155.1
M175T377	175.118	377.072								62139.2	56014.3	73417.2	63416	158484	126612	52548.1	59345.2	60309
M175T385	175.07	384.954								2136.05	53072.1	1221.64	1734.45	1379.62	1351.64	1903.46	1865.96	1866.27
M175T398	174.996	398.103								1978.36	2588.04	1803.55	2389.21	1858.51	2139.5	981.404	960.146	960.178
M175T399	175.118	398.806								97379	140795	59153.4	80864.3	56018.5	97607.5	79839.4	103280	102444
M175T420	175.118	419.541								88325.9	59731.9	134588	211021	79969.6	195315	190881	229171	226968
M175T447	175.118	446.998								212089	148275	163197	184665	258134	123742	206028	237589	271697
M175T511	175.119	510.575								139232	356913	286987	369832	288465	290585	139170	157229	154522
M175T536	175.119	536.487								219119	543244	206068	308300	147617	335417	290880	334704	292999
M175T570	175.119	570.238								874647	99770.5	1.87001e+06	297156	199073	400658	487505	488226	452046
M175T8	174.991	8.058								1569.98	3611.62	437.553	1393.04	556.481	1040.88	1023.06	1022.99	989.255
M176T181	176.076	181.043								12108	18501.7	18181.3	16777.6	23867.4	19873.3	6801.93	6923.36	6923.15
M176T198	176.07	197.976								1942.58	2305.36	3700.41	3101.25	1481.67	3427.97	1837.85	1820.6	1820.63
M176T246	176.028	245.906								675.412	471.875	968.87	916.768	577.115	684.933	483.574	483.546	500.058
M176T260	176.121	259.571								2550.17	2457.49	2591.71	6755.38	2368.82	2682.2	2679.12	2698.78	3007.54
M176T267	176.138	267.067								16967.4	24997.8	18855.3	16771.3	21894.2	26485.2	23264.8	23266	21987.9
M176T286	176.138	285.813								10880.5	11005.5	10270.8	8380.7	9518.03	12353	9606.8	9595.61	9075.19
M176T308	176.008	308.077								4307.82	5260.47	28505.6	9666.03	5619.36	5398.3	1605.46	1619.65	1629.51
M176T317	176.12	316.822								2707.33	1979.18	815.938	6671.42	2947.74	2162.39	8517.84	8029.81	8526.06
M176T323	176.007	323.192								2651.88	3319.82	6750.85	3406.3	2428.56	2612	752.038	751.892	686.494
M176T329	176.064	329.106								24016.5	27248	26797	28162.7	55339.4	29197.9	39646.3	37895.7	39662.5
M176T344	176.039	344.422								152139	219625	194226	216714	178153	165897	179264	174469	174453
M176T355	176.064	355.166								16439.5	35728.3	28995.3	10875.4	15560.6	35115	9954.45	9907.93	9954.32
M176T363	176.039	363.469								100246	161241	113790	174819	141575	102421	9207.93	9204.55	9384.15
M176T389	176.102	388.909								15820.7	23710.3	79962.8	27388.7	25661.5	41126.6	36804.7	38686.9	36806.2
M176T432	176.102	431.937								17849.1	21792.6	32093.2	22996.7	63324.6	16321.2	17914.4	17912.7	18111.6
M176T495	176.102	495.305								75251.6	104519	30137.9	64360.6	97342	43894.9	67970.7	72177.3	72719.8
M176T579	176.121	579.453								97869.8	77083.7	20535	15115.8	45958.8	60499.1	91002.9	83396.6	90547.5
M177T192	177.042	191.654								80948.3	62553.4	160561	58762.9	82116.3	224555	94589.8	98127.8	93862.1
M177T223	177.101	222.762								6914.01	8235.41	10467	11172.3	11910.4	13782.4	2949.39	2948.51	1975.56
M177T262	177.067	262.069								3013.65	3059.67	2987.34	4771.51	2841.74	2968.83	2838.31	2851.18	3116.67
M177T271	177.133	271.117								11233.1	39816.6	207359	23412.2	46453.9	32437.4	10613	11304	11305
M177T307	176.874	307.053								123432	122712	224944	142071	116142	147877	24713.9	24705.2	24194.4
M177T388	177.023	387.701								15124.5	18255.1	16860.7	5265.76	14162.7	11834.8	3609.69	3503.04	3500.87
M177T51	177.111	51.4925								5261.29	12268.5	33502.8	10634.4	15340.5	11014.2	6279.57	6431.94	6280.05
M178T153	178.121	153.332								6704.22	5993.95	8197.32	7634.97	6939.27	6466.95	18406	17961.8	18398.1
M178T257	178.096	257.31								1567.04	1539.64	797.039	731.617	1598.8	803.995	1545.12	1445.26	1545.19
M178T279	178.085	278.72								31631	25078.1	18990.8	22361.1	25200	20292.4	23492.6	25035.5	23578.9
M178T28	178.048	27.87								565.861	1000.2	1032.02	1121.03	935.643	1236.24	704.692	708.985	639.497
M178T299	178.023	298.93								3585.99	6394.23	4042.62	4254.75	4922.11	7266.53	2623.97	2628.26	2722.05
M178T316	178.085	315.623								11490.6	13211.4	10278.7	9686.93	8594.27	8868.04	3425.36	3723.79	3721.88
M178T412	178.007	412.166								2333.04	3939.31	680.915	3068	2644.11	2688.08	807.718	808.48	868.892
M178T431	177.947	431.418								3505.76	3447.43	4426.39	3836.3	3936.05	4102.78	4195.46	4144.62	4144.03
M178T496	178.057	495.777								9880.48	26636.3	6625.37	58415.2	22275.4	52909.5	5911.64	8036.51	7973.88
M179T172	179.039	171.504								3279.26	25508.6	31066.6	42858.8	23799.7	37569.3	34842.6	33070.7	36488.6
M179T192	179.039	192.172								77817.5	69625.8	216480	65054.7	43378.4	170174	83480.1	83207.7	81579.4
M179T276	179.088	275.938								4092.01	2985.72	2207.43	3243.3	4306.24	2460.53	1966.32	2339.3	2372.72
M179T292	179.078	292.219								9390.64	9204.02	9218.19	8322.8	10275.1	6023.16	5885.68	5821.23	5885.74
M179T301	178.949	300.94								1434.59	1247.13	1323.09	1478.4	1505.98	1581.84	18918	18405.1	18405.8
M180T201	180.064	201.474								43950.7	33764.3	47107.4	45780.2	33741	58736.7	31115.6	30625.5	31152.5
M180T24	179.996	24.172								14438.3	5791.88	15396.5	4704.46	20677.5	17710.8	6929.36	6764.97	6929.62
M180T26	180.065	26.439								818.982	499.954	445.669	414.454	621.303	355.547	513.282	585.039	509.404
M180T261	180.099	261.336								2363.12	10895.1	5549.03	5542.67	4823.11	7879.22	2821.15	2967.85	2826.87
M180T302	180.085	302.132								27036.1	33498	31875.4	29189.9	27467.9	22965.9	11280.9	9485.81	11164.7
M180T417	180.076	417.11								2432.1	4369.5	4813.38	6599.44	6021.41	6863.27	3289.53	3289.55	3279.5
M181T192	181.036	192.172								28639.1	23495.1	67218.9	20253.7	24882.8	43316.7	32108.7	30650.9	32113.6
M181T227	180.977	226.856								12851.6	11615.9	15801.3	9950.23	14548.6	12114.1	28436.9	25660.4	28439.9
M181T263	181.093	262.685								2680.8	2833.49	2301.25	2132.78	2750.72	3204.92	1130.66	1134.86	1207.2
M181T27	181.096	27.041								1194.71	1106.64	1406.5	1385.55	1058.9	1299.47	1285.53	1209.31	1286.26
M181T282	181.027	282.433								13007.2	5533.66	6391.58	12189.8	8557.89	10502.9	12927.1	13671.5	13677.3
M181T283	180.977	282.971								33414.4	19678.1	30599.3	26286.5	22698.7	25290.3	94800.1	83944.5	94924.4
M181T297	181.088	297.382								455.959	2407.37	2112.81	1140.06	1672.56	766.732	1139.5	1145.13	1141.07
M181T307	180.87	306.601								2378.31	3798.61	4821.32	4259.92	2557.73	5697.13	2069.18	1937.81	2071.66
M181T325	180.977	324.546								9024.31	973.531	8405.54	8219.88	6819.33	9111.45	10883.8	10987.4	10956.2
M181T388	181.057	388.178								1884.67	2687.74	3939.56	2499.98	3199.26	1544.51	1296.06	1297.28	1434.88
M181T417	181.107	417.11								1687.88	2902.59	3179.76	4393.9	5272.39	3817.37	1979.42	1581.02	1975.53
M181T432	180.893	432.388								1314.98	1385.82	1264.11	1399.78	1264.05	1451.36	754.012	709.719	727.288
M181T584	181.169	584.066								1558.86	3208.66	1830.27	2258.6	1796.39	2595.04	2197.46	2213.07	2433.43
M182T317	182.08	316.943								9854.89	11331.7	5942.76	7522.07	8105.71	7080.51	4605.76	4651.83	5541.07
M182T381	182.114	381.255								2617.56	8154.3	2796.07	4969.77	4501.51	2978.11	1490.61	1581.09	1581.01
M183T199	183.033	198.849								3020.29	3831.55	2980.95	3317.64	6392.62	3619.17	2607.18	3045.34	3025.59
M183T221	183.101	221.135								1407.95	1338.04	2188.66	1595.76	914.426	804.73	992.487	1006.86	1006.88
M183T241	182.992	240.802								4753.79	5433.52	6676.55	6178.67	5958.11	6693.54	7068.63	7070.3	7051.45
M183T281	183.061	281.103								3022	1347.26	1918.55	1061.5	1168.07	3487.5	1143.4	1112.83	1198.37
M183T302	183.004	301.86								50331.9	38694.2	46846.2	47949.2	51534.7	50944.2	10695.5	10686.6	10751.3
[truncated: 8,554 more rows]

## Sheet: neg
ID	m/z	rt(s)	adduct	Name	KEGG	HMDB	SuperClass	Class	SubClass	C-1	C-2	C-3	T-1	T-2	T-3	QC-1	QC-2	QC-3
M133T254	133.049	254.244	(M-H2O-H)-	Xylitol	C00379	HMDB0002917	Organic oxygen compounds	Organooxygen compounds	Carbohydrates and carbohydrate conjugates	1044.75	2649.52	2550.74	2400.36	2390.12	2402.95	1528.98	1548.47	1548.29
M151T216	151.026	216.295	(M-H)-	Xanthine	C00385	HMDB0000292	Organoheterocyclic compounds	Imidazopyrimidines	Purines and purine derivatives	58464.3	65079	37482.5	73193.7	57425	101956	6651.41	8099.82	8103.04
M154T273	154.061	272.51	(M+NH4-2H)-	Urocanic acid	C00785	HMDB0000301/HMDB0034174	Organoheterocyclic compounds	Azoles	Imidazoles	2127.89	5468.28	4237.73	3325.1	2809.93	4434.14	1248.21	1406.87	1267.31
M111T105	111.02	105.058	(M-H)-	Uracil	C00106	HMDB0000300	Organoheterocyclic compounds	Diazines	Pyrimidines and pyrimidine derivatives	34874	8594.82	24184.8	32985.2	18674.2	18506.3	6557.37	7660.82	6453.47
M125T100	125.035	99.556	(M-H)-	Thymine	C00178	HMDB0000262	Organoheterocyclic compounds	Diazines	Pyrimidines and pyrimidine derivatives	55372.9	36242.7	52334.5	59083.1	31604.3	30141.7	18661.9	18392.6	18395.6
M241T100	241.083	99.52	(M-H)-	Thymidine	C00214	HMDB0000273	"Nucleosides, nucleotides, and analogues"	Pyrimidine nucleosides	Pyrimidine 2'-deoxyribonucleosides	241395	145959	217491	253339	120359	144213	96595.6	95808.4	96571.4
M407T93	407.177	93.1475	(M+K-2H)-	Thromboxane B2	C05963	HMDB0003252	Lipids and lipid-like molecules	Fatty Acyls	Eicosanoids	1857.27	1211.28	1204.6	1985.28	1424.96	832.08	837.932	837.89	852.575
M482T42	482.295	42.333	(M-H)-	Taurolithocholic acid	C02592	HMDB0000722	Lipids and lipid-like molecules	Steroids and steroid derivatives	"Bile acids, alcohols and derivatives"	5382.16	37013.1	5663.11	63863.1	27059.9	4161.86	420.376	422.594	420.351
M514T204_2	514.284	203.72	(M-H)-	Taurocholate	C05122	HMDB0000036	Lipids and lipid-like molecules	Steroids and steroid derivatives	"Bile acids, alcohols and derivatives"	118817	184097	55148.7	51896.7	130581	151805	66030.9	66184.5	66031
M498T83	498.289	83.4025	(M-H)-	Taurochenodeoxycholate	C05465	HMDB0000951	Lipids and lipid-like molecules	Steroids and steroid derivatives	"Bile acids, alcohols and derivatives"	5.1501e+06	5.6002e+06	852008	2.03822e+06	2.83609e+06	2.72412e+06	59755.3	65560.7	65403.6
M124T293	124.007	293.381	(M-H)-	Taurine	C00245	HMDB0000251	Organic acids and derivatives	Organic sulfonic acids and derivatives	Organosulfonic acids and derivatives	166739	691738	245193	333591	318403	235571	95452.8	93671.1	95450.6
M117T393	117.019	393.224	(M-H)-	Succinate	C00042	HMDB0000254	Organic acids and derivatives	Carboxylic acids and derivatives	Dicarboxylic acids and derivatives	104475	87238.3	116155	122261	118699	117660	1066.6	1022.15	1021.86
M283T99	283.264	99.498	(M-H)-	Stearic acid	C01530	HMDB0000827	Lipids and lipid-like molecules	Fatty Acyls	Fatty acids and conjugates	601293	740851	235609	633014	498030	5.97693e+06	36982	44854.6	36858.1
M378T278	378.241	278.015	(M-H)-	Sphingosine-1-phosphate						2727.78	3113.01	2411.41	3127.63	2775.75	2779.36	974.444	975.186	999.344
M214T433	214.049	433.057	(M-H)-	sn-Glycerol 3-phosphoethanolamine	C01233	HMDB0000114				655.26	708.785	680.576	661.629	670.759	762.478	1339.49	1348.57	1043.98
M173T34	173.047	34.273	(M-H)-	Shikimate	C00493	HMDB0003070	Organic oxygen compounds	Organooxygen compounds	Alcohols and polyols	2835.15	2033.09	2636.71	2497.29	2519.77	1990.58	20383.4	20218.2	5721.88
M182T32	181.992	32.318	(M-H)-	Saccharin						1.88474e+06	1.12802e+06	2.79086e+06	2.20839e+06	1.92399e+06	1.26627e+06	966767	966754	970674
M109T25	109.029	24.616	(M-H)-	Pyrocatechol	C00090					128641	109301	159021	171932	124475	197345	85808.2	89348	85800.4
M168T102	168.068	102.296	(M-H)-	Pyridoxine	C00314	HMDB0000239				3425.96	147229	6448.9	4849.28	4654.63	47926.8	1546.07	1604.77	1601.98
M188T41_1	188.035	40.986	(M+Na-2H)-	Pyridoxal (Vitamin B6)	C00250	HMDB0001545	Organoheterocyclic compounds	Pyridines and derivatives	Pyridine carboxaldehydes	52665	40145.5	47058.7	62599.3	49227.1	36768.1	40329.4	41063	41088
M243T242	243.062	242.149	(M-H)-	Pseudouridine	C02067	HMDB0000767	"Nucleosides, nucleotides, and analogues"	Nucleoside and nucleotide analogues		24245.6	36109.5	28751.4	33901.5	31311	26619.7	5743.02	5737.95	5897.44
M735T141	734.515	140.747	(M-H)-	PS(16:0/16:0)						3159.23	3094.05	7674.24	2517.14	3272.15	11767	8319.29	8328.21	8160.23
M130T249	130.051	248.627	(M-H)-	Propionylglycine		HMDB0000783	Organic acids and derivatives	Carboxylic acids and derivatives	"Amino acids, peptides, and analogues"	9223.99	6437.42	12042.5	12551	8327.45	9799.7	1551.41	1501.76	1944.82
M395T28_2	395.189	27.6355	(M-H)-	pregnenolone sulfate	C18044	HMDB0060382	Lipids and lipid-like molecules	Steroids and steroid derivatives	Sulfated steroids	45513.4	20343.2	28183.8	19757.4	19264.7	11313.5	12886.2	12890.9	11955.5
M242T420	242.08	420.237	(M+CH3COO)-	Phosphorylcholine	C00588	HMDB0001565	Organic nitrogen compounds	Organonitrogen compounds	Quaternary ammonium salts	2834.12	2896.56	3100.42	2752	2441.15	2362.24	8834.14	8185.57	8841.16
M192T71	192.066	71.049	(M-H)-	Phenylacetylglycine	C05598	HMDB0000821	Organic acids and derivatives	Carboxylic acids and derivatives	"Amino acids, peptides, and analogues"	2060.07	2406.3	2583.91	1773.67	2372.56	1964.94	2129.07	2267.13	2136.67
M351T36	351.221	36.362	(M-H)-	PGF3a						632076	706488	76940.3	216424	393204	211808	182284	182187	199476
M353T150	353.232	149.847	(M-H)-	PGF2a						7797.24	6390.02	14670.1	19159.4	5640.02	10488.1	1614.81	1614.89	1645.91
M367T39_1	367.215	39.027	(M-H)-	Perindopril						68506.9	261776	17264.8	96978.7	151404	36830.8	12913.1	12915.4	13183
M241T40	241.217	39.663	(M-H)-	Pentadecanoic Acid	C16537	HMDB0000826	Lipids and lipid-like molecules	Fatty Acyls	Fatty acids and conjugates	115460	79585.7	90366.6	61446.8	57641.8	127954	40190.7	39703.1	46837.2
M107T25	107.05	25.191	(M-H)-	p-Cresol						901477	480912	1.02575e+06	753269	614622	594640	525457	518212	525595
M256T276	256.058	276.466	(M+K-2H)-	Pantothenate	C00864	HMDB0000210	Organic oxygen compounds	Organooxygen compounds	Alcohols and polyols	3683.08	2176.92	3142.92	3250.3	3342.76	1410.45	1051.75	1129.49	1099.71
M255T149	255.233	149.494	(M-H)-	Palmitic acid	C00249	HMDB0000220	Lipids and lipid-like molecules	Fatty Acyls	Fatty acids and conjugates	51235.5	62101.1	39901.8	49705.9	45142.8	182979	39977.1	39016.2	39005.7
M151T265	151.026	264.997	(M-H)-	Oxypurinol	C07599	HMDB0000786/HMDB0002818	Organoheterocyclic compounds	Imidazopyrimidines/Diazines	Purines and purine derivatives/Pyrimidines and pyrimidine derivatives	31578.4	22262.1	21519.6	30860.4	27852.8	68079.9	11997.2	12422.1	12421
M199T45	199.028	44.89	M-	O-Phospho-L-threonine	C12147	HMDB0011185	Organic acids and derivatives	Carboxylic acids and derivatives	"Amino acids, peptides, and analogues"	5779.59	3338.35	16381.3	6149.02	5917.81	9433.6	5935.91	6498.39	5998.46
M281T39	281.249	39.027	(M-H)-	Oleic acid	C00712	HMDB0000207	Lipids and lipid-like molecules	Fatty Acyls	Fatty acids and conjugates	1.22474e+07	1.09353e+07	1.05106e+07	7.66419e+06	7.45385e+06	1.7352e+07	4.76579e+06	4.45118e+06	4.75856e+06
M423T45	423.42	45.1545	(M-H)-	Octacosanoic acid	C21933	HMDB0002348	Lipids and lipid-like molecules	Fatty Acyls	Fatty acids and conjugates	979.484	453.829	1778.28	1174.36	616.213	751.722	1490.57	1485.53	1650.41
M297T39	297.244	39.027	(M-H)-	Nname,cis-9,10-Epoxystearic acid						233067	196182	126060	208846	137020	265460	67730.9	69449.5	69473
M103T81	103.028	80.902	(M-H2O-H)-	Nicotinamide	C00153	HMDB0001406	Organoheterocyclic compounds	Pyridines and derivatives	Pyridinecarboxylic acids and derivatives	2315.28	1196.14	5868.43	1829	10762.1	1032.93	2163.03	2120.3	2118.4
M174T398	174.041	397.923	(M-H)-	N-Acetyl-L-aspartic acid	C01042	HMDB0000812	Organic acids and derivatives	Carboxylic acids and derivatives	"Amino acids, peptides, and analogues"	1029.59	1342.47	1078.43	947.365	1157.03	1434.4	836.758	808.08	807.195
M227T95	227.201	94.832	(M-H)-	Myristic acid	C06424	HMDB0000806	Lipids and lipid-like molecules	Fatty Acyls	Fatty acids and conjugates	30799.2	35942.1	31070.8	38494.6	33658.9	76208.7	34240.1	37447.7	37401.8
M179T389	179.056	389.129	(M-H)-	myo-Inositol	C00137	HMDB0000211				60755.4	78971.5	46726.8	56209.2	51124.4	48456.6	909.141	914.397	912.56
M117T146	117.019	146.328	(M-H)-	Methylmalonic acid	C02170	HMDB0000202	Organic acids and derivatives	Carboxylic acids and derivatives	Dicarboxylic acids and derivatives	30470.6	28361.6	33131.5	11690.5	23389	17728.1	24196.4	22435.3	22238.4
M213T214	213.017	213.606	M-	m-Chlorohippuric acid						37074.8	34445.7	41379.1	13624	28615	27550.2	25747.6	24904.8	24947.5
M116T319	116.072	318.528	(M-H)-	L-Valine	C00183	HMDB0000883	Organic acids and derivatives	Carboxylic acids and derivatives	"Amino acids, peptides, and analogues"	34029.5	55457.9	41174.5	42184.1	42677.8	38679.4	18460.9	19607.5	18557.2
M203T257	203.083	256.514	(M-H)-	L-Tryptophan	C00078	HMDB0000929	Organoheterocyclic compounds	Indoles and derivatives	Indolyl carboxylic acids and derivatives	44008.3	57885.3	34827.8	41473.7	53941.7	35343.6	1699.93	1948.39	1685.24
M135T316	135.03	315.839	(M-H)-	L-Threonate	C01620	HMDB0000943/HMDB0062620	Organic oxygen compounds	Organooxygen compounds	Carbohydrates and carbohydrate conjugates	5272.65	8464.25	6216.71	10766.4	8849.62	6402.32	1516.7	1527.75	1527.82
M128T303	128.035	302.95	(M-H)-	L-Pyroglutamic acid	C01879	HMDB0000267/HMDB0000805/HMDB0060262	Organic acids and derivatives	Carboxylic acids and derivatives	"Amino acids, peptides, and analogues"	134887	327775	94578.5	116551	105764	134902	68243	67062.2	67055.8
M114T308	114.056	307.69	(M-H)-	L-Proline	C00148	HMDB0000162	Organic acids and derivatives	Carboxylic acids and derivatives	"Amino acids, peptides, and analogues"	74137.3	77794.5	78771.1	71415.6	81706.6	49290.4	22301.4	22199.9	23427.4
M164T258	164.072	257.512	(M-H)-	L-Phenylalanine	C00079	HMDB0000159	Organic acids and derivatives	Carboxylic acids and derivatives	"Amino acids, peptides, and analogues"	114832	136431	92850	90444.3	115114	99675.7	24678.4	20393.7	19353.2
M148T296	148.043	296.167	(M-H)-	L-Methionine	C00073	HMDB0000696	Organic acids and derivatives	Carboxylic acids and derivatives	"Amino acids, peptides, and analogues"	14878.4	21043.4	11561.8	13376	15180.4	24292.2	5309.54	6283.2	5330.94
M130T270	130.087	269.848	(M-H)-	L-Leucine	C00123	HMDB0000687	Organic acids and derivatives	Carboxylic acids and derivatives	"Amino acids, peptides, and analogues"	636383	933254	594593	704488	922619	764291	274795	274288	256573
M207T271	207.077	271.051	(M-H)-	L-Kynurenine	C00328	HMDB0000684	Organic oxygen compounds	Organooxygen compounds	Carbonyl compounds	794.579	3713.94	1250.4	3361.46	2166.99	2764.12	856.846	833.948	833.897
M279T39	279.233	39.003	(M-H)-	Linoleic acid	C01595	HMDB0000673	Lipids and lipid-like molecules	Fatty Acyls	Lineolic acids and derivatives	3.06765e+06	2.70607e+06	3.6826e+06	2.96033e+06	2.02981e+06	4.5101e+06	1.4293e+06	1.35248e+06	1.3538e+06
M154T471	154.062	470.835	(M-H)-	L-Histidine	C00135	HMDB0000177	Organic acids and derivatives	Carboxylic acids and derivatives	"Amino acids, peptides, and analogues"	39682.5	89671	56768	13554.9	35225.1	56389.9	5046.1	5313.18	5307.84
M237T147	237.061	146.899	(M+CH3COO)-	L-Gulonic gamma-lactone	C01040	HMDB0003466	Organoheterocyclic compounds	Lactones	Gamma butyrolactones	6045.05	5925.61	5890.15	3796.4	4677.94	4233.58	6313.14	6121.6	6111.77
M145T370_2	145.062	370.36	(M-H)-	L-Glutamine	C00064	HMDB0000641	Organic acids and derivatives	Carboxylic acids and derivatives	"Amino acids, peptides, and analogues"	128148	119843	108317	121906	99520.9	81193	1350.65	1735.37	1729.43
M146T400	146.046	399.965	(M-H)-	L-Glutamate	C00025	HMDB0000148	Organic acids and derivatives	Carboxylic acids and derivatives	"Amino acids, peptides, and analogues"	64283.9	65494.3	44727.5	63796.4	54681.5	68574.1	699.701	710.466	699.671
M174T388	174.088	387.988	(M-H)-	L-Citrulline	C00327	HMDB0000904	Organic acids and derivatives	Carboxylic acids and derivatives	"Amino acids, peptides, and analogues"	12791.1	27244.9	20364.2	21405	22524.4	9593.82	359.247	359.647	375.665
M225T445	225.099	445.41	(M-H)-	L-Carnosine	C00386	HMDB0000033	Organic acids and derivatives	Peptidomimetics	Hybrid peptides	21829.3	23839.1	33327	62596.1	29779.2	6475.6	528.201	531.972	531.998
M235T120	235.046	119.695	(M+CH3COO)-	L-Ascorbic acid	C00072					12037.7	7971.72	11415.4	8676.17	6857.58	3884.01	3373.24	3305.44	3271.61
M191T63	191.107	63.3085	(M-H2O-H)-	Jasmonic acid	C08491	HMDB0032797	Lipids and lipid-like molecules	Fatty Acyls	Lineolic acids and derivatives	13251	2354.4	8325.94	10257	7241.76	11067.2	10209.1	10209.2	9771.97
M158T207	158.082	207.112	(M-H)-	Isovalerylglycine		HMDB0000678	Organic acids and derivatives	Carboxylic acids and derivatives	"Amino acids, peptides, and analogues"	15372.5	12579.8	16918	15906.1	16630.1	20117.9	6412.93	7876.63	7842.45
M144T222	144.066	221.772	(M-H)-	Isobutyrylglycine		HMDB0000730	Organic acids and derivatives	Carboxylic acids and derivatives	"Amino acids, peptides, and analogues"	14074.4	11525.9	23473.6	17379.8	18431	28251.2	4673.1	4675.99	4781.28
M267T289	267.073	288.92	(M-H)-	Inosine	C00294	HMDB0000195	"Nucleosides, nucleotides, and analogues"	Purine nucleosides		17374.6	15151.5	16205.8	8216.57	28365.5	21461	9643.42	9640.15	10672.6
M212T29	212.002	28.81	(M-H)-	Indoxyl sulfate		HMDB0000682	Organic acids and derivatives	Organic sulfuric acids and derivatives	Arylsulfates	1.68237e+06	1.11794e+06	2.79892e+06	1.45683e+06	1.67199e+06	1.54548e+06	1.12777e+06	1.1212e+06	1.14082e+06
M135T167	135.031	166.757	(M-H)-	Hypoxanthine	C00262	HMDB0000157	Organoheterocyclic compounds	Imidazopyrimidines	Purines and purine derivatives	181250	183419	215650	320774	170862	283434	39749.4	38527.4	38927.3
M131T108	131.071	108.255	(M-H)-	Hydroxyisocaproic acid	C03264	HMDB0000624	Lipids and lipid-like molecules	Fatty Acyls	Fatty acids and conjugates	81438.7	57640.8	65050.4	71162	83291.9	115347	8375.73	8469.8	8467.34
M178T203	178.051	202.899	(M-H)-	Hippuric acid	C01586	HMDB0000714/HMDB0011723/HMDB0062583	Benzenoids	Benzene and substituted derivatives	Benzoic acids and derivatives	736781	520833	953714	789976	691870	1.30132e+06	1.06173e+06	1.07981e+06	1.06011e+06
M301T34	301.067	33.688	(M-H)-	Hesperetin						5632.97	8861.2	6647.15	16806.1	10691.2	1048.68	3863.87	3447.1	3429.34
M269T39	269.248	39.027	(M-H)-	Heptadecanoic acid		HMDB0002259	Lipids and lipid-like molecules	Fatty Acyls	Fatty acids and conjugates	439858	285068	333458	212335	227223	535217	140415	138621	138631
M282T259	282.084	259.409	(M-H)-	Guanosine	C00387	HMDB0000133	"Nucleosides, nucleotides, and analogues"	Purine nucleosides		13587.8	8433.79	9445.01	9360.47	10782.3	7043.17	2651.08	1666.05	2693.62
M464T253	464.301	252.852	(M-H)-	Glycocholic acid	C01921	HMDB0000138/HMDB0032596	Lipids and lipid-like molecules	Steroids and steroid derivatives	"Bile acids, alcohols and derivatives"	3226.85	1967.71	2226.48	6728.88	2159.72	2775.47	907.5	869.669	907.671
M195T384	195.051	384.478	(M-H)-	Galactonic acid	C00880	HMDB0000565	Organic acids and derivatives	Hydroxy acids and derivatives	Medium-chain hydroxy acids and derivatives	6167.06	15372.6	13553.3	10699.3	13857.4	748.906	5423.04	5437.57	4279.51
M259T302	259.023	301.957	(M-H)-	Fructose 1-phosphate	C01094	HMDB0001076	Organic oxygen compounds	Organooxygen compounds	Carbohydrates and carbohydrate conjugates	1832.82	1675.15	1920.1	1980.55	2277.74	2051.16	795.83	801.741	801.742
M131T426	131.034	426.178	(M-H)-	Ethylmalonic acid		HMDB0000622	Lipids and lipid-like molecules	Fatty Acyls	Fatty acids and conjugates	5321.53	4618.03	5185.56	4319.87	4828.44	4265.94	3640.13	3636.62	3369.5
M336T33_3	336.326	32.9155	(M-H)-	Erucamide						13274.1	14281	32681.6	8864.26	21724.2	3266.8	31863.9	31185.5	31421.3
M495T28	495.278	28.044	(M-H)-	Enterostatin human						28003.8	20845.2	25563.7	17681.8	15321.4	14904.5	20344.2	19670.4	19696.1
M161T390_2	161.045	389.744	(M-H2O-H)-	D-Tagatose	C00795	HMDB0003418	Organic oxygen compounds	Organooxygen compounds	Carbohydrates and carbohydrate conjugates	9359.57	12470.9	8134.77	8514.36	11411.2	8874.39	1817.91	2114.68	2117.99
M180T399	180.086	398.878	(M+NH4-2H)-	D-Quinovose	C02522					4576.84	725.117	5180.02	3721.2	4157.88	465.159	2435.28	2567.39	2566.53
M199T101	199.17	100.918	(M-H)-	Dodecanoic acid	C02679	HMDB0000638	Lipids and lipid-like molecules	Fatty Acyls	Fatty acids and conjugates	53822.9	60704.2	97275.9	88620.5	63879.2	52276.8	38220.7	40342.9	38216.1
M239T436	239.077	435.707	(M+CH3COO)-	D-Mannose	C00159	HMDB0000169	Organic oxygen compounds	Organooxygen compounds	Carbohydrates and carbohydrate conjugates	4431.27	6459.44	6025.92	5251.89	5490.36	4813.67	2212.97	1810.17	2217.36
M149T112	149.046	112.222	(M-H)-	D-Lyxose	C00476					42315.2	49936.2	71026.6	40694.9	37460.9	69984.2	100501	96024	96137.4
M89T293	89.0247	293.394	(M-H)-	DL-lactate	C00256/C00186	HMDB0001311/HMDB0000190	Organic acids and derivatives	Hydroxy acids and derivatives	Alpha hydroxy acids and derivatives	1.32434e+06	3.66916e+06	1.53231e+06	4.40059e+06	5.06925e+06	1.45621e+06	880413	880475	893064
M165T103	165.055	102.932	(M-H)-	DL-3-Phenyllactic acid	C01479	HMDB0000779/HMDB0014712	Phenylpropanoids and polyketides/Alkaloids and derivatives	Phenylpropanoic acids/Tropane alkaloids		98655.5	74296.8	61747.2	40433	68841.9	149640	10733	10897.3	10746.9
M71T102	71.0138	102.316	(M-H2O-H)-	Dihydroxyacetone	C00184	HMDB0001882	Organic oxygen compounds	Organooxygen compounds	Carbohydrates and carbohydrate conjugates	26296.2	33715.4	74098.6	50167	24996.6	14581.1	28696.8	26511.3	28779.1
M130T342	130.062	341.776	(M+NH4-2H)-	Dihydrouracil	C00429	HMDB0000076	Organoheterocyclic compounds	Diazines	Pyrimidines and pyrimidine derivatives	13582	22751.8	15357.1	21444.2	16495.5	15169.9	6160.07	6357.26	6143.77
M193T389	193.035	388.673	(M-H)-	D-galacturonic acid	C00333					6951.44	9574.24	7697.77	10158.3	9799.94	8135.82	813.406	901.541	902.073
M191T150	191.02	149.798	(M-H2O-H)-	D-Galactarate	C00879	HMDB0000639	Organic oxygen compounds	Organooxygen compounds	Carbohydrates and carbohydrate conjugates	4839.45	5151.38	6650.84	5326.68	5499.73	3666.62	5792.59	5575.57	5570.92
M359T388	359.121	387.845	(2M-H)-	D-Fructose	C00095/C05003/C10906	HMDB0062538	Organooxygen compounds	Carbohydrates and carbohydrate conjugates	Monosaccharides	1043.33	1521.58	1333.99	841.711	608.482	1171.45	378.068	377.883	406.07
M251T175	251.079	175.313	(M-H)-	Deoxyinosine	C05512	HMDB0000071	"Nucleosides, nucleotides, and analogues"	Purine nucleosides	Purine 2'-deoxyribonucleosides	19587.8	15295.4	14538.8	14707.6	20878.5	12087.7	3453.47	3336.38	3330.23
M391T156	391.285	155.667	(M-H)-	Deoxycholic acid	C04483	HMDB0000626	Lipids and lipid-like molecules	Steroids and steroid derivatives	"Bile acids, alcohols and derivatives"	8172.37	9196.72	9390.43	16426.1	22100.8	18946.9	15691.8	15041.2	15047.6
M103T244	103.04	243.563	(M-H)-	D(-)-beta-hydroxy butyric acid						304340	294937	334476	393898	434701	528163	115857	114531	115911
M242T240	242.078	239.867	(M-H)-	Cytidine	C00475	HMDB0000089	"Nucleosides, nucleotides, and analogues"	Pyrimidine nucleosides		8698.51	5865.55	7288.61	7623.97	7440.81	6490.58	1467.67	1553.61	1553.12
M200T310	199.969	310.026	(M-H)-	Cysteine-S-sulfate	C05824	HMDB0000731	Organic acids and derivatives	Carboxylic acids and derivatives	"Amino acids, peptides, and analogues"	2889.23	5393.72	4886.77	3631.97	7109.06	4307.07	1168.61	1169.38	818.804
M112T165	112.052	164.644	(M-H)-	Creatinine	C00791	HMDB0000562	Organic acids and derivatives	Carboxylic acids and derivatives	"Amino acids, peptides, and analogues"	57739.5	74839.5	72655.9	68215.5	59845.3	51105.4	17647.6	17647.9	17786.9
M401T34	401.2	34.286	(M-H)-	Cortisone acetate						4921.77	10019.3	11367.9	17552.4	14398.6	7461.87	4253.92	4324.33	4324.78
M233T32_2	233.155	32.347	(M-H)-	Confertifoline						215451	263442	188696	211404	275759	115867	127384	120388	125716
M253T39	253.217	39.027	(M-H)-	cis-9-Palmitoleic acid	C08362	HMDB0003229	Lipids and lipid-like molecules	Fatty Acyls	Fatty acids and conjugates	342507	273392	252752	186636	212714	470472	128564	107604	107515
M407T229	407.28	228.557	(M-H)-	Cholic acid	C00695	HMDB0000619	Lipids and lipid-like molecules	Steroids and steroid derivatives	"Bile acids, alcohols and derivatives"	26850.1	40784	36108.1	198845	119771	102897	28485.8	28486.6	28197
M465T26	465.303	25.784	(M-H)-	Cholesteryl sulfate						209116	179736	349672	123313	99513.9	137267	422836	417236	419049
M465T600	465.304	599.997	(M-H)-	Cholesterol 3-sulfate						1873.78	2991.06	453.924	2355.92	2252.37	5183.72	602.762	603.007	667.207
M451T120	451.306	119.931	(M+CH3COO)-	Chenodeoxycholate	C02528	HMDB0000518	Lipids and lipid-like molecules	Steroids and steroid derivatives	"Bile acids, alcohols and derivatives"	8082.08	5912.33	3812.01	7972.61	6095.13	4890.15	3791.9	3695.2	3694.01
M411T66	411.187	66.4695	(M-H)-	Bisindolylmaleimide I	C11238					7083.32	6894.31	8163.72	5489.16	9832.08	5998.75	6887.6	6800.3	6799.79
M303T39	303.233	39.022	(M-H)-	Arachidonic Acid (peroxide free)	C00219	HMDB0001043/HMDB0060102	Lipids and lipid-like molecules	Fatty Acyls	Fatty acids and conjugates	389753	899061	1.43155e+06	2.0457e+06	928995	1.51136e+06	1.02871e+06	1.02708e+06	1.14082e+06
M311T38	311.294	38.382	(M-H)-	Arachidic acid	C06425	HMDB0002212	Lipids and lipid-like molecules	Fatty Acyls	Fatty acids and conjugates	20662.7	21931.1	30103.4	13459.8	25194.6	30253.5	15482.1	15492.7	14585.3
M128T399	128.035	398.988	M-	Ammelide						24428.2	27907.5	20056.4	26361.8	21332.2	28800.6	2183.51	2184.96	2237.46
M429T32_2	429.373	31.637	(M-H)-	alpha-Tocopherol (Vitamin E)	C02477	HMDB0001893	Lipids and lipid-like molecules	Prenol lipids	Quinone and hydroquinone lipids	6402.4	4684.88	14315.8	4635.28	6383.29	5227.16	14752.2	14538.7	14531.8
M263T226	263.103	225.994	(M-H)-	Alpha-N-Phenylacetyl-L-glutamine	C04148	HMDB0006344				2004.43	2134.68	2327.13	2692.24	2579.24	4721.99	441.1	292.993	441.62
M359T302	359.119	301.748	(2M-H)-	Alpha-D-Glucose	C00267	HMDB0003345/HMDB0061922	Organic oxygen compounds	Organooxygen compounds	Carbohydrates and carbohydrate conjugates	83231.3	120794	97999.6	97453.1	85553.6	69660.9	21941.9	17867.8	22013.5
M342T103	342.119	103.025	M-	alpha,alpha-Trehalose						5062.88	3183.03	5528.37	2700.93	3481.02	2648.82	4145.54	4217.35	4112.5
M157T182	157.037	182.114	(M-H)-	Allantoin	C01551	HMDB0000462	Organoheterocyclic compounds	Azoles	Imidazoles	202259	268830	257631	319178	334567	269974	71605.8	70309.5	70352.6
M277T39_2	277.217	39.345	(M-H)-	all cis-(6,9,12)-Linolenic acid						279763	229009	237595	202210	138106	311686	117430	154918	154902
M116T285	116.035	285.21	(M-H)-	Acetylglycine	C02055	HMDB0000532	Organic acids and derivatives	Carboxylic acids and derivatives	"Amino acids, peptides, and analogues"	7881.95	9282.28	8827.11	6191.88	10096.7	7543.22	2137.01	2154.1	2536.93
M172T206	172.098	205.553	(M-H)-	Acetyl-DL-Leucine	C02710	HMDB0011756	Organic acids and derivatives	Carboxylic acids and derivatives	"Amino acids, peptides, and analogues"	9679.11	5764.8	6413.33	6636.56	7953.45	8256.7	9682.47	9681.91	9208.34
M180T34	180.033	34.223	(M-H)-	Acamprosate		HMDB0014797	Organic acids and derivatives	Organic sulfonic acids and derivatives	Organosulfonic acids and derivatives	12632.5	15372	17059.1	30116.2	152394	11027.8	10663	10663.9	10420.9
M190T220	190.051	219.664	(M-H)-	5-Hydroxyindoleacetate	C05635	HMDB0000763	Organoheterocyclic compounds	Indoles and derivatives	Indolyl carboxylic acids and derivatives	1580.56	1179.22	4172.63	1368.67	2161.73	1597.87	848.415	967.48	850.946
M182T38	182.045	38.382	(M-H)-	4-Pyridoxic acid	C00847	HMDB0000017	Organoheterocyclic compounds	Pyridines and derivatives	Pyridinecarboxylic acids and derivatives	53088.7	64568.3	62203.9	67139.2	72408.6	44160.6	22691.9	24628.7	22724
M138T218	138.019	218.386	(M-H)-	4-Nitrophenol						28162.5	27778.7	27029.4	35022.7	14117.1	29668.1	35571.2	35406	35403.9
M303T281	303.071	281.22	(M+Na-2H)-	3'-O-Methylinosine						1008.87	692.057	1327.18	1595	1275.24	2084.28	593.645	594.172	622.482
M263T42	263.022	42.325	(M-H)-	3-Methoxy-4-Hydroxyphenylglycol Sulfate		HMDB0003332	Benzenoids	Phenols	Methoxyphenols	24802.6	20832	41391	16832.1	15735.3	20779.3	18174.3	18211	18807.9
M188T108	188.072	107.939	(M-H)-	3-Indolepropionic acid						78818.8	25681.9	69879.3	53381.3	51192.8	52899.7	24033.4	24580.9	24559.1
M197T40	197.154	39.6685	(M-H2O-H)-	3-Hydroxydodecanoic acid		HMDB0000387	Organic acids and derivatives	Hydroxy acids and derivatives	Medium-chain hydroxy acids and derivatives	15293.5	19842.3	13840.9	17007.1	9955.13	7536.17	7305.56	8876.25	8902.39
M153T210	153.02	209.854	(M-H)-	3,4-Dihydroxybenzoate (Protocatechuic acid)						3616.72	2295.82	2162.35	3224.29	3630.98	2440.1	864.519	951.825	951.527
M141T329	141.017	328.589	(M-H2O-H)-	2-Oxoadipic acid	C00322	HMDB0000225	Organic acids and derivatives	Keto acids and derivatives	Medium-chain keto acids and derivatives	3.77011e+07	3.9723e+07	3.63329e+07	2.8531e+07	2.98763e+07	2.93422e+07	1.38963e+07	1.39014e+07	1.36594e+07
M135T106	135.045	105.768	(M-H)-	2-Methylbenzoic acid						361433	217476	452248	290907	202308	193997	121833	119337	119321
M117T140	117.055	139.61	(M-H)-	2-Methyl-3-hydroxybutyric acid		HMDB0000354	Lipids and lipid-like molecules	Fatty Acyls	Fatty acids and conjugates	46102	51632.4	67032.7	62316.8	59097.5	69689	6288.47	6458.01	6457.28
M194T173	194.046	173.155	M-	2-keto-D-Gluconic acid	C06473					32744	4509.2	11524	3267.74	31903	6826.24	31730.7	32426.8	31748.4
M309T39	309.278	39.0125	(M-H)-	2E-Eicosenoic acid						40636.8	38867	33751	35057.3	39059.8	51717.6	31084.4	31688.4	29205.7
M227T106	227.067	105.768	(M-H)-	2'-Deoxyuridine	C00526	HMDB0000012	"Nucleosides, nucleotides, and analogues"	Pyrimidine nucleosides	Pyrimidine 2'-deoxyribonucleosides	209790	165495	167532	223660	157612	158019	52882	53332.6	52877.7
M748T140	747.52	139.944	(M-H)-	1-Palmitoyl-2-oleoyl-phosphatidylglycerol						1146.68	638.101	871.478	696.213	1031.42	2662.05	1685.17	1581.16	1578.45
M671T192	671.465	192.11	(M-H)-	1-Palmitoyl-2-linoleoyl-sn-glycero-3-phosphate						4169.52	3597.3	3808.15	3335.79	5239.68	11177.6	5125.88	5120.89	5425.72
M452T198	452.278	198.381	(M-H)-	1-Palmitoyl-2-hydroxy-sn-glycero-3-phosphoethanolamine						8873.32	6312.96	10417.6	6404.85	8860.76	14643	12879.2	12878.5	12552.6
M409T250	409.235	249.669	(M-H)-	1-Palmitoyl Lysophosphatidic Acid						4942.61	6651.48	4523.82	7197.7	5168.31	5850.51	2353.9	2220.76	2353.37
M457T245	457.235	245.177	(M+Na-2H)-	1-Oleoyl-L-.alpha.-lysophosphatidic acid						15292.1	18570	13813.7	17414.3	11216.3	14177.9	3978.51	3915.3	3915.15
M271T63	271.228	62.6945	(M-H)-	16-Hydroxypalmitic acid	C18218	HMDB0006294	Lipids and lipid-like molecules	Fatty Acyls	Fatty acids and conjugates	56064.8	41939.4	5366.14	21099.9	16532	79260.9	50404.7	50411.4	48740.9
M333T46	333.206	46.365	(M-H2O-H)-	15-keto-PGE1						26432.7	17662.7	53588.5	20681.7	31100.9	40136	11159.9	11161.9	10761.5
M295T65	295.227	65.336	(M-H)-	13(S)-HODE						15703.2	13941.9	16181.6	10757.3	9851.55	23110.6	22053.1	21475	21471.2
M319T93	319.227	93.3405	(M-H)-	12(R)-HETE						18936.5	28702.7	10536	13963.4	14065.5	19508.3	4603.28	5145.66	5151.58
M447T123	447.204	123.425	(M-H)-	1,3,5(10)-Estratrien-3,17.beta.-diol 17-glucosiduronate						19428.6	21859.2	15456.2	13557.4	22220	10787.3	7665.13	7673.66	6607.96
M1000T103	999.544	103.109								3358.66	2898.51	3365.58	1921.58	3022.17	3421.84	2337.25	2364.58	2364.56
M1000T175	999.641	175.128								4742.12	3732.64	3114.05	4872.19	4233.27	5712.94	2413.8	2413.63	2291.69
M1000T354	999.933	354.163								1163.49	1043.22	1484.78	750.51	832.403	1288.96	611.692	625.783	736.281
M1000T358	1000.02	358.172								1717.79	2926.39	2423.46	3857.91	3240.32	2445.63	158.13	150.61	172.509
M1000T597	999.654	596.836								1173.54	902.743	1161.36	1157.07	1020.79	1462.94	1314.48	1304	1313.44
M1001T121	1000.61	121.421								2024.43	2352.12	2431.24	1914.79	2563.79	2082.04	1937.15	1898.59	1938.39
M1001T176	1000.65	175.81								2052.88	2008.66	4126.89	2291.45	2255.02	2942.95	1422.05	1321.29	1429.41
M1001T329	1000.98	328.681								25638.2	44068.3	34840.8	31095.3	27067.3	28603.5	8554.18	9105.6	9111.1
M1002T172	1001.65	172.368								2310.85	1427.36	2514.33	1866.31	1456.18	1926.27	590.204	573.049	572.388
M1002T177	1001.66	176.937								3315.98	1454.14	2690.9	2686.06	2370.45	4028.31	1081.43	304.7	1061.1
M1002T330	1002.05	330.188								66736.1	96325.5	59385	80884.2	75196.6	75267	15066.7	13957.4	13970.8
M1002T43	1001.56	42.6925								814.966	1053.15	1225.58	766.215	669.34	1427.61	824.037	825	806.379
M1003T102	1002.67	101.677								1394.11	2399.78	2746.18	1572.05	2358.87	2868.34	2661.04	2659.01	2912.47
M1003T173	1002.65	172.905								1302.04	1036.88	1094.06	1116.5	1144.26	1666.26	621.311	605.578	605.595
M1003T323	1003	323.416								8027.05	8507.75	6018.03	6308.39	3968.56	6551.71	2184.86	2061.04	2056.07
M1003T331_1	1002.55	331.458								47517.3	58345.2	41479.3	55631.5	45623	48711.6	6843.66	6404.9	6857.75
M1003T331_2	1003.05	330.821								20499.2	22284.9	13869.8	25620.5	13901.7	14390.7	3911.05	4166.27	3913.01
M1003T344	1003.49	344.262								2555.54	2134.88	2963.92	1701.23	736.506	3172.58	299.723	335.315	300.337
M1003T597	1002.63	596.739								916.851	1224.04	1023.12	1120.89	1344.36	1650.09	736.742	732.493	736.742
M1004T174	1003.66	174.307								1547.98	1369.47	2856.16	1515.42	1405.48	1635.75	808.978	782.881	808.937
M1004T332	1003.55	331.775								8673.07	9895.17	7732.98	11218.1	11492.4	8287.51	2103.03	2152.07	2105.04
M1004T34	1003.8	34.194								976.035	873.554	1274.47	586.519	538.948	874.289	1024.72	858.418	885.969
M1004T354_2	1003.91	354.227								3797.44	2064.2	3797.51	2762.74	3192.13	2473.57	1812.09	1910.77	1911.87
M1005T324	1005.49	323.795								1912.56	1226.51	1371.92	1603.75	1321.04	1275.05	653.104	651.502	507.5
M1005T33_1	1004.75	32.908								3028.52	547.034	1721.4	1002.72	1449.9	813.949	2087.16	2033.55	2032.95
M1005T342	1004.98	342.354								5231.38	4907.88	5544.45	4116.27	6014.06	5190.54	955.394	937.846	937.865
M1005T358	1004.91	358.135								1703.94	1283.81	1960.81	1364.03	2020.94	1798.82	1455.8	1459.48	1599.76
M1006T175	1005.51	175.157								692.037	793.11	1041.5	962.003	712.521	696.054	389.05	383.899	389.081
M1006T33	1005.78	32.77								1886.76	392.059	1031.36	405.937	822.182	555.359	1348.96	1422.44	1422.71
M1007T122	1006.61	121.599								945.293	1878.37	919.803	2153.76	4551.59	532.705	1316.89	1316.91	1310.3
M1007T132	1006.63	131.761								1097.05	2031.79	1616.46	2053.38	2220.96	1559.3	1382.73	1382.77	1348.24
M1007T25	1007.16	24.703								3924.82	2759.04	2837.21	4057.96	3844.1	2958.17	976.741	835.354	618.516
M1007T34	1006.78	33.73								1825.99	275.864	2096.98	513.855	805.509	516.572	1465.6	1342.33	1337.62
M1007T364	1006.87	363.992								1606.84	2189.93	2679.68	2601.08	2976.58	1254.44	1521.88	1506.31	1521.68
M1008T170	1007.61	169.785								830.341	640.73	932.121	629.824	799.629	740.133	143.115	143.301	136.451
M1009T125	1008.62	124.564								7443.11	4745.55	5926.27	6802.4	2422.03	6021.31	5581.4	5599.38	4691.74
M1009T31	1008.75	31.46								2744.71	2006.21	2503.34	1585.29	2673.62	1579.54	1852.42	1644.86	1642.31
M1009T345_1	1009.46	344.945								7430.12	8313.43	10863.9	6717.62	5532.34	8246.34	2658.04	2655.53	2313.62
M1009T345_2	1009.48	345.077								10640.1	4771.33	6952.61	7058.04	7244.28	7355.7	1467.11	1542.65	1466.02
M100T104	99.9255	104.445								55349.9	55472	66549.7	89656.8	92239.2	55247.3	72366.2	66338.5	74846.3
M100T15	99.9256	14.856								20824.7	21037.4	53890.9	21695.8	19373.2	19936	22518.2	21411.7	21309.4
M100T218	100.004	218.025								583.936	533.972	649.486	798.699	862.432	822.778	312.018	295.185	312.451
M100T284	99.9255	284.132								2189.76	1648.93	1869.69	1631.26	1607.69	682.22	2449.6	2450.49	2309.01
M100T359	100.01	358.726								1598.79	1074.68	1886.81	1141.08	1524.02	701.389	783.947	1265.48	1262.7
M100T713	99.9256	713.424								1792.94	4960.21	10050.4	1470.6	2019.49	1642.95	1267.95	1388.87	1388.46
M100T99	100.003	99.222								1007.22	2019.53	2057.72	2216.97	994.613	2039.68	1626.06	1366.43	1633
M1010T145	1009.63	145.239								2557.35	4445.46	2552.66	2893	3206.52	2156.1	2306.86	2090.92	1735.02
M1010T192	1009.62	192.427								1070.6	1402.42	878.882	1032.68	1251.18	1327.81	897.801	897.436	935.42
M1010T205	1010.01	204.79								1205.53	1226.44	1023.99	723.45	1876.07	1041.85	228.664	191.731	229.428
M1010T32	1009.75	32.1865								1951.62	610.21	1230.25	725.893	805.639	923.567	1315.03	1315.42	1292.44
M1010T328	1010.04	327.767								7627.54	29158.4	32905.8	30164.4	10960.4	5571.92	7601.99	16171.4	16266.6
M1010T338	1009.98	337.835								48442.4	32162.1	28211.6	18297.9	47303.8	46003	16603	16602.3	16193
M1011T328_2	1010.54	328.077								6345.07	9465.54	5946.66	7714.78	7346.23	5761.43	1891.26	1940.75	1891.88
M1011T330_2	1011.03	330.221								6501.38	16546.1	7912.01	5188.24	7447.95	5315.91	9744.33	9430.65	9749.25
M1011T332	1010.98	332.444								19935.6	9970.7	8514.34	20867.8	7117.66	17097.4	7567.59	7878.24	7593.58
M1011T34	1010.76	33.544								9396.84	7252.46	9163.73	1764.62	3841.83	10745	6839.83	6436.24	6835.41
M1011T352	1010.93	352.423								884.839	1047.64	526.967	1293.7	1450.06	1438.12	1105.13	1120.71	1245.02
M1011T38	1010.78	37.846								6272.13	5679.15	7511.97	1689.06	5661.33	10948.7	5700.14	5500.89	5689.53
M1012T177	1011.62	176.839								3084.96	2013.53	1997.98	2253.34	2028.6	3953.39	209.866	213.596	213.647
M1012T194	1011.62	193.93								886.599	1055.39	1102.13	788.147	1623.68	2755.3	1593.58	1659.11	1592.6
M1012T345	1011.99	345.004								4095.72	2863.43	7622.93	4892.19	2778.59	4679.66	1563.75	1664.15	1592.37
M1012T359	1011.93	358.845								2067.41	1144.84	1229.93	1501.08	719.995	1827.29	673.77	697.646	674.758
M1012T43	1011.6	42.977								1368.98	1385.76	2112.96	1167.59	1130.45	2135.1	721.763	742.054	721.915
M1013T102	1012.66	102.197								4560.55	3772.04	8745.69	5891.58	3356.26	5875.65	4326.28	5193.96	5085.42
M1013T201_2	1013.01	201.493								1177.02	1425.49	1090.65	1699.17	1651.75	837.308	106.828	72.8288	99.1888
M1013T201_3	1013.36	200.526								948.197	575.561	1165.4	1283.79	772.885	717.136	254.117	241.627	354.285
M1013T203_1	1012.69	202.669								1876.01	2374.23	2333.2	962.924	1913.92	1350.53	381.05	380.997	387.701
M1013T34	1012.78	33.7285								21165.4	12030.9	18510.8	4635.93	12722.7	24102.6	13407.5	10312.6	10466.2
M1013T40	1012.8	40.317								33025.4	15378.3	32649.6	6542.29	21493.5	30229.6	19979.9	16637.7	20102.7
M1013T43	1012.63	43.1585								1156.63	710.432	1248.46	989.652	935.689	1333.96	648.955	640.763	640.788
M1014T178	1013.62	177.918								523.434	614.879	527.023	586.489	884.221	1043.16	127.809	129.901	201.031
M1014T203_2	1013.76	202.605								2482.71	1932.14	2243.91	3240.86	2159.4	1537.13	413.332	451.341	451.222
M1014T203_3	1014.02	202.576								3882.98	5000.33	4442.06	4780.05	4990.93	3207.4	476.419	432.639	476.719
M1014T331	1014.03	330.821								93767.3	109341	82243.4	106462	92716	91718.1	9417.65	9586.08	9453
M1014T354	1013.97	354.193								11415.2	14959.3	10363	1851.33	16392.6	1117.11	381.13	464.794	388.836
M1014T42	1013.59	42.3195								1295.68	1297.28	1900.11	1015.75	1284.45	2103.35	1151.54	1133.4	1159.44
M1014T45	1013.8	44.7065								8928.67	7600.73	17205.7	1337.63	8254.45	16929.6	6479.72	6481.36	6374.43
M1015T108	1014.67	108.004								4651.44	1734.44	3375.21	2650.01	2967.94	3860.93	3382.87	3605.58	3253.38
M1015T176	1014.62	175.904								887.319	659.684	832.598	709.068	768.423	1303.12	167.648	188.371	188.886
M1015T202_3	1015.35	202.49								4381.05	3918.86	3883.32	5305.68	7330.59	3817.36	323.104	305.12	320.32
M1015T203	1014.69	203.159								4536.02	4106.11	5044.91	4893.93	4662.39	4938.96	677.934	578.41	673.992
M1015T332_1	1014.53	332.065								40181.7	52287.5	43197.6	55425.8	41071.1	45162.8	5170.53	4662.93	4675.59
M1015T332_2	1015.03	332.082								23612.8	31205	23484.4	27317.5	28613.5	24545.1	3722.36	3394.53	3385.73
M1015T34	1014.79	33.688								23903	10976.2	23301.1	6329.16	11107.7	17608.2	20293.8	20749.3	20747.3
M1015T365	1014.89	365.033								1356.38	2244.7	2325.83	851.831	2524.53	1945.2	1973.69	1946.75	1913.25
M1015T43	1014.58	43.013								794.764	1140.19	958.324	934.375	976.514	864.621	624.532	609.223	625.069
M1016T106_2	1015.67	105.899								2907.33	2374.52	2603.05	2447.37	2497.72	2407.66	2445.6	2255.01	2149.98
M1016T203_1	1015.68	202.605								1269.55	1118.03	1046.19	1931.75	1156.74	1077.55	206.786	206.747	197.834
M1016T203_2	1016.02	203.144								4456.8	5488.27	4590	6382.6	4091.27	4158.26	190.698	172.114	201.721
M1016T325_2	1016.08	325.43								2635.56	2925.8	3237.6	2403.78	1670.71	1942.91	381.637	464.707	388.834
M1016T332_1	1015.52	331.873								6846.29	8091.06	7911.25	8067.98	7954.23	8025.79	973.716	970.073	1064.45
M1016T332_2	1016.03	331.627								9853.74	8871.81	7129.02	9265.57	5104.31	10038.9	2021.1	2086.01	2084.6
M1016T333	1015.53	333.3								9210.49	10407.1	9022.29	10355.1	7702.21	9404.74	1636.63	1724.11	1722.71
M1016T43	1015.59	43.013								2727.7	2321.3	2942.46	1229.96	2435.07	2638.66	1283.96	1227.89	1284.47
M1016T45	1015.57	45.021								1925.92	2232.72	2327.17	1145.92	2094.55	2800.72	1106.09	1070.59	1106.07
M1016T467	1016.46	467.421								480.046	497.574	423.934	446.001	325.241	375.915	105.023	102.848	102.881
M1017T201	1016.68	200.848								3788.14	5834.04	5041.07	5053.99	6087.01	3774.99	852.339	784.427	850.515
M1017T329	1017.08	328.728								7241.65	4645.85	4616.47	4011.74	4959.52	4197.07	1361.59	1361.77	1399.18
M1017T330	1017.06	329.772								9405.3	8737.78	9138.34	7364.46	9701.52	8497.41	3443.84	2240.91	3422.65
M1017T348	1016.96	347.993								5706.07	4577	4921.27	3959.38	3789.51	3702.88	2299.04	2281.09	2298.87
M1017T40	1016.56	40.186								1360.5	1227.91	2168.56	867.276	1252.14	1613.89	641.463	641.402	652.216
M1018T163	1017.53	162.857								4397.31	6402.95	5994.41	10112.8	8112.74	6227.98	2689.06	2526.03	2528.81
M1018T165	1017.62	164.549								1313.43	1124.72	1344.52	1203.99	789.457	1372.65	575.62	529.92	529.209
M1018T324	1018.11	324.357								5106.57	6754.54	5694.98	4241.32	5329.96	6346.37	2781.56	2791.94	2292.74
M1018T353	1017.96	353.227								1737.31	1068.99	2098.7	1181.26	1564.87	1907.34	980.51	1003.89	980.067
M1018T43	1017.59	42.977								1395.5	1335.84	1837.2	464.062	1602.69	958.361	534.19	528.918	534.089
M1019T201	1018.67	200.953								2852.28	3251.5	2864.32	3429.26	3279.83	1175.09	1071.69	1072.37	1106.24
M1019T202	1018.68	202.041								2036.73	2245.34	2374.37	3417.84	2528.9	1573.27	762.925	767.34	889.196
M1019T478	1019.44	477.859								1426.64	1537.6	706.312	678.226	813.889	579.769	121.508	121.498	123.967
M101T104	101.06	103.707								10855	22813.1	23742.9	13073.7	31436.1	37458.3	15232.8	15433.5	15434.9
M101T105	100.925	104.749								8087	3585.25	3644.37	1098.86	3764.95	3163.43	3037	3761.91	3770.99
M101T263	101.061	262.586								936.721	1286.26	1089.54	1639.19	1183.59	1333.93	944.5	936.639	936.591
M101T302	101.024	301.77								27086.5	33972.4	28742.5	25186.7	24348.9	22875.7	10132.8	9451.35	10126.2
M101T372	101.025	372.185								3009.33	2050.37	2967.81	2744.03	2446.7	1084.89	2959.55	2837.55	2960.49
M101T43	101.061	42.6495								18196.3	32346.3	27662.7	41262.2	34765.5	19145.1	6472.54	6472.26	6297.29
M101T485_2	100.986	485.309								1674.81	3334.37	2951.96	2014.71	1483.77	3237.58	1932.67	1933.2	1899.48
M101T486_1	100.926	485.786								1308.24	229.146	236.002	632.182	1246.02	1090.33	253.148	246.007	246.029
M101T486_2	101.061	485.95								364.088	623.481	460.962	1330.72	1038.44	357.125	264.325	272.159	264.202
M101T487	101.006	486.604								1104.64	2656.12	2303.62	232.347	568.392	2593.93	1416.44	1416.25	1397.33
M101T488	101.024	488.163								232.324	810.035	3414.47	558.541	3462.66	3592.02	2256.17	2256.36	2136.96
M101T64	101.06	63.851								14972.5	23924	23861.4	17996.6	22934.3	22011.8	27986	28043.5	30036.8
M101T90	100.716	89.706								844.992	1248.32	1226.12	1580.84	1318.96	741.19	199.186	220.097	202.008
M101T91	101.024	91.219								1.41648e+06	593987	582110	1.06651e+06	1.0268e+06	639820	244409	244542	222534
M1020T173	1019.63	172.753								2871.28	1614.25	2888.58	2206.95	1331.45	3350.26	632.251	620.022	619.742
M1020T478_1	1019.94	477.859								1941.13	1898.65	937.829	904.337	1152.43	883.122	63.749	96.5471	96.6849
M1021T172	1020.63	172.368								1334.12	1511.91	2178.4	1826.9	1574.22	2139.86	516.457	469.104	516.427
M1021T177	1020.53	176.742								1574.44	1298.64	1097.87	1232.08	1173.8	1269.53	740.451	799.484	738.812
M1021T350	1021.45	350.089								5115.25	5147.56	5263.02	4473.2	6202.41	3670.71	2366.8	2398.1	2367.48
M1021T43	1020.58	43.3295								1425.53	1086.28	1605.8	1102.26	1094.42	1101.6	749.29	712.834	749.472
M1022T167	1021.65	166.757								2386.9	1653.97	3808.93	3146.25	2334.75	3704.52	773.807	746.276	746.202
M1022T168	1021.54	167.946								3654.13	1699.02	1965.05	4222.83	2692.8	4700.39	1971.85	1963.56	1963.47
M1022T175	1021.61	174.841								3074.56	3086.74	3302.63	2183.51	2173.71	2929.06	619.42	619.138	585.605
M1022T192	1021.6	192.426								1202.98	979.615	1158.72	807.873	1262.4	1363.59	1093.53	1080.75	1072.08
M1022T33	1021.68	33.008								2837.33	3666.5	4427.63	3537.82	3843.92	2163.99	2295.41	2386.52	2385.85
M1022T42	1021.56	42.317								1257.97	1377.87	1575.31	2166.93	978.751	2274.12	558.258	548.816	558.378
M1023T109	1022.65	108.709								3776.12	5691.17	5327.36	3713.05	3262.6	4036.44	9797.96	6576.04	5948.98
M1023T143	1022.66	142.891								6834.48	7235.14	6255.67	5667.78	5913.86	4818.92	7095.29	6878.84	6391.35
M1023T327	1022.52	326.837								6924.24	6288.12	8157	5930.47	5780.21	5005.19	1150.99	1258.23	1157.08
M1023T42	1022.6	41.691								811.219	1190.56	1658.24	1667.21	1669.41	1246.2	639.058	657.112	656.923
M1024T145	1023.66	145.239								3454.45	2977.67	3845.22	2549.35	1454.77	2452.71	3361.24	3263.64	3222.28
M1024T175	1023.63	175.411								4792.82	3760.07	6868.32	4055.38	4424.08	6109.59	535.407	478.114	535.149
M1024T193	1023.62	193.423								1736.14	1686.22	2221.6	1275.94	2331.8	4431.03	2486.79	2518.6	2486.93
M1024T358	1023.94	357.797								1821.25	2482.04	1806.02	2475.22	2024.3	687.659	365.35	384.139	374.646
M1024T360	1023.98	360.406								1407.19	2794.73	2028.34	3293.33	2499.08	1455.97	80.9048	84.5826	99.3353
M1024T42	1023.57	41.695								1911.62	889.117	3094.01	1180	1439.98	3130.08	866.203	807.037	807.565
M1025T174	1024.58	173.615								2584.02	2538.8	952.285	2738.45	3027.3	942.486	380.415	390.523	375.934
M1025T193	1024.62	193.32								1249.87	1205.33	1451.26	760.265	1444.95	2546.14	1611.73	1631.39	1627.32
M1025T323	1024.95	323.489								8332.15	10791.3	8749.72	10734.7	9210.93	9901.71	5977.31	5964.68	5555.92
M1025T332_1	1024.99	332.46								10734.3	2147.94	9261.33	11028.8	9701.64	8743.41	3712.35	3718.44	4344.57
M1025T332_2	1025.01	332.444								11472.6	17643.9	12713.9	1799.92	19144	18714	8330.24	8318.81	7566.36
M1025T335	1024.96	335.175								4537.85	11730.1	13386.2	12208.5	12259	7197.5	5797.39	6864.58	5757.66
M1025T347	1024.94	346.925								12574.3	13098.4	11185.9	7076.28	19313.8	5776.27	4089.08	4089.06	4074.79
M1026T117	1025.54	116.897								1309.62	1288.13	1463.1	1772.68	1426.19	1331.45	1197.59	1191.2	1192.19
M1026T175	1025.64	175.426								17975	15200.7	13927.3	17081.4	25415.1	23074.2	429.281	446.04	428.091
M1026T193	1025.64	192.958								10281.4	8056.43	9510.25	5668.36	10105.9	24556.7	15136.7	14306.5	14307.4
M1026T201	1026.02	201.331								2195.39	1983.45	1335.89	2706.98	1881.83	1408.55	599.361	626.174	633.361
M1026T202	1025.52	202.376								3013.07	1963.64	2136.73	2425.68	2289.34	1324.88	445.51	445.916	462.406
M1026T333	1026.01	332.528								77888.2	71769.9	70615.4	77261.7	73534.8	74960.7	10610.2	10639.6	9170.09
M1026T353	1025.96	353.482								3055.66	14822.5	9685.1	3821.65	2892.49	13368.4	1144.61	1303.69	1153.34
M1027T175	1026.64	175.091								10494	8961.52	9267.36	10232.5	8689.13	13861.7	428.51	428.503	434.501
M1027T202_1	1026.51	202.149								2102.67	2183.12	1939.62	1673.72	2507.84	1708.3	532.118	531.968	542.331
M1027T331	1026.51	331.104								41976.1	47087.1	38413.4	46428.8	39903.3	44830.2	5736.38	5769.85	5247.87
M1027T346	1026.95	346.198								5673.6	4376.3	10190.9	12578.1	3303.41	11860.7	3143.8	3244.35	3123.68
M1027T347	1026.96	346.623								12306.2	13112.8	10885.6	4184.86	13846.8	3186.67	3296.54	3407.25	3301.37
M1027T44	1026.6	44.211								2730.54	1365	3779.13	1493.57	2176.75	4528.2	2166.69	2083.75	2167.8
M1027T99	1026.68	98.949								6602.34	2827.4	6488.69	6136.91	4650.22	4047.14	4654.38	4570.43	4569.25
M1028T176	1027.64	175.695								9591.9	6567.58	5733.31	7939.94	7646.74	11412.1	321.949	347.744	321.603
M1028T44	1027.6	43.521								1634.14	1775.85	1993.9	1621.67	1665.04	3647.96	2118.99	2319.44	2116.12
M1029T175	1028.64	175.157								5389.19	4462.99	4214.76	5068.08	4782.36	6736.82	350.591	379.965	380.117
M1029T332_2	1029.04	332.442								8545.68	6478.03	8439.96	10894	9926.91	8772.7	3634.09	3706.18	3497.22
M1029T350	1028.94	350.115								2634.18	2233.22	3962.44	2778.31	2849.5	2511.89	951.629	1028.72	1028.54
M102T103	102.064	103.002								3022.09	2323.18	2094.69	2635.2	2863.87	1945.73	1400.08	1400.31	1356.93
M102T205	102.035	205.096								434.883	341.682	405.605	520.207	368.454	605.902	209.445	206.239	242.47
M102T271	102.056	270.541								698.707	1901.21	770.795	1376.87	968.941	1118.59	406.759	407.194	383.478
M102T319	102.056	318.507								1204.08	1618.33	1599.28	843.99	1678.15	1115.92	324.569	324.666	330.463
M102T400	102.056	399.965								7297.14	7923.44	6078.32	7559.69	6495.27	7390.87	176.366	184.536	176.392
M1030T193	1029.64	192.819								1572.96	1108.18	1371.02	1334.99	1494.78	2859.64	1582.03	1522.15	1517.93
M1030T262	1029.57	261.946								914.999	1127.41	766.97	788.459	1622.76	733.879	97.7453	108.572	123.733
M1030T331_2	1030.04	331.198								10241.2	9930.14	9252.2	9954.27	11938.6	10749.2	2730.15	2721.55	2356.27
M1030T361	1029.93	360.975								1058.77	515.49	777.841	658.034	612.656	733.304	276.86	291.808	292.226
M1030T40	1029.81	39.766								2476.85	2562.74	4730.59	1010.04	2370.68	3801.23	2768.42	2534.27	2502.06
M1031T200	1031.02	199.997								2190.04	1748.95	2286.24	1795.41	2045.64	1391.25	358.604	356.777	368.234
M1031T261	1030.57	261.098								541.709	579.084	389.44	457.648	791.384	420.901	59.2756	59.1426	66.3633
M1031T33	1030.79	33.348								3383.11	1475.56	2171.19	665.112	1478.63	1667.1	1334.87	1399.35	1436.19
M1032T203_1	1031.69	203.103								4344.84	2046.36	1565.09	1901.12	1480.26	2033.32	396.724	396.994	397.545
M1032T203_2	1032.35	203.054								2357.86	4156.31	4103.36	3547.93	3392.8	1852.53	345.566	320.547	344.598
M1032T341	1032.1	341.328								7379.61	6712.75	7255.14	8017.15	6148.51	4158.22	1248.25	1226.6	1248.46
M1033T183	1033.02	183.164								1318.54	1429.44	1659.9	1226.83	1870.61	1566.41	2221.65	2311.87	2220.95
M1033T201	1033.02	201.463								2767.68	3555.99	2984.04	3790.18	4978.35	2836.73	312.327	300.072	312.003
M1033T339	1033.05	339.014								1786.01	3557.96	2298.69	1067.71	3186.06	3258.33	1068.71	993.117	1068.64
M1033T342_2	1032.98	342.354								606.856	837.992	590.528	470.855	365.533	520.315	239.427	149.81	147.4
M1034T202	1034.35	201.794								3126.86	4457.95	2401.12	3379.19	3215.68	2678.66	712.788	719.248	734.197
M1034T203	1033.68	203.325								3215.28	3165.52	2514.32	4676.75	3139.05	2439.3	614.969	601.236	601.382
M1034T330	1034	330.018								14561	16846.4	14488.7	8213.41	13713.2	18253.8	3608.45	3612.94	2952.95
M1034T352	1033.92	351.743								6511.67	5423.23	5816.69	2431.83	5412.96	4067.57	2474.29	2530.98	2474.2
M1035T202	1035.02	202.33								2476.35	3587.12	2300.31	2930.21	3573.14	1809.62	409.395	355.998	402.878
M1035T358	1034.92	357.807								4226.62	2784.9	4407.35	4660.42	4335.5	4493.15	2089.98	2134.66	2133.87
M1035T39	1034.78	38.752								8169.79	4582.22	8432.96	2444.24	5863.75	9998.84	4067.11	4057.65	3685.37
M1036T173	1035.54	173.474								5844.17	7676.98	9315.53	11265.2	8775.74	14102.3	1355.08	1370.25	1355.14
M1036T175	1035.62	175.421								1726.09	1995.94	2545.85	2184.57	3525.61	3452.41	354.826	381.336	355.63
M1036T192	1035.6	191.536								3653.64	1866.85	4491.31	762.31	1426.02	2669.78	1238.53	1220.89	1238.71
M1036T193	1035.54	193.412								3277.8	4112.99	3168.82	3890.84	4556.24	4109.95	1519.69	1519.84	1572.59
M1036T200	1036.34	200.475								2408.46	1064.82	1856.26	2147.79	1404.41	1908.11	416.128	416.282	446.494
M1036T202	1035.68	202.223								1001.56	1156.38	1166.56	923.207	1336.85	1387.85	782.532	608.848	875.887
M1036T32	1035.76	32.371								3031.71	2933.35	2702.21	1133.94	1857.36	2207.47	1319.59	1292.6	1292.32
M1036T355	1035.96	354.947								2490.66	1579.01	1901.16	2271.65	2470.86	1204.63	1543.6	1599.21	1600.58
M1037T105	1036.65	104.806								3414.32	2599.12	3789.51	3621.63	2724.93	2048.67	2137.54	2396.83	2397.77
M1037T176	1036.63	175.809								1685.9	1671	1585.1	1191.5	1170.83	2054.08	264.927	287.438	264.996
M1037T200	1037.01	199.755								2074.18	1213.22	1134.94	1249.87	1188.63	756.35	99.5415	88.3954	88.9234
M1037T204	1037.02	203.647								1378.16	1168.52	1578.64	1305.26	1178.43	963.384	28.1132	26.965	30.7901
M1037T328	1036.54	327.703								278.857	552.55	409.175	566.8	772.534	408.146	111.443	111.681	119.674
M1037T332	1037.03	331.837								4590.18	3426.62	1995.15	3934.99	2177.7	2314.82	1265.2	1274.08	1272.38
M1037T347	1036.94	347.486								1151.77	415.821	1324.8	763.853	1029.82	642.649	617.157	587.128	617.32
M1037T40	1036.8	39.658								24814.6	16117.1	31256.2	5189.25	19975.7	35249.4	10577.2	8775.39	10550.6
M1038T176_1	1037.64	176.327								3755.2	5314.94	6408.82	5508.64	4413.87	8393.23	2320.83	2295.7	2320.72
M1038T333	1038.49	333.228								23923.3	24269.6	21830.9	13219.1	21903.3	19758.6	5330.47	5140.72	5291.15
M1038T335	1037.99	335.224								22110.3	22612.5	38569.7	43926.7	40428.3	42376.6	10931.4	13204.5	10923.5
M1039T174_2	1038.64	174.328								3456.82	1934.91	2079.59	2941.64	2173.09	1134.04	365.209	378.034	376.999
M1039T327	1039.5	327.023								2206.29	2341.28	2006.7	1452.12	2926.3	1863.35	788.942	654.534	609.192
M1039T335	1039	334.824								13861.7	14030.5	13771.2	15312.7	15177.3	13475.1	4621.16	4619.4	4535.13
M1039T339	1039.01	338.986								6926.06	13997.6	13680.9	13579.4	14297.7	14901.6	4738.31	5043.9	4735.73
M103T101	103.04	100.662								45442.4	2927.34	572.46	2040.53	1660.25	1403.01	37169.8	37171.9	36059.6
M103T109	103.004	109.319								48332.2	50135	64981.2	51403.3	61800.4	51188.6	62305.5	60469.5	60337.7
M103T127	103.004	126.713								17287.2	22381.1	27112.8	23428.2	29677.8	19845.1	8814.34	8149.3	8062.79
M103T18	103.04	17.714								1339.6	1367.45	1577.5	1361.15	965.521	1474.79	1447.87	1432.68	1413.59
M103T211	103.04	210.843								16259	15798.5	27248.5	17269.5	21799	30310.7	2506.42	2564.57	2565.63
M103T243	102.724	243.254								611.845	951.993	1134.99	1202.49	1363.52	1609.72	487.315	504.629	485.904
M103T397	103.004	397.423								734.27	958.636	1453.41	610.227	1663.59	1662.67	445.021	473.631	452.067
M103T92	103.004	92.034								49919.9	49807.3	64634.2	55566.7	59645.7	55155.3	11936.2	12264.9	12277.9
M1040T174	1039.65	173.845								5109.41	4333.53	6132.93	4632.29	6637.66	6824.47	330.599	330.548	323.964
M1040T192	1039.65	191.939								3070.96	2319.53	2925.04	1603.83	3073.89	5735.22	2877.42	2773.05	2881.92
M1040T324	1040.03	324.437								2619.45	3506.54	3631.46	2583.75	2899.5	637.774	589.556	529.211	589.807
M1041T174_2	1040.66	173.845								2934.62	4471.76	4107.67	3401.92	2691.21	5542.11	337.655	337.099	305.19
M1041T191	1040.65	191.082								1918.71	1769.39	2369.1	1325.28	1655.69	4290.46	1635.59	1541.47	1635.64
M1041T321	1040.92	321.213								730.916	939.622	1101.74	932.619	1245.84	1197.88	2773.59	2751.97	2079.84
M1041T324	1041.03	323.809								3791.54	3603.21	3435.29	3060.61	3201.19	3371.54	1628.57	1628.47	1582.76
M1041T327	1041.05	326.845								4273.26	3588.2	3765.11	1800.79	3430.71	1360.5	1922.31	1922.34	1910
M1041T352	1040.92	351.756								1498.35	3321.06	2602.43	3644.58	3440.72	1688.34	1558.92	1612.52	1557.81
M1041T355	1040.93	354.782								4272.16	4902.25	4278.98	4724.65	4467.46	4727.46	1357.54	1435.2	1392.11
M1041T38	1040.82	37.508								59101.2	34254.2	54844.2	5529.93	34061.2	73586.5	31637.5	28646.1	31692.1
M1041T42	1040.57	42.333								926.403	1120.34	1056.91	898.6	756.213	733.772	468.63	455.799	455.854
M1042T123	1041.57	123								2497.08	3884.29	2452.49	4374.38	8621.84	2298.5	2024.93	1909.05	1908.18
M1042T174	1041.65	174.08								3463.18	1995.53	3566.35	3792.25	2314.86	3909.63	616.616	617.293	518.806
M1042T192	1041.65	192.381								1270.93	776.851	1297.59	1013.61	1329.61	2147.49	1371.58	1315.22	1312.65
M1042T327	1042.06	326.516								4100.33	4414.98	6132.69	4544.76	4204.21	3235.26	1509.32	1511.6	1332.38
M1042T359	1041.91	358.974								1453.12	1650.8	1014.42	1640.44	721.882	704.475	454.496	542.08	543.389
M1042T363	1041.93	362.73								1041.66	1367.55	1194.56	1239.88	1345.63	1081.92	276.432	279.214	306.648
M1043T122	1042.58	122.318								1934.5	2761.61	1837.11	2047.92	2775.58	1684.6	2074.91	2032.32	2031.55
M1043T176	1042.65	175.647								1572.15	1374.79	2029.22	1724.19	2153.25	2954.51	260.212	248.648	260.206
M1043T331	1043.05	331.198								338890	391179	322319	420472	370431	353023	65475	62746.6	65515.3
M1044T172	1043.61	172.368								1046.5	962.367	1062.48	893.399	866.816	403.767	137.285	127.248	133.134
M1044T332	1043.56	332.13								38766.1	54614.3	36907.9	49268.8	44232.3	40269.9	8349.11	8533.08	8260.79
M1044T43	1043.59	42.995								2781.65	1734.15	2957.86	1757.35	1487.61	3206.3	1235.53	1196.97	1235.31
M1045T129	1044.58	128.692								2407.12	7320.52	4441.59	5069.15	5364.04	2705.11	1994.01	1749.97	1748.04
M1045T332_1	1044.56	332.275								10493.5	13574.9	10560.4	7762.15	12125.4	11509.3	2258.1	1745.15	2298.11
M1045T349	1044.96	348.683								5057.1	6502.47	4442.35	1933.57	3397.4	4665.01	353.525	391.118	390.894
M1045T352	1044.93	352.251								4554.8	4106.01	4341.4	9174.19	13210.2	10380.8	4023.19	4063.17	4079.51
M1045T354	1044.92	353.584								4501.93	4706.82	4574.17	2556.84	3449.42	3559.15	2575.37	2706.73	2710.77
M1046T130	1045.59	130.363								3183.84	3172.01	4795.99	6663.31	3679.6	3859.69	1372.92	1349.05	1349.04
M1046T322	1046.48	322.338								1502.55	1450.42	1095.86	1236.28	1483.22	1739.82	324.442	294.613	294.561
M1046T326	1045.99	325.621								5396.24	6292.46	6390.82	5663.26	5545.86	6947.58	2460.01	2457.59	2361.72
M1046T33	1045.73	33.226								4314.98	4028.35	5072.84	4727.48	6072.96	2478.35	2461.67	2471.42	1867.82
M1046T334	1046.06	334.096								8720.46	8598.48	8432.58	12568.3	9426.2	7841.61	3105.26	3244.47	3243.2
M1046T361	1045.91	360.788								2012.94	2135.45	2388.37	2059.11	1761.52	2101.45	831.244	832.172	917.575
M1046T44	1045.6	43.673								1566.25	1473.89	1860.32	1089.31	1023.3	1210.8	834.051	807	834.302
M1047T125	1046.6	124.818								5687.74	4239.62	2914.32	4576.42	4759.58	5668.25	2186.97	2188.84	2131.4
M1047T139	1046.66	138.534								816.988	1640.42	1869.23	1443.09	759.335	1412.67	3055.12	2795.51	2807.55
M1047T324	1046.98	323.784								2043.95	2912.17	2892.02	2447.7	1767.44	1493.57	831.604	1016.79	1019.23
M1048T175	1047.62	175.091								4117.36	2867.22	4788.57	4356.31	6810.56	9680.76	246.134	246.124	233.665
M1048T200	1048.02	200.173								3338.5	4234.35	4190.12	4352.69	3671	2129.88	1217.57	1218.46	1294.22
M1048T340	1048.02	340.027								852.505	1133.57	1083.48	1622.27	1698.59	1370.79	177.924	168.492	151.624
M1048T42	1047.59	41.5545								1206.17	643.513	1288.48	1327.46	735.219	2123.82	379.379	381.684	381.686
M1049T178	1048.62	178.169								3939.75	3271.03	3410.87	3221.95	2776.06	3517.1	509.268	476.858	474.37
M1049T202_1	1048.69	202.484								3053.57	2822.6	3032.34	5181.09	3825.01	3322.19	1139.91	1139.29	1118.47
M1049T203	1049.03	203.325								2941.83	4084.85	2665.03	3206.09	3075.55	2286.9	54.808	44.0453	54.6898
M1049T33	1048.7	33.027								6939.41	6096.98	6153.91	6201.28	7760.16	5806.96	4764.32	4767.07	4517.31
M1049T346	1048.96	346.352								7110.62	7787.69	20188.2	13954	11176.8	22373.5	5284.46	7306.64	5277.91
M104T382	104.035	382.062								3528.24	7387.26	4338.24	8329.61	5936.34	2194.17	109.626	117.319	117.407
M1050T145	1049.76	145.187								1141.08	1329.93	1098.65	823.464	978.039	1385.52	395.505	396.029	351.77
M1050T174	1049.64	174.435								36109.9	31079.4	40013.4	39534.1	36525.1	52689.9	368.218	379.334	375.453
M1050T192	1049.64	192.074								14932.2	11427.9	18960.9	9458.12	14543.4	31287.3	16787.4	16483.7	16482.1
M1050T203_2	1050.35	203.221								1232.13	1696.15	1499.13	1790.36	1628.07	1511.67	171.662	114.832	173.053
M1050T329	1049.97	328.755								12450.7	5613.34	7966.81	12339.9	12655.3	13735.8	11587.4	11689.5	11698.2
M1050T342	1050.04	341.666								1120.51	11740.4	15150.3	2037.89	12117.9	13342.7	5020.88	5436.69	5444.6
M1050T343	1050.47	343.014								7492.01	4774.31	13275.9	11790.8	5050.09	7567.62	2311.65	2371.23	2316.65
M1050T344	1049.97	343.676								21111.6	19244.9	18902.8	30020.1	6806.64	17765.9	6722.31	7348.68	7356.96
M1050T345	1050.48	344.657								12476.7	11916.2	12650.3	11454.4	12181.6	11936.9	6188.61	6176.14	5828.97
M1050T42	1049.59	42.336								2426.46	1930.57	2356.09	4400.01	2259.38	3781.42	721.866	751.043	718.799
M1051T181	1050.69	181.315								1499.36	1713.57	2839.18	1599.19	1458.73	915.297	3311.86	3627.03	3273.61
M1051T199	1050.52	199.025								3793	3161.85	3129.35	3189.72	3640.47	2238.23	1034.13	1045.55	1062.86
M1051T202_2	1051.35	201.517								6542.77	9897.11	6612.42	6996.14	7525.75	5062.82	940.661	922.424	940.771
M1051T325	1050.98	325.255								7325.13	1803.4	4706.32	8045.32	7269.08	10715.3	3015.4	3016.17	2939.97
M1051T330	1050.97	330.171								2278.95	15118	14442.9	17799.2	10304.8	16580	4747.88	5006.99	4792.6
M1051T331_1	1051.04	331.104								14961	14302.6	11638.8	11882.3	16095.7	11508.9	6265.15	6356.56	6261.74
M1051T41_2	1050.81	40.699								1519.27	3688.34	956.452	1404.37	2832.7	2628.51	752.137	705.164	704.244
M1051T95	1050.68	94.934								2534.12	1665.6	1922.21	2588.06	1502.34	1617.02	1603.51	1556.32	1555.14
M1052T200	1052.35	199.875								920.061	996.411	758.462	1703	784.691	662.745	191.054	307.476	197.136
M1052T329_1	1051.53	329.115								8790.63	7967.54	8150.39	7704.77	7882.28	7991.14	1622.48	1628.6	1807.39
M1052T329_2	1052.04	328.547								4678.2	7427.45	4762.58	5828.09	5268.44	5722.59	1298.22	1189.69	1190.12
M1052T331	1051.54	331.276								7554.94	8505.38	7260.34	7463.41	7169.76	8500.29	1934.54	1733.72	1719.49
M1053T183	1053.02	182.981								4104.03	2623.63	3300.13	2674.86	2681.51	2762.06	4198.24	4509.6	4515.5
M1053T202	1053.35	201.681								5690.85	5449.2	7455.36	5735.45	4614.79	5724.18	516.598	472.253	516.481
M1053T203_1	1052.52	203.235								2157.73	2783.48	1624.4	2473.52	2178.68	1771.95	358.384	357.666	375.435
M1053T203_2	1052.69	202.784								5428.43	9619.9	7650.93	6938.01	8656.69	9466.99	1645.16	1806.24	1807.66
M1053T326	1053.01	326.185								4115.85	5295.3	2544.37	4165.55	4480.58	4431.2	1981.25	2078.15	2076.69
M1053T335	1052.99	334.668								6731	10631.9	5470.25	10268.1	10177.5	12196.3	3182.17	2784.6	3186.89
M1053T360	1052.93	360.265								1742.24	1060.69	1374.14	1267.15	969.787	997.408	492.599	491.346	512.556
M1053T39	1052.83	39.094								5048.75	3683.93	6238.94	1170.26	2816.27	7192.53	2193.57	2580.8	2193.93
M1054T184	1054.02	183.623								2699.88	2431.91	2146.55	3652.02	2566.63	2496.27	4528	4454.15	4537.47
M1054T190	1053.66	190.417								10605.2	8826.7	10770.4	6904.26	9767.18	23116.4	8322.4	8381.1	8388.91
M1054T202	1053.52	201.517								2299.07	2175.69	2379.67	2469.1	1460.53	2047.01	688.713	689.815	726.694
M1055T173	1054.66	173.131								21673.9	13610.2	15217.8	14052.7	17045	15348.4	4332.79	4486.93	4323.68
M1055T198	1055.01	198.292								903.784	1707.86	856.068	2512.17	2649.87	1957.06	1089.35	1084.43	1174.82
M1055T200	1055.35	200.475								2671.31	2177.03	2813.51	2984.96	2254.01	1998.33	1076.72	1089.98	1090.01
M1055T331	1055.03	331.197								80684.3	96780	70365.8	89783.7	80616.9	48516.4	8621.45	9296.3	9336.8
M1055T63	1054.81	62.706								2321.4	1690.05	1702.89	1499.32	1123.83	3375.93	2172.44	2096.36	2091.55
M1056T172	1055.67	172.485								14711	7076.26	10904.4	8215.39	8787.36	12729.3	516.447	512.399	518.019
M1056T203	1056.01	202.679								1670.54	2444.03	2099.98	2246.87	2360.08	1670.85	244.176	210.804	241.145
M1056T330	1055.53	329.967								45725.3	47376.3	38214.8	50337.2	47432.7	42304.8	5234.4	5102.01	5097.9
M1056T332	1056.04	332.306								13449.3	6436.76	33761	35220.7	34955.7	31898.7	2794.93	4892.69	4923.75
M1056T338	1056.5	338.166								2426.01	3428.62	6809.95	2836.98	3272.02	1716.1	313.242	302.209	333.248
M1056T484_1	1055.79	484.309								268.646	902.199	200.22	376.524	531.82	228.664	142.841	140.489	140.528
M1056T485_1	1055.92	485.189								479.72	1230.23	238.393	667.627	463.79	354.781	76.9641	77.3963	91.1854
M1056T485_2	1056.04	484.603								380.323	987.671	268.539	632.381	460.577	282.273	53.5949	55.1591	55.0787
M1057T174	1056.66	173.778								3201.27	6208.72	8730.75	5236.24	6333.82	11806.7	2313.43	2461.81	2459.22
M1057T360	1056.88	359.595								4284.09	3577.84	4222.5	4070.78	3732.8	3534.55	2417.06	2563.66	2563.89
M1057T361	1056.9	360.57								4468.36	2829.36	4029.45	4217.51	4419.91	4418.61	2678.52	2777.86	2776.25
M1058T173	1057.67	173.155								2268.04	1566.89	2238.5	2132.54	1919.35	2851.44	324.337	323.662	306.118
M1058T175	1057.65	174.837								1870.25	2603.34	2349	2402.48	1891.99	3227.45	493.865	537.648	493.975
M1058T348_2	1057.96	347.806								2247.27	4688.89	3534.2	4337.59	4715.35	3009.21	2316.14	2260.94	2269.89
M1058T51	1057.83	50.819								1204.1	824.596	673.323	790.482	1599.04	3612.14	1581.81	1581.52	1332.16
M1059T125	1058.6	124.557								1729.38	2011.44	1790.52	2054.58	2509.76	1753.37	1313.53	1313.98	1264.51
M1059T328	1059.03	327.634								20164.7	11475	33466.7	31552.7	28570.3	22027.5	7325.81	7975.51	7974.33
M1059T431	1058.56	430.559								289.688	461.962	469.098	435.523	520.16	539.407	15.992	21.3689	21.1388
M105T101	105.019	101.258								1732.21	5651.92	5752.77	3494.07	3026.57	5364.19	4841.07	4754.39	5362.94
M105T102	105.071	102.283								22916.8	25640.5	17982.5	23407.2	23342.2	20429.1	8372.77	7998.6	7998.13
M105T313	105.019	313.153								1303.26	2210.54	1555.42	1221.28	1980.71	1234.72	630.122	630.948	656.987
M105T387	105.019	387.224								1162.95	1633.34	1586.9	571.965	1311.55	938.639	373.538	383.073	383.198
M1060T328_2	1060.03	327.506								6881.67	7582.35	6892.82	4543.96	8102.02	8183.82	2383.41	2319.36	2322.28
M1061T125	1060.62	124.702								1377.54	1676.06	1350.03	1323.97	1865.01	1490.04	1094.87	1088.23	1081.18
M1061T328	1061	327.597								9123.7	8818.84	7740.19	12810.4	11312.6	9774.3	3643.32	4326.83	4337.82
M1061T39	1060.8	39.027								13057.7	9486.12	12555.4	2140.09	8460.37	14738.1	5458.17	5324.41	5422.34
M1062T165	1061.55	165.434								5472.17	5531.99	3396.27	5958.82	6757.1	5945.48	1656.87	1659.12	1733.64
M1062T176	1061.64	175.968								2017.5	1659.63	3408.99	3051.74	2053.76	2433.18	1069.39	1015.84	1016.04
M1062T350_1	1061.96	350.107								14343.4	8213.32	12325.6	12894.1	12515.5	5494.14	5036.46	5281.62	5036.48
M1063T174	1062.66	174.315								1160.89	2364.2	1904.14	2427.45	2483.63	3057.57	992.378	954.112	955.235
M1063T38	1062.81	38.434								29099.1	23233.9	27145.4	8441.47	16854.8	30207.5	10627.7	9997.03	10653
M1064T167	1063.55	167.266								4004.68	4566.04	4466.54	4236.11	4843.86	2871.66	1705.76	1760.5	1762.46
M1064T173	1063.65	173.356								4964.99	4086.95	7207.58	6245.52	7174.11	5672.53	827.05	826.948	812.772
M1064T191	1063.65	191.399								3456.83	2357.17	4355.04	2592.82	4041.87	8244.64	2238.99	2695.83	2704.92
M1064T329	1063.52	328.697								10341.1	11347.1	9211.07	8449.82	7264.42	9568.44	1596.27	1508.65	1594.17
M1064T356	1063.95	355.546								2236.12	1111.87	2787.45	2904.78	1931.65	1332.89	628.768	718.254	718.1
M1064T485	1064.42	484.718								1177.12	1773.21	747.175	1180.88	1007.22	955.693	97.6252	99.0446	97.6381
M1065T167	1064.56	166.886								4476.01	2419.89	1896.64	2741.86	1663.64	2694.27	1386.41	1375.63	1403.36
M1065T192	1064.66	192.11								1780.84	1590.75	2197.07	1795.25	1857.13	3742.66	1938.49	1800.5	1939.8
M1065T325	1064.94	325.173								2235.32	2389.97	1309.23	579.904	2361.76	2239.7	3831.22	3831.36	3893.29
M1065T353	1064.93	352.813								5710.09	4695.02	6298.99	3317.95	6000.89	5878.75	2458.91	2511.31	2459.31
M1065T485_1	1064.54	484.625								2118.96	3788.4	1213.41	2695.19	2132.05	2173.08	46.5507	49.7304	49.5587
M1065T485_4	1064.91	484.762								3480.44	5297.79	2085.46	4207.12	3598.33	3261.8	90.0363	90.4938	98.5747
M1065T485_5	1065.04	484.938								3246.25	5040.2	2076.43	4258.49	3258.78	3210.48	33.1449	29.3939	32.8606
M1066T171	1065.58	171.37								2985.13	955.214	3278.42	2817.11	1923.1	1303.58	1163.16	1119.89	1121.23
M1066T191	1065.66	191.291								2382.35	2154.35	3674.02	2281.7	1970.73	5737.63	2742.08	2665.51	2658.8
M1066T485	1065.54	485.094								548.025	866.423	264.095	751.938	477.356	485.016	54.8422	55.2222	53.7387
M1067T357	1066.92	356.877								1922.11	2069.67	2180.04	3036.35	2522.02	2132.06	873.499	904.014	896.12
M1068T171	1067.68	171.32								4490.18	3503.83	6589.62	5447.11	4798.14	5533.76	294.971	305.178	295.724
M1068T39	1067.85	38.752								24562.3	13531.4	27113.7	3113.12	15524.2	33393	15459.9	15458	15308.5
M1068T43_1	1067.6	43.129								1812.07	763.872	1121.88	1277.09	647.765	798.166	283.045	271.336	278.719
M1068T484_2	1067.66	483.999								819.853	1500.56	469.251	929.764	628.096	997.109	55.3236	51.1477	55.4735
M1069T128	1068.58	127.992								1311.95	2999.87	1884.17	2658.99	3136.62	1950.28	1471.86	1391.97	1391.42
M1069T39	1068.86	38.752								20346.5	12179	25442.1	3868.82	13856.9	29017	12324.6	11520.6	11625.4
M1069T99	1068.86	99.241								2357.08	3388.07	1338.96	642.694	1744.59	27316.2	837.813	804.424	837.628
M106T102	106.074	101.913								2165.86	1499.71	1074.29	1265.83	1785.93	563.517	624.941	673.352	625.709
M1070T121	1069.58	120.792								1253.94	2985.83	1972.23	1523.91	3395.01	2063.43	1401.52	1383.18	1382.76
M1070T330	1070.03	329.954								13982.1	14711.5	14071.2	15697.8	15304	14204.1	4054.18	4117.76	4053.88
M1070T334	1070.02	333.678								17989.3	14845.9	16913.1	17700.8	17614.6	7768.01	3309.2	1815.6	3292.56
M1070T350	1069.94	349.522								2978.91	6145.46	5077.82	2888.82	2043.52	5439.92	1193.55	1180.59	1183.86
M1070T38	1069.86	38.1165								16715.8	8691.97	19425.6	2763.75	10643.2	19945.9	11355.8	11375.8	10587.4
M1070T485_1	1070.04	484.586								796.688	941.063	394.265	892.579	861.472	840.492	44.6617	42.8248	42.8067
M1070T485_2	1070.16	484.797								912.685	1164.89	260.552	933.628	719.703	799.055	48.2588	47.0971	47.0558
M1071T127	1070.59	127.217								2795.88	3847.29	3245.39	4744.88	4810.54	3269.76	1792.85	1765.4	1765.76
M1071T172	1070.68	171.747								2384.88	1591.43	2189.14	1471.73	1423.46	2662.69	516.43	528.56	516.099
M1071T331	1071.02	331.104								6858.49	4919.15	6208.69	6280.9	5897.36	7278.62	1500.9	1500.25	1313.74
M1071T42	1070.87	41.662								7655.83	4555.37	10154.4	1179.67	2564.8	5004.98	3888.79	4008.04	3868.21
M1071T484	1070.53	483.863								305.324	457.126	163.04	431.475	306.224	343.649	19.6899	28.7429	20.5183
M1072T175	1071.62	175.483								4668.86	3884.08	3171.68	2551.19	2584.35	5722.7	1595.59	1550.51	1551.65
M1072T193	1071.62	192.858								1695.23	1255.88	1819.93	977.284	1518.17	2162.08	1364.17	1302.09	1304.85
M1072T332	1072.02	332.476								13534.3	15304.4	11071	9914.2	12627	9483.14	1655.66	1858.84	1720.43
M1072T341	1072.08	341.386								5792.19	12856.4	6859.27	8953.85	9128.59	6037.01	179.59	445.844	438.507
M1072T343	1072.09	342.538								7448.95	8467.54	8713.23	10014.3	10543.2	7519.04	205.645	448.561	442.794
M1072T40	1071.87	39.766								2311.79	1779.88	1446.44	189.879	1582.83	4635.89	1790.85	1787.14	1861.22
M1073T128	1072.61	127.744								9246.25	12269.2	8615.01	9789.4	14317.5	10862.9	1619.13	1620.47	1578.89
M1073T174	1072.62	173.821								2871.53	1646.1	2244.48	2723.78	1880.6	2845.26	168.498	168.375	158.399
M1073T175	1072.64	174.968								2474.93	2024.68	2032.17	2683.14	2416	3036.03	578.075	560.379	560.595
M1073T327	1073.06	327.098								6051.07	8518.32	5258.42	8482.61	8154.83	8272.15	3717.21	4101.42	4133.86
M1073T332_1	1072.53	331.837								6589.77	7239.64	5073.17	7600.7	7462.89	7696.23	540.478	668.466	657.147
M1073T332_2	1073.04	331.55								8455.03	8560.58	8364.45	8966.04	7724.04	8616.89	3999.71	3878.64	3763.26
M1073T333	1072.52	332.726								6520.48	5945.81	3878.24	7441.55	6292.91	7293.68	452.856	648.743	676.125
M1073T350	1072.97	350.073								900.542	790.184	1114.85	756.43	1343.24	574.694	173.359	214.357	176.226
M1073T355	1072.92	354.917								6924.97	7207.05	6525.89	6533.87	3233.85	6123.19	3864.31	3838.91	3864.17
M1074T173	1073.64	173.362								24157.5	21258.1	32105.6	30088.7	34148.6	34200.7	221.23	231.413	221.732
M1074T191	1073.64	191.288								11790	8418.44	17041.5	8584.74	11931.3	21584.3	10964.3	10837.5	10837.2
M1074T351	1073.93	350.692								8465.63	5679.87	6452.63	7656.16	6830.87	4708.98	3604.14	3698.17	3602.34
M1074T353	1074.43	352.813								2406.7	1120.67	2906.58	2308.02	2057.66	2364.27	362.431	368.559	403.723
M1075T192	1074.64	191.911								7085.74	5666.65	11243.7	5689.87	6844.68	13033.5	6301.84	6189.69	6275.51
M1075T327	1075.5	327.449								3789.54	3851.87	4116.27	7142.49	3253.35	4445.44	743.968	746.823	776.625
M1075T330	1075	330.12								15405.7	12715.8	14523.4	9342.89	11190.5	12569.9	3641.9	3644.72	3442.4
M1075T352	1074.92	351.632								5212.62	3234.5	3548.87	3465.08	4467.59	4022.16	1486.04	1561.51	1490.29
M1076T191	1075.65	190.643								13642.7	11728.7	20274.2	10102.8	15991.1	27585	14476.2	14442.7	14197.8
M1076T203	1075.53	202.577								960.427	1148.46	1740.52	1111.5	1416.09	1134.88	245.717	240.265	240.507
M1077T351	1076.95	351.143								2353.28	3544.98	1585.81	3543.16	3008.87	3464.48	1951.45	1969.45	1955.25
M1078T172	1077.66	171.617								49283.5	54778	62021.5	48565.2	40751.2	56524.4	383.77	402.18	402.195
M1079T201_1	1078.52	201.258								3928.92	3630.89	2459.8	4073.92	3844.76	2555.4	338.295	337.944	352.905
M1079T202	1079.02	202.33								3949.34	3532.23	2863.74	3220.19	2663.11	2313.9	195.091	174.904	198.713
M1079T53	1078.81	52.9								3110.72	3132.14	4128.69	2688.32	2615.06	3431.01	1677.91	1468.53	1440.58
M107T200	106.923	199.963								1800.47	1935.82	1157.99	649.036	1830.54	683.001	93.9205	68.5034	117.998
M107T293	106.98	293.45								3999.39	881.68	4108.48	4557.33	6113.34	5037.18	1514.1	1514.19	1590.93
M107T302	107.034	301.77								9082.5	9312.07	10301.6	9801.62	10018.1	7800.28	1795.48	1982.66	1797.82
M1080T175	1079.56	174.968								9766.33	12768.3	7220.37	7173.64	7791.77	8765.28	1775.52	1805.17	1805.98
M1080T345	1080.03	345.297								14523.3	10494.3	16086.1	17899.8	16396.7	2439.28	4837.47	5133.41	4822.38
M1080T357	1079.94	356.963								961.764	1646.6	568.935	1135.11	836.073	593.755	291.519	347.139	346.454
M1081T176	1080.57	176.039								5735.11	7428.83	5305.29	6262.42	7351.4	6931.98	1465.43	1431.5	1465.41
M1081T190	1080.68	189.631								7825.22	7390.82	10478.4	4972.38	7677.08	17861.5	10756.8	10766.1	9960.39
M1081T341	1081	340.584								1886.15	2519.28	1660.48	2880.83	2262.56	1629.91	336.031	338.881	365.378
M1081T431	1080.53	430.66								259.234	249.232	280.643	372.056	406.193	447.142	16.112	17.9344	16.1243
M1082T174	1081.57	173.845								4268.47	4043.56	6479.58	5224.77	4982.28	6578.39	1186.64	1208.84	1186.14
M1082T190	1081.69	189.631								10272.9	9042.34	15211	6283.52	8081.51	24967.5	16632.1	15768.7	15744.9
M1082T356	1081.92	356.273								2443.6	1759.17	2511.37	1332.58	1995.53	2319.52	582.429	622.61	625.666
M1082T359	1082.02	358.626								1399.56	2017.2	1458.99	2259.51	2097.11	1130.09	55.9998	60.7701	61.2034
M1083T171	1082.7	170.581								13699.9	12278.3	24232.4	15235.5	9941.22	12508.8	359.848	396.527	393.988
M1083T174_2	1082.57	174.112								3127.59	2413.72	4809	3199.42	3329.26	2919.23	432.231	416.667	416.687
M1083T190	1082.7	189.631								5430.03	4617.38	7070.15	4137.13	4687.25	12927.4	8223.81	8076.43	8074.27
M1083T325	1082.99	325.154								14684.1	22319.1	24209	40326.7	35560.2	19364.2	6846	6688.94	6847.21
M1083T346	1082.99	345.788								12316.2	16991.2	6456.87	13778.9	13210.1	11402.4	1351.15	1336.26	1351.34
M1083T353	1082.94	353.482								7025.96	1095.01	7435.28	1681.21	9331.66	9298.11	875.212	911.639	913.353
M1083T59	1082.84	58.9115								1539.62	935.713	1544.45	634.977	908.364	2391.31	2499.53	2461.85	2461.76
M1084T170	1083.7	169.907								8681.87	7465.11	10138.7	8239.11	6823.8	8755.04	221.024	220.87	231.396
M1084T189	1083.7	189.314								3841.9	3673.93	4928.76	2295.78	3217.62	9340.95	6589.41	6591.8	6284.13
M1084T331	1084.05	331.198								56388.5	78854.2	58068.6	90471.4	75639.1	67372.2	11085.8	11089.3	10753.8
M1084T349	1083.99	348.683								8290.63	4240.13	9481.15	4905.68	11245.2	9791.5	444.482	503.991	438.534
M1085T176	1084.59	175.904								1456.04	1084.9	1159.92	726.712	1063.2	1416.73	105.462	109.122	109.117
M1085T177	1084.6	177.448								1401.93	1155.27	1168.22	1155.17	919.6	1296.18	156.122	158.004	157.988
M1085T327	1084.95	326.829								10372.3	1637.28	5970.52	10428.9	9843.49	9119.61	3715.55	3714.73	3577.22
M1085T329	1084.97	329.152								4428.27	4389.67	17645.9	5938.97	18691.1	6645.66	4033.93	3374.51	4022.84
M1085T331_1	1084.56	331.25								40187.5	46804.2	38520.4	45206.5	45594.7	39185.1	6934.69	7630.92	6943.97
M1085T40	1084.79	39.674								4651.09	3758.97	5526.3	2417.28	2782.58	5062.66	1823.81	1824.95	1511.17
M1086T129	1085.6	129.236								1274.75	2005.91	1152.32	3224.95	1878.49	1322.12	755.094	739.45	738.907
M1086T174	1085.61	173.678								2161.62	1899.91	2734.18	2295.69	1711.13	2003.01	250.566	250.65	239.251
M1086T330	1086.04	329.937								4759.68	5302.62	3241.92	6374.43	6339.97	5644.61	1507.61	1675.35	1504.5
M1086T354	1085.91	354.193								2561.69	3303.6	3423.82	1797.68	3054.72	3059.94	1069.36	1069.54	1080.22
M1087T128	1086.6	128.271								1867.8	2646.61	1915.52	2846.39	2696.85	2061.06	1447.5	1437.85	1420.64
M1087T173	1086.68	173.199								1583.98	1124.14	2164.08	1514.73	1454.2	1422.43	618.165	672.724	673.907
M1087T175	1086.61	174.506								2444.68	2237.22	2615.29	1920.44	2476.54	3272.17	1487.58	1534.2	1488.17
M1087T323	1087.49	323.017								1550.53	1019.54	1849.12	2968.48	1904.58	1545.6	483.529	728.892	734.995
M1087T328	1086.99	327.805								9705.47	9761.02	7776.33	9911.42	9857.07	11596.7	2832.05	3003.19	3004.89
M1087T331	1087.47	331.197								3328.16	2613.57	3628.48	3917.19	1028.31	3305.03	1021.45	1164.61	1167.88
M1087T353	1086.9	352.505								1615.97	1992.81	2316.82	2067.71	1743.72	1301.09	1349.43	1436.33	1397.94
M1087T39	1086.81	39.027								7742.36	7687.16	9136.36	5538.49	5822.06	9142.08	1193.38	1183.34	1183.34
M1088T173	1087.64	172.905								3044.14	2033.55	3307.38	2758.47	2438.69	3305.82	445.825	445.298	423.673
M1088T175	1087.62	174.525								2341.18	3265.57	3873.18	2681.56	3648.03	5267.61	1577.17	1576.87	1558.16
M1088T323	1087.98	322.987								1423.3	1057.98	1100.31	897.817	913.778	1776.85	608.075	588.932	587.716
M1089T172_1	1088.64	172.107								1483.34	1493.53	1599.38	1776.94	1678.87	2062.33	436.562	476.16	435.064
M1089T172_2	1088.65	171.747								1621.11	1336.71	1938.07	1839.46	1494.61	2296.05	543.506	592.253	539.136
M1089T360_1	1088.9	359.555								2615.93	1753.94	2737.14	2643.73	2900.68	1339.13	1239.34	1338.27	1340.37
M1089T360_2	1088.92	360.482								2450.59	2095.39	2457.47	2495.42	2084.95	2298.28	1113.14	1115.84	1202.14
M1089T39	1088.82	39.0245								18804.5	14568.4	19880.4	8356.59	16829.1	23018.7	9121.58	9055.15	9121.77
M108T104	108.021	103.745								2360.48	5061.79	15336.4	5036.26	5305.04	2562.32	3216.71	3301.67	3299.16
M108T216	108.02	216.121								2234.51	1551.93	971.88	1869.96	2205.83	3094.85	1449.35	1477.9	1477.87
M108T25_1	108.021	25.368								10409.1	5895.08	15731.2	13903.5	9238.03	7522.93	7723.21	7558.45	7722.66
M1090T175	1089.64	175.313								3075.54	2347.84	2087.43	2564.37	1793.18	2973.41	710.822	842.057	710.475
M1090T201_2	1090.02	201.069								1138.82	1402.95	745	1680.89	1589.66	1082.5	380.518	377.284	422.603
M1090T342	1090.02	341.848								335.163	969.979	361.719	1160.02	451.325	265.53	98.4312	90.7069	90.0225
M1091T172	1090.64	172.368								2350.8	2018.03	2652.18	2292.05	2132.1	3241.72	1334.13	1375.33	1334.71
M1091T174	1090.66	174.127								1661.76	1119.07	2720.76	1610.71	2075.68	2351.57	1357.08	1373.11	1373.01
M1091T342_2	1091.47	341.666								9905.3	11184.7	11050	9033.85	11602.8	5547.29	5067.35	5263.14	5074.88
M1092T174	1091.64	173.845								2771.47	2325.97	3266.81	1197.05	1634.87	1200.06	1194.36	1218.21	1194.05
M1092T176	1091.68	175.517								2522.09	2196.05	3351.41	2745.78	2372.4	2481.14	961.012	909.629	940.138
M1092T202_1	1091.77	201.673								2680.11	3294.69	2131.16	3312.35	3696.64	2797.8	425.51	425.575	419.987
M1092T202_2	1092.02	202.385								1113.41	1150.48	1044.03	1346.37	1223.49	779.745	129.659	133.717	129.802
M1092T204	1092.27	203.701								2178.14	2396.75	1858.6	2666.78	2198.54	2041.11	158.167	147.126	147.25
M1092T330	1092.04	329.896								35467.7	11287.4	10365	38375	12594.9	9430	16278	9258.1	16302
M1093T172	1092.67	172.205								2297.57	1965.3	2147.87	2124.73	1108.74	1581.44	1237.13	1215.95	1216.64
M1093T202	1092.77	201.852								2319.7	1434.01	2381.91	3040.02	2887.11	1471.71	450.508	372.54	448.847
M1093T203	1093.27	203.307								1781.16	871.932	1801.84	1532.45	2155.26	1254.32	113.418	101.27	100.426
M1093T330	1092.54	330.26								8972.54	11794.4	10411.6	11317.5	10831.4	11576.2	1691.55	2096.36	2105.63
M1094T170	1093.69	169.785								1350.37	1234.46	3096.08	1494.43	1292.91	1426.62	247.438	247.441	239.783
M1094T173	1093.68	173.199								2008.02	1041.96	2014.12	1444.5	1241.97	1161.26	261.469	263.415	256.828
M1094T200	1093.77	199.799								2405.43	1693.1	2349.46	2362.64	2446.96	1103.25	1056.01	1056.11	1065.32
M1094T201	1094.27	200.735								1897.62	938.863	944.319	1664.33	1323.71	1035.15	151.202	110.868	151.197
M1094T345	1093.98	344.732								4204.54	4093.23	3697.54	4656.84	4841.98	4402.3	1063.49	1060.97	1026.95
M1094T360	1093.92	359.555								1173.27	1381.65	1366.47	761.077	1416.77	1485.21	366.97	413.97	374.86
M1094T39	1093.86	38.752								9192.9	7861.5	7880.28	5387.5	7120.91	12264.2	4053.46	4053.28	3652.2
M1095T58	1094.59	57.989								1408.4	1384.77	3420.14	2133.38	857.533	2600.5	141.818	120.597	122.398
M1096T170	1095.7	169.552								1119.48	757.483	1737.64	1032.9	885.97	1098.63	141.245	153.878	141.363
M1096T172_1	1095.64	171.729								2189.72	2599.24	1867.01	771.916	2648.84	2143.77	1074.89	1074.41	1019.59
M1096T175	1095.59	175.157								716.424	1623.41	1873.09	1363.1	1619.07	1462.2	168.814	176.239	168.303
M1096T331	1096.03	331.198								66981.3	77299.8	58705.5	78915.7	71219	64332.1	5429.66	5773.95	5429.51
M1096T347	1096.49	346.908								3775.49	1544.48	2494.39	4167.11	5050.07	4721.43	64.2365	68.2068	64.1623
M1096T350	1095.97	349.653								15431.5	19218.3	1916.61	22319.9	2694.41	15265.4	466.166	751.449	752.655
M1097T131	1096.61	130.718								3246.28	3108.26	5809.28	4449.81	3226.18	1599.02	696.388	695.46	663.295
M1097T172	1096.63	172.485								2036.91	1217.47	1234.88	1075.29	1211.7	1452.85	136.233	126.374	126.14
M1097T331	1096.54	330.549								41185.5	49981.9	38061.1	44332.6	44102.1	44304.5	4103.34	4134.33	4327.54
M1097T361	1096.9	360.558								1400.99	900.797	1312.71	1442.87	547.05	1446.01	1119.65	1203.02	1196.61
M1098T127	1097.62	126.659								2460.91	5787.21	2997.56	2115.66	4869.45	1020.26	989.823	975.573	975.676
M1098T172	1097.64	171.767								10876.8	10000.2	15435.1	10042.8	7213.76	10369.1	2041.42	2126.76	2041.51
M1098T330	1098.09	329.683								4213	5165.03	2007.52	3774.76	3216.05	1774.67	914.513	903.224	878.452
M1098T331_2	1097.54	330.891								10271.7	12409.8	8346.98	8540.7	8313.31	6379.16	1435.66	1551.61	1437.71
M1098T331_3	1097.72	331.211								1526.38	2656.57	922.45	1743.33	1723.76	1486.39	106.089	107.069	115.161
M1099T133	1098.62	133.157								1897.31	2469.63	1796.18	1774.48	2180.37	2431.21	735.045	734.949	711.188
M1099T171	1098.64	171.431								9329.88	5800.48	8394.24	7438.98	7348.41	7816.85	209.311	189.02	209.301
M1099T323	1098.96	322.928								3470.67	3116.08	4500.89	3281.98	3821.15	3822.96	2404.64	2400.03	1875.62
M1099T340	1098.55	340.233								2269.68	3082.11	2477.74	1431.96	3115.73	1484.32	115.153	114.437	120.299
M1099T348	1098.95	347.843								3075.9	3028.28	493.082	4393.78	4156.58	4347.08	1675.8	1680.06	1587.48
M1099T349	1098.96	348.517								3647.33	3787.99	4248.65	4207.77	3538.42	2766.01	1700.42	1608.72	1602.94
M109T102	109.066	101.73								1443.41	1406.98	640.002	2179.69	4375.2	2484.3	481.887	502.144	502.474
M109T198	108.92	198.424								1697.18	758.389	3169.94	3117.99	2925.26	2620.73	1079.88	1150.42	1079.48
M109T225	109.04	224.982								2400.52	8417.13	5543.23	2665.67	4074.67	4325.13	2679.19	2666.03	2666.02
M109T372	109.041	372.336								2769.96	3335.89	2758.15	3723.69	1171.14	1521.99	796.289	796.75	813.979
M1100T170	1099.65	170.397								14469.6	12823.5	12903.7	12035.9	11654.5	13259.4	253.339	253.432	265.311
M1100T189	1099.65	189.011								5169.53	4749.22	5876.88	2795.5	3690.09	7323.81	4293.45	4295.2	4146.06
M1100T329	1100.1	328.885								3091.17	3278.08	3814.14	3476.25	2759.73	2707.8	1832.72	1587.04	1575.15
M1101T332	1101	332.463								19358.7	16604.6	15702.9	22388.3	15255.7	19859	5372.53	5740.76	5377.63
M1101T464_1	1100.98	464.155								2357.03	2455.15	714.523	2698.77	1640.78	724.092	13.4593	14.4749	14.5015
M1101T464_2	1101.48	464.036								2552.58	2734.64	737.012	3119.47	1942.48	1017.63	36.6999	41.0998	41.126
M1103T203	1103.03	202.694								3964.47	3082.04	3812.53	5329.56	4523.18	3540.16	336.639	237.957	338.381
M1103T337	1103	336.935								14952.5	9714.56	16166.2	14222.5	12330	15153	9700.09	9382.13	9701.56
M1103T42	1102.84	42.006								2021.81	1948.65	1110.05	1746.01	1564.39	804.052	498.528	474.268	473.591
M1104T203_1	1103.52	202.782								4053.43	2585.9	3803.93	3282.58	3886.17	3174.84	1010.48	1038.05	1044.21
M1104T203_3	1104.36	202.605								1565.47	1974.14	1382.45	2985.53	1473.67	2993.6	1005.23	1036.47	1007.06
M1104T329	1104	328.705								9223.84	14002.7	13281.7	15357.2	14715.6	15265.1	4718.98	4871.06	4718.51
M1104T34	1103.77	33.5585								1299.86	3250.37	3707.31	3635.45	3943.34	1126.29	1568.55	1532.26	1501.58
M1104T350	1103.96	349.971								4168.77	4497.72	5187.81	6525.34	7074.37	1427.09	1534.27	1678.76	1534.74
M1105T170	1104.67	169.552								4557.37	5141.62	4958.8	5052.54	3824.02	4119.06	548.053	574.016	549.93
M1105T188	1104.67	188.311								2312.73	2777.94	2269.05	1815.85	2126.65	3801.01	2499.71	2502.96	2422.75
M1105T201_1	1104.52	201.49								6047.41	5800.39	3660.4	4762.52	3634.84	3721.58	1528.28	1487.59	1527.82
M1105T330	1105	330.26								7151.09	7618.32	8374.04	8477.89	7885.12	9092.34	1410.22	1685.51	1421.93
M1105T46	1104.83	45.617								2280.36	1434.12	1852.11	2170.5	1992.92	3097.07	1382.51	1381.92	1262.36
M1106T170_1	1105.58	170.408								3372.18	4678.55	5014.85	5963.71	3673.82	3409.59	1191.43	1191.72	1246.96
M1106T170_2	1105.68	169.742								4030.54	3450.14	4414.82	4482.12	3710.74	2357.6	1334.53	1425.89	1339.17
M1106T203	1106.35	202.502								1443.86	1978.81	1626.82	1810.62	1222.09	2021.33	286.47	263.689	284.159
M1106T204	1105.69	204.035								1774.72	1647.7	1737.7	1638.5	1816.45	1552.28	160.885	160.784	128.978
M1106T360	1105.94	360.482								1486.11	846.927	1590.69	2245.43	623.467	1453.21	210.718	208.899	240.498
M1107T170	1106.7	169.95								2038.69	2099.06	2238.85	2660.47	2126.37	1574.87	1190.39	1297.42	1192.57
M1107T171	1106.68	171.058								2835.15	2309.1	3346.15	3035.72	2598.81	3474.52	1769.89	1786.02	1785.91
M1107T324	1106.95	323.821								7748.56	5646.9	19733.7	8567.1	7452.24	7783.97	5515.4	5505.27	5039.42
M1107T326	1107	326.029								1617.8	2316.04	3005.19	1478.97	5404.49	5256.25	3939.22	2765.82	3936.42
M1107T348	1106.95	348.366								8450.12	10415.6	10215.4	13731.9	12354.5	5395.13	2726.56	2866.65	2868.1
M1108T171_2	1107.72	171.125								1002.79	1083.54	1932.15	720.485	889.485	1472.21	573.61	595.893	595.639
M1108T173	1107.59	173.017								3459.72	4253.08	4389.85	3410.16	3670.75	4292.49	878.858	897.21	897.215
M1108T201	1108.02	200.757								2285.78	2776.64	1885.12	3211.5	3329.57	2400.18	808.968	778.939	806.784
M1108T333	1108.02	333.124								51053.4	48214	49243.7	65437.5	53580.5	51098.1	7798.93	7017.76	7022.81
M1108T348	1108.47	347.793								2562.05	3554.11	1776.95	4017.49	1380.59	3332.66	73.6927	100.178	72.4805
M1108T353	1107.94	353.17								19285	1953.14	3022.76	3552.43	2850.17	21355.5	1677.52	1762.49	1742.6
M1109T204	1109.01	203.733								1249.29	1409.33	1083.43	783.24	1688.86	994.331	146.877	137.66	146.343
M1109T32	1108.75	32.371								2035.98	2324.33	2208.15	1536.56	1353.28	1285.99	1030.59	1010.72	1011.55
M1109T332	1108.52	332.327								28110.1	37143.7	29309.6	34706.5	18154.6	33703.9	3628.53	4340.5	3661.29
M1109T333	1109.01	333.438								21150.5	29120.7	25668.4	24422.2	26235.7	19079	4331.31	4304.62	2280.15
M1109T348	1108.95	348.317								7347.48	3684.05	6974.61	3643.99	8415.61	8106.25	1515.44	1623.21	1622.6
M110T158	110.025	157.759								1193.9	1165.19	1383.09	1082.76	1367.67	1051.38	592.152	591.82	562.753
M1110T332	1109.52	332.065								8675.96	9506.86	8540.1	10053.1	8619.15	9273.44	1397	1298.2	1396.37
M1111T330	1111.04	329.751								4460.04	8470.47	4153.07	3573.22	8211.52	5466.16	1572.15	1587.46	1837.36
M1111T350	1110.93	350.115								1254.08	1985.75	2125.71	1732.95	1797.5	2059.54	893.304	914.976	899.572
M1111T354	1110.94	353.873								2092.66	2366.79	1828.92	2008.49	2496.56	2336.42	549.56	549.753	535.083
M1112T331	1112.04	331.104								6974.55	7389.02	4888.98	8680.2	6907.97	6846.12	1415.61	1415.1	1483.39
M1112T40	1111.82	40.186								1781.63	2116.19	1484.06	2808.01	1702.7	665.011	271.187	271.673	251.773
M1112T45	1111.62	44.9815								98.8087	10688.3	26.0708	118.315	160.405	1497.96	74.7032	76.4865	74.7062
M1112T464_1	1111.97	464.119								622.542	683.093	241.437	752.582	463.997	241.21	79.4752	85.3658	85.3065
M1112T464_2	1112.47	464.176								646.602	686.119	150.172	766.282	459.137	305.458	42.2833	42.3269	44.9549
M1112T79	1111.62	79.22								491.259	5212.84	600.718	286.543	233.244	3180.34	281.643	281.22	252.878
M1113T173	1112.63	172.905								1607.15	1434.17	1584.39	1432.1	1454.24	1543.84	84.7288	97.2489	88.2603
M1113T329	1113.02	329.115								10760.7	11387.2	10455.6	13391	14118.8	13294.7	2156.26	1930.59	2159.4
M1113T39	1112.83	38.986								5277.44	5041.93	5137.44	4856.59	3226.98	1281	712.748	762.163	712.092
M1113T464	1112.96	463.608								470.797	563.854	203.331	355.032	396.745	251.349	99.0891	99.1091	97.1227
M1114T173	1113.63	173.321								3479.31	2450.51	4021.44	2107.05	2813.1	2947.79	88.3806	145.549	145.43
M1114T331_2	1113.53	330.897								5793.48	7080.21	4831.52	6835.46	5802.66	4529.39	416.503	420.377	407.039
M1114T342	1114.09	341.564								6851.14	7810.51	6162.18	7358.8	5918.57	5278.73	801.348	803.653	708.279
M1115T172	1114.63	171.729								1392.18	1358.99	1821.24	1581.19	1975.93	1187.97	53.4013	52.417	55.871
M1115T173	1114.64	173.447								1133.74	1851.51	2228.48	1647.97	1886.76	2511.97	508.171	542.286	504.205
M1115T325	1114.93	325.302								6247.86	5604.31	7033.32	8474.51	5424.35	6755.98	14603.7	14024.1	14034.2
M1115T349	1114.94	349.275								25908.1	26464.9	15047.6	16477.8	17358.1	14270.2	10852.6	10868.6	10727.6
M1115T350	1115.44	350.073								2470.79	1979.01	1581.36	2185.92	2265.91	1791.33	694.352	782.571	778.449
M1115T352	1115.43	351.632								2619.42	1275.09	1644.6	1938.39	1398.85	2393.96	298.48	322.187	299.173
M1115T40	1114.84	39.675								1425.41	3288.74	4725.25	3189.99	2987.69	1842.56	654.932	672.098	655.103
M1116T171	1115.67	171.266								1348.11	1533.42	2365.03	1681.17	1513.4	2029.53	198.06	181.214	181.365
M1116T189	1115.64	188.891								942.141	1192.55	1138.26	726.581	2021.31	2108.91	935.903	959.825	959.559
M1116T327	1116	326.845								5359.91	7146.24	6571.1	6766.58	13575.8	7675.84	2255.21	2166.19	2156.97
M1116T350_1	1115.94	349.971								6419.55	5934.54	4564.58	11495.2	6844.95	4247.94	2373.02	2588.72	2374.09
M1117T171_2	1116.65	170.825								2013.23	2126.78	2090.04	2285.61	1268.94	1309.74	1215.28	1215.69	1201.42
M1117T40	1116.86	40.323								2118.4	4020.74	6906.14	3753.9	2481.81	3263.04	565.851	543.325	567.806
M1118T171	1117.68	170.825								1739.43	1795.79	2442.91	1322.71	1950.04	972.826	1025.6	1117.51	1028.47
M1118T38	1117.85	37.846								4602.98	2643.67	3137.4	2758.67	2097.63	5066.8	1188.44	1096.24	1091.41
M1119T202	1119.28	201.71								1849.68	2346.37	2320.31	2470.97	2793.51	1219.57	202.38	202.524	210.297
M1119T325	1119.04	324.989								2717.17	3324.47	2289.02	1091.85	3339.95	1986.02	729.178	915.711	912.206
M111T160	111.02	160.182								9803.32	8106.65	9506.44	7869.04	9747.41	5870.38	2410.02	2395.19	2358.19
M111T35	110.975	35.002								57829	68676.8	62725.9	64203.7	72770	74330	31209.9	29781.7	29734.8
M111T37	110.957	37.027								20242.6	53157.7	54996.3	11267.4	52397	4125.22	13427	12215.1	12049.3
M111T447	111.008	446.659								981.086	812.866	1873.45	1745.26	1277.46	1569.81	268.263	268.074	268.118
M111T80	111.02	80.339								11257.6	14315.7	5322.04	7062.35	8438.11	14031.3	4265.31	4387	4381.59
M1120T201	1120.27	201.467								1495.94	1701.37	1131.64	1422.48	2005.48	1010.97	79.7959	61.5721	61.8741
M1120T331	1119.99	331.245								25686.1	38951.3	16846.8	40966.2	22192.4	39571.5	7112.15	7309.75	7301.54
M1120T334	1120.49	334.429								20493.8	22455.2	13203.8	16898	22064.1	21257.3	4443.06	4617.09	4441.67
M1120T342	1119.57	342.017								344.596	1250.64	809.011	1162.72	1058.15	843.807	114.697	95.6094	94.6032
M1121T327	1121.49	327.457								5399.84	4560.58	3836.14	5219.46	4645.95	2393.23	1641.37	1641.4	1548.46
M1121T337_1	1121.01	337.089								13757.3	14137.7	13195.2	14955.5	16161	15157.9	3840.12	3840.86	3743.3
M1122T169	1121.64	168.997								3652.4	4352.72	3704.89	3653.33	3127.58	4745.1	441.857	460.349	460.152
M1122T189	1121.64	189.278								1502.07	1384.03	1147.73	1215.87	1465.53	1921.25	1258.06	1265.16	1237.79
M1122T326	1122.01	326.457								5573.3	6765.34	6856.63	6668.81	6018.94	3549.9	1332.73	1268.89	1272.09
M1122T334_1	1121.51	333.618								7007.52	5492.59	4498.93	7475.19	5840.91	7211.16	1813.21	1887.72	1655.79
M1123T169	1122.65	169.405								2084.16	2458.51	1888.61	2655.19	1709.96	1943.32	599.2	670.901	599.852
M1123T353	1122.93	353.115								2973.47	2837.65	2801.82	2325.46	3229.21	3093.38	645.285	678.57	637.532
M1123T57	1122.64	57.0145								1038.14	1470.06	2966.01	1929.55	873.247	1465.33	216.907	228.936	216.871
M1123T89	1122.63	88.8735								1956.12	1727.47	3349.39	1748.14	1275.89	2166.53	3247.81	3258.02	2913.34
M1124T171	1123.63	170.914								3884.3	2048.25	10209	7467.98	2117.85	10157.1	650.902	695.91	697.348
M1124T174	1123.59	174.458								7403	10731.7	18300.1	8300.46	10625.5	14726.3	1413.07	1427.46	1428.29
M1124T190	1123.59	190.499								6699.93	8163.93	6601.29	5824.78	9861.8	4354.39	1567.23	1380.82	1556.46
M1124T204	1123.59	203.771								4184.09	3198.01	3008.45	3015.65	4104.34	2553.15	459.765	457.476	476.804
M1124T326	1124.06	326.109								4258.39	5684.41	5683.53	6264.89	6587.48	6320.2	1032.79	1303.86	1085.88
M1125T169	1124.65	168.714								3466.54	2612.72	6022.57	1883.79	2821.75	6486.66	500.591	512.88	512.248
M1125T193	1124.6	193.253								2361.25	3081.3	2442.95	3601.42	3611.33	3084.95	984.314	992.923	1000.31
M1125T331	1125.06	330.792								197690	260506	176439	238756	218171	205556	42653.4	42653.1	42167.4
M1125T333	1125.39	332.528								1503.12	2137.55	1374.46	3540.93	2011.89	1478.31	342.607	414.184	348.256
M1125T358	1124.91	357.683								739.275	1011.59	1003.35	690.521	1465.38	766.727	233.393	256.169	256.02
M1126T170	1125.66	169.699								6524.21	6273.99	3625.15	5610.45	4064.03	3725.81	909.841	939.153	938.76
M1126T175	1125.59	175.393								4981.27	4255.28	6023.45	3852.18	5566.71	12659.9	681.322	681.314	698.158
M1126T191	1125.59	190.738								2322.22	3221.03	2712.71	4895	4379.26	3519.05	951.96	949.527	873.356
M1126T205	1125.59	205.107								1391.77	1709.1	1714.2	1547.41	1774.1	1905.18	229.867	229.86	241.487
M1126T331	1126.06	331.171								68359.9	74278.3	71209.9	75470.5	73215.4	72353.3	14961.1	15453.4	15425.9
M1126T332	1125.56	331.978								33135.3	36669.5	25447.3	36449.6	35785.4	29084.3	6528.34	7080.9	6526.82
M1127T175	1126.59	175.157								2928.16	3277.63	3082.54	2516.06	2701.82	4227.67	479.631	494.847	494.875
M1127T329	1126.52	329.325								3134.41	4857.4	4827.85	2144.29	4490.63	3974.91	1022.94	898.211	1026.63
M1127T331_1	1126.58	330.549								6197.04	7971.5	5133.91	8281.51	6724.98	6626.27	1172.95	1275.8	1271.28
M1127T332	1126.55	331.565								10695.3	11665.4	8790.13	14529	11376.2	8163.33	1768.94	1673.66	1773.16
M1127T351	1126.93	350.556								4086.07	4556.88	4515.54	4102.16	4244.59	2746.01	1934.53	1934.55	1954.89
M1127T352	1126.91	351.903								3924.21	4322.32	5123.17	3847.72	4431.61	1725.89	3347.91	3239.32	3241.1
M1128T174	1127.58	174.458								1212.51	1276.04	1923.07	1302.16	1259.93	1824.33	176.17	177.414	203.002
M1128T175	1127.59	175.025								1152.77	1505.1	1354.33	1516.5	1459.81	1928.34	234.339	235.382	273.799
M1128T188	1127.68	187.531								1824.49	1335.74	2395.39	1520.44	1737.88	3087.31	1753.22	1649.66	1751.52
M1128T326	1127.99	326.285								6354.93	5996.83	7143.55	7086.25	11959.2	7515.57	1976.31	2118.85	2117.44
M1128T327_1	1127.98	326.722								9413.94	6135.64	10128.3	8810.62	10297.6	9262.37	2905.73	2903.59	2526.35
M1128T327_2	1128.48	327.457								3697.32	1489.75	4170.05	3157.75	3027.44	3244.52	715.9	906.345	734.897
M1128T356	1127.91	356.132								976.924	1151.79	1975.08	1118.4	2324.29	2413.81	696.803	743.09	741.068
M1129T361	1128.9	360.935								977.412	838.923	1030.21	806.728	929.666	648.113	357.869	395.879	357.924
M1129T467	1129.49	467.483								9209.59	11690.2	2477.39	12199.9	8297.08	3885.88	33.6578	33.9954	36.8773
M1129T482	1129.48	481.869								3278.91	2816.2	2182.41	2921.03	2996.18	2079.44	53.0418	53.37	43.9328
M112T111	112.004	110.842								1603.1	2671.11	2412.83	2158.42	1821.27	3346.73	1865.01	2390.6	2393.58
M112T115	111.947	114.571								10851.7	15438.1	12505.2	13386.8	15933.3	13240.5	7859.39	7669.84	7670.21
M112T25	111.947	25.2205								53641.2	32453	69237.7	54723.1	44041.8	50681.6	36463.2	35948.1	35939.4
M112T293	111.947	293.381								3763.05	9933.38	5733.32	5506.43	6794.35	6032.56	2677.75	2644.75	2643.64
M112T309	112.04	309.277								1298.7	814.411	2150.33	2422.07	2316.4	2167.3	845.079	850.538	761.802
M112T431	111.947	430.555								10953.8	12839.1	15381.3	12202.6	16002	14971.9	170.543	170.58	162.93
M112T71	111.947	71.4345								33454.7	47286.5	22078.4	42440.6	54123.5	27523.1	16217.6	16220.3	15743.2
M112T96	112.016	96.0715								4858.56	5472.54	4305.73	1880.05	955.794	4597.29	2222.72	3008.17	3015.54
M1130T188	1129.69	187.739								850.215	913.019	1481.94	876.824	875.093	2354.91	1282.4	1170	1282.58
M1130T340	1130.04	340.221								2191.57	2276.63	1392.39	1991.64	2365.43	1824.19	198.406	233.239	230.528
M1130T361	1129.94	361.003								1568.59	1589.79	683.05	1617.78	1089.11	1488.67	384.737	424.052	425.03
M1130T467	1129.99	467.483								11934.6	14806.6	3745.02	15162.6	11127.6	5527.62	31.4798	29.1598	31.4818
M1130T468	1130.49	467.75								5125.62	6546.29	1613	6654.09	4689.79	2367.11	20.4739	21.7613	26.9004
M1131T169	1130.69	168.696								2249.1	2215.73	2610.92	2470.4	2304.38	2546.93	245.027	303.374	246.563
M1131T198	1130.52	198.105								1226.32	748.347	985.954	1946.71	1184.28	1161.36	180.416	203.922	203.543
M1131T346	1130.96	345.981								7196.08	12555.5	13060.2	13714.8	17253.8	6441.33	5820.67	5892.57	5818.83
M1131T350	1130.9	349.653								1104.09	4958.18	2245.82	4576.81	5238.55	5783.61	1413.06	1427.06	1274.88
M1131T358	1130.92	357.565								8281.8	5099.1	7689.76	2892.17	8225.39	3091.99	2851.99	2989.34	2853.95
M1131T468_2	1131.49	467.608								1687.8	2167.6	530.393	2214.04	1661.42	646.688	45.1165	45.2294	41.2125
M1132T169	1131.7	168.979								1493.17	1913.9	2905.56	1577.78	1323.85	1593.23	188.251	254.217	189.121
M1132T174	1131.59	173.615								2323.2	1881.06	4141.6	1894.81	2663.6	1527.48	981.013	1023.32	981.749
M1132T203_2	1131.53	203.034								1828.99	2186.16	1399.95	2216.74	2040.65	1408.69	315.65	305.891	315.611
M1132T332	1131.97	332.031								8231.94	16650.4	23849.9	8401.81	21441.7	25911.1	9199.92	9432.14	9199.98
M1132T334	1132.48	333.618								8247.56	11512.1	13588.2	9660.46	3712.08	11077.4	3976.63	4491.74	3977.02
M1132T340	1131.56	340.326								980.213	1290.47	633.478	1948.89	1067.05	1080.74	94.5466	99.0911	116.057
M1132T343	1132.05	343.034								6881.12	1997.11	7773.9	1980.73	2132.3	6557.17	1523.6	1522.36	1623.67
M1133T168	1132.7	167.685								646.447	1001.04	1174.28	787.948	538.593	879.925	155.798	140.219	139.954
M1133T199	1132.51	198.966								1129.28	1821.15	1743.31	1814.09	1847.09	1607.82	269.76	269.679	279.219
M1133T330	1133.03	329.982								16697.3	25403.5	15615.2	19765.1	15748.7	17696.7	4271.25	5567.04	5573.05
M1133T332_1	1133.05	331.935								15267.9	20051.8	16282.6	20743	18135.5	18867	5724.51	5719.45	4190.88
M1133T332_2	1133.37	331.678								3033.53	2307.72	1430.52	3772.08	2963.08	2025.54	477.596	479.104	240.977
M1133T348	1132.92	348.495								1087.11	1873.83	1664.34	1836.15	1836.12	1894.23	1528.93	1546.77	1547.18
M1134T329_1	1133.55	328.589								7627.86	7445.85	7770.25	8119.63	8355.87	6467.99	1925	1938.22	1874.61
M1134T329_2	1134.03	329.358								8586.33	8985.06	5539.05	8071.02	5093.25	8017.12	1416.29	1493.86	1493.95
M1134T330	1133.53	330.26								6492.31	7242.65	6444.95	9083.91	10346.1	7786.94	890.59	1643.12	1654.76
M1135T356	1134.94	356.226								823.436	1108.14	919.372	820.412	1137.98	697.828	331.261	323.082	331.398
M1136T172	1135.62	172.281								2756.43	3378.39	5266.83	2310.73	2803.2	4583.59	1321.4	1321.15	1271.52
M1137T330	1137.03	330.204								58520	62641.6	53416.1	58991.1	61139.1	57387.3	6851.23	6850.91	7007.76
M1137T332	1137.04	331.834								52345	61406.2	49289.4	61438.9	62504.7	57813.5	7117.38	7372.88	7115.23
M1137T475_1	1136.99	474.71								771.953	611.414	509.266	740.292	698.473	415.706	29.6356	29.6917	24.7683
M1137T476	1137.49	475.897								1114.79	890.812	869.461	1005.36	866.511	898.451	68.1893	68.0741	57.4213
M1138T174	1137.63	173.678								2399.36	2624.63	5753.53	4894.24	4121.86	4771.93	2154.47	2153.92	2131.25
M1138T332	1137.54	332.087								37391.2	45905.3	36460	49897.6	44294.3	39628	3928.71	4254.04	4271.15
M1138T333	1138.04	333.021								22694	26722	15955.6	27112.5	19656.2	11751.8	3327.01	3426.14	3299.81
M1138T475_1	1137.98	475.269								1205.67	1362.61	780.118	954.23	1669.1	1037.21	20.5828	20.6087	17.9817
M1138T475_2	1138.49	474.925								758.104	823.642	495.606	766.73	681.563	498.192	62.6	62.6181	65.4317
M1139T332	1138.54	332.091								9575.37	13841.5	10214.9	12987.9	9916.83	8662.14	739.912	873.869	869.939
M1139T340	1139.05	339.741								4761.58	6580.83	3061.3	7926.99	4791.34	4427.51	273.971	317.144	317.031
M1139T361	1138.88	360.706								2966.03	2677.14	3488.17	3044.91	3740.29	3800.62	1797.41	1802.12	1893.55
M1139T82	1138.65	81.914								689.633	6289.07	548.566	474.035	217.874	5511.6	537.322	493.35	537.481
M113T100	113.059	100.097								1436.93	1266.9	1598.25	1785.52	1623.92	1289.82	886.835	945.794	945.286
M113T102	113.024	101.999								121382	225891	166910	226349	189106	212544	169792	169793	156847
M113T147	113.024	147.198								52609.5	53953.9	56175.5	47866.9	45272.2	48871.8	59432	59436.9	57814.7
M113T151	112.985	151.413								31803.5	15135.6	15031.3	25928.3	27006.6	24188.5	23757.7	25548.9	25572.9
M113T214	112.985	213.832								18576.3	22809.3	16283.6	13696.9	15910.3	16894.8	11863.2	11617.1	11618.8
M113T30	112.985	30.228								17587.2	557258	14652.1	20991.6	31670.9	99813.7	16937.4	16977.5	18498.1
M113T302	113.024	301.989								69320.6	89495.1	77456.3	76633.8	73027.7	64622.7	21269.1	20554.4	20553.9
M113T389	113.024	389.425								2872	1004.29	1026.32	1498.85	1015.41	1571.03	3127.45	3048.52	3128.84
M113T417	112.937	416.558								568.633	803.423	1097.5	1367.63	1643.94	1937.28	48.3752	56.4923	56.2882
M113T42	112.954	42.325								456.646	400.67	402.497	416.89	738.071	385.426	914.667	843.702	1335
M113T456	113.024	455.567								1809.26	2069.02	3771.23	3302.29	2235.29	1569.06	2158.77	2126.27	2125.67
M113T696	112.985	695.616								4280.63	4373.63	4526.09	15724.6	4652.84	4701.54	7612.04	6758.48	6652.73
M1140T32	1139.77	32.2485								1067.93	1229.04	1325.57	1255.68	1223.24	1106.32	885.588	887.11	963.851
M1140T322	1139.96	322.239								768.35	927.133	923.663	769.759	889.021	1060.53	858.5	798.616	794.181
M1140T342	1140.06	342.028								2628.42	4006.44	3946.9	3977.63	3819.33	3361.54	260.406	254.81	208.44
M1140T353	1139.97	352.822								2772.26	1693.28	2411.62	2513.06	3126.57	2166.7	81.1016	91.0322	82.0305
M1140T467	1140.48	467.483								2532.95	3423.29	818.359	3527.12	2508.73	1350.46	38.9486	35.3004	38.9504
M1141T171_1	1140.65	170.995								2824.6	2921.22	3603.42	2743.75	1623.98	2992.02	1638.98	1638.46	1608.55
M1141T199	1141.02	199.326								850.72	700.331	578.758	1177.65	763.328	538.88	44.0976	41.3743	52.9143
M1141T467	1140.98	467.483								2393.49	3126.61	1184.2	3222.92	2236.82	1266.3	14.2744	15.5876	17.6211
M1141T468	1141.48	467.603								2590.37	3008.79	801.528	2844.93	2330.64	1064.78	43.2067	44.7431	44.7365
M1142T170	1141.65	170.337								1631.01	1412.15	3930	1013.16	1553.85	2788.25	555.435	541.633	546.211
M1142T467_1	1141.98	467.155								1017.17	2114.31	482.639	1698.64	1209.82	634.932	20.2132	25.1467	24.9685
M1142T467_2	1142.48	467.395								471.267	459.089	148.868	454.762	389.727	238.739	23.8876	23.7892	27.3807
M1142T83	1141.66	83.404								301.377	1889.63	144.426	243.705	133.908	1187.68	279.417	258.126	251.011
M1143T329	1143.02	329.378								13536.8	12166.2	10266	11044.8	10175.5	12391.4	3014.36	3009.54	2628.54
M1144T342_1	1143.54	342.143								765.669	1988.3	948.241	2142.43	1091.76	1123.51	82.4333	82.7978	98.3052
M1144T342_2	1144.01	342.143								6693.56	7021.25	2825.08	6801.2	2587.81	6748.98	2850.21	2850.21	2879.78
M1144T344	1143.95	344.356								11883.1	10088.5	9317.67	5117.68	9602.59	10187.3	3602.93	3759.09	3604.43
M1144T346	1143.97	345.508								7062.62	12138.8	6024.39	6189.36	12550.9	6820.1	3545.78	3510.8	3545.8
M1144T349	1144.46	349.07								4755.62	4231.57	5257.95	5248.13	3629.99	3898.19	1171.75	1296.66	1199.24
M1144T359	1143.92	358.909								1683.12	3482.88	1250.71	2071.77	1791.04	2316.01	271.294	306.267	281.19
M1145T341	1144.97	340.996								3394.99	4758.59	5857.39	7162.15	7235.35	7383.67	1832.99	1933.86	1933.61
M1145T97	1144.78	96.7305								2078.9	1825.44	3253.6	2389.9	1656.71	7209.09	103.156	102.551	101.769
M1146T332_2	1145.52	332.038								8017.95	10682	8420.58	9204.65	8091.98	3367.14	1644.78	1614.77	1644.74
M1147T322	1146.97	322.175								1318.27	1006.08	900.517	930.536	1326.33	971.749	671.351	617.841	617.8
M1147T350	1146.94	349.99								1862.76	1355.85	3225.75	3588.14	3789.19	3059.26	1107.05	1159.9	1155.43
M1148T169	1147.65	168.997								2015.17	1646.01	1975.34	2182.65	1653.83	2225.36	205.852	205.732	201.101
M1149T168	1148.66	168.425								1182.66	1096.62	1252.13	1183.73	912.797	1163.96	75.8878	75.7903	79.2792
M1149T170	1148.64	169.657								1928.81	1806.97	1713.34	1950.13	1775.36	1810.71	568.923	563.639	563.559
M1149T331_1	1149.02	331.198								238852	255758	237167	289721	242288	231790	36426.4	36290.8	36096.6
M114T105	114.056	105.113								11015.1	7809.85	15138	4617.99	9449.66	10913.8	5484.13	5481.11	5162.93
M114T182	114.031	181.793								30884.1	38904	38294.4	40179.1	49591.2	38627	11268	11269.1	11403.7
M114T238	114.024	237.526								2847.25	3631.49	3920.79	3191.49	4642.14	4635.05	770.913	778.978	779.002
M114T383	114.018	382.989								1844.3	2667.81	2579.22	2780.25	2507.77	917.876	854.167	860.532	858.082
M114T43	114.02	43.3295								1532.01	1368.66	938.224	1381.19	1614.65	1502.62	1343.94	1417.11	1343.55
M114T431	113.943	430.654								526.104	672.671	770.309	585.244	890.012	887.538	60.6699	39.1083	60.2108
M114T46	114.056	46.3165								4989.92	2906.55	3451.14	4131.99	3635.2	2214.44	382.079	412.223	411.253
M1150T169	1149.66	169.405								2648.91	2214.66	3289.22	3903.76	3365.38	3056.71	595.345	582.788	595.16
M1150T171	1149.61	171.432								2219.7	2147.8	3057.52	2703.53	2475.59	3212.71	664.687	664.404	680.139
M1150T330_1	1149.52	329.757								34702.9	34215.1	27214.7	28700	37626.9	28986.9	3917.38	3956.88	3855.97
M1150T330_2	1150.02	329.958								75145.9	82399.9	75567.8	85398.5	77337.7	76299.2	13094.6	12834.9	12834.7
M1150T470	1150	469.507								1239.51	1384.6	445.399	1457.9	1066.39	872.264	20.4144	14.4438	19.3759
M1151T174	1150.6	173.929								1448.3	1062.2	1761.29	1865.36	1279.85	1471.17	324.048	331.611	324.049
M1151T333	1150.52	332.778								6467.78	6214.96	6587.25	8535.19	6320.56	6525.23	1303.68	1320.37	1281.4
M1151T468	1151.47	467.981								1253.15	1749.42	639.268	1673.64	1388.6	847.247	32.7099	33.8212	33.8104
M1151T469	1151	469.416								825.247	941.995	323.24	1231.39	1237.39	597.963	30.3163	26.4428	25.8174
M1151T470	1150.5	469.797								1664.2	868.948	500.787	1780.03	1444.8	720.472	102.672	100.194	100.174
M1152T259	1151.71	259.252								1826.42	1525.45	2704	1104.29	1971	1155.84	1996.33	2026.03	1956.19
M1152T332	1152.03	332.392								11786.3	12974.7	10052.1	13697	12221.1	13090.6	3132.27	3373.99	3376.83
M1152T352	1151.95	352.3								1837.75	1440.64	4256.62	2632.8	4929.36	4144.99	815.408	865.267	865.82
M1152T467_1	1151.97	467.364								1468.71	1824.88	471.786	1821.19	1312.6	1035.24	12.2457	13.3731	12.384
M1153T259	1152.71	259.409								1294.95	1107.93	2050.01	1251.06	1078.07	956.273	1271.73	1230.61	1228.33
M1153T328	1152.99	328.373								4274.76	5724.77	4762.33	4909.77	2514.09	4813.8	980.547	1035.2	1031.29
M1153T330	1153.04	329.889								6195.21	7227.49	6740.9	6777.56	7121.01	5955.52	1273.3	1274.54	1380.8
M1154T342	1154.09	341.944								4548.56	6420.61	2556.5	2569.97	6852.05	4422.09	75.3927	72.5602	72.4854
M1155T329	1155.05	329.395								5645.28	6814.11	5582.49	8442.64	4938.66	6463.75	2188.27	2201.75	2363.2
M1155T351	1154.93	350.667								3384.98	1496.79	2263.91	3528.07	2786.69	2904.52	2056.01	2428.87	2397.47
M1156T172	1155.61	172.182								1042.13	1223.47	1452.11	751.23	947.351	998.949	100.207	87.3848	100.081
M1156T202	1156.02	201.945								1773.7	1294.1	1449.83	1317.56	1248.53	1232.13	66.9332	56.5787	67.0103
M1156T347	1156.44	346.623								788.502	797.788	277.404	568.086	172.376	838.837	410.636	598.084	425.1
M1156T351	1155.94	351.076								7110.84	7459.32	6620.18	6276	5384.61	3627.04	2555.2	2827.18	2828.86
M1156T354	1156.44	353.875								2329.89	2560.46	2679.62	2525.21	2419.51	3099.61	399.457	436.194	435.648
M1157T326_2	1157.05	326.209								10012.1	9833.43	11222.7	2284.16	10669.3	10588.4	3445.56	3564.03	3443.41
M1157T327_2	1157.5	327.157								5353.75	3478.23	3237.98	4037.66	3111.52	5624.08	562.782	466.523	472.046
M1157T329	1157	329.325								17231.2	14845.1	17023.2	15519	14214.1	15080.1	3840.46	3835.81	3709.55
M1158T171	1157.6	171.446								1493.69	1324.18	2196.06	1300.05	1034.13	1175.61	184.779	202.982	184.44
M1158T330	1157.99	329.889								5756.5	3360.89	5815.07	4693.87	6563.45	6702.06	1473.88	1474.32	1412.28
M1159T201_1	1158.68	200.953								1197.18	732.017	1047.38	2083.45	1113.78	832.187	146.225	145.622	154.972
M1159T201_2	1159.03	200.562								2052.33	1437.28	955.96	881.699	2072.61	1163.54	126.746	126.909	134.548
M1159T353	1158.95	352.628								1240.7	1629.42	1224.07	959.731	1216.22	949.157	416.826	416.517	439.813
M115T113	115.076	113.24								80567	95659	60133	395540	218152	91750.9	14491.5	14405	15685.5
M115T140	115.04	140.191								12359.5	12166.6	13224.5	9886.07	10464.3	7977.61	9744.31	9410.45	9383.96
M115T213_1	115.003	212.801								1857.63	986.727	2592.4	1788.63	1613.55	2835.87	1686.26	1669.16	1686.28
M115T213_2	115.076	213.336								2983.06	2735.81	2249.27	7321.57	5166.37	3484.34	2191.57	2142.57	2142.87
M115T237	115.02	236.66								16198	14609.7	15426.6	14747.3	18124.2	19605.5	1678.19	1679.05	1701.84
M115T259	115.02	259.368								10183.5	8618.06	12252.6	10629.9	14595.3	14214	3606.16	3699.13	3606.66
M115T278	115.021	277.84								12406.8	9644.29	19493.8	13332.7	13788.7	15437.8	7463.5	7511.26	7511.49
M115T308	115.059	308.189								3588.62	3714.35	4013.32	2995.28	4342.94	2406.46	3704.16	3602.89	3704.64
M115T313	114.98	313.008								13570.6	5454.39	9761.78	4569.14	11566.8	6943.28	6087.36	6140.6	4911.33
M115T315	115.076	314.934								3317.82	3871.81	4500.48	10853.7	6517	4233.85	8819.02	9513.51	9527.78
M115T32	114.935	32.4865								5533.39	4479.67	4491.8	5449.6	5828.9	4687.15	9675.09	9651.99	8431.18
M115T326	115.05	325.921								2592	3069.55	2140.53	1503.89	2732.16	2805.31	1256.35	1128.78	1149.71
M115T46	115.04	45.697								60365.2	94277.4	78694.3	107733	118327	139049	11717.2	11717.3	11674
M115T59	115.003	58.796								69730.3	103142	891.666	1079.43	1374.45	1381.38	26555.8	27553.5	26628
M115T82	115.04	81.978								225727	387306	279762	299730	289087	468883	140919	140981	137072
M115T94	114.986	93.86								85365.8	170283	9113.51	926.758	5255.66	4270.83	43546.5	42202.7	42194.4
M1160T169	1159.63	168.979								1707.5	1769.94	2119.96	1600.92	1544.22	2069.09	542.304	552.643	552.864
M1160T201	1160.02	201.121								2220.54	2623.46	2842.85	2454.43	2267.57	1506.4	219.271	197.606	226.821
M1161T332	1161	332.487								29651.2	35687.4	19887.1	38812.4	36592.2	34533.4	7245.41	7243.36	7156.79
M1161T335	1161.5	335.477								20723.3	9898.44	16694.6	22154.9	21690	21452	5386.08	5360.9	5386.1
M1162T170_2	1161.62	169.699								1693.94	1347.79	1878.04	1513.65	1573.96	1456.89	669.989	669.648	652.74
M1162T33	1161.81	32.852								2287.41	1743.77	2542.39	2529.2	2652.74	1651.99	1299.61	1259.61	1261.48
M1162T467	1162.46	467.473								810.898	904.866	299.914	986.229	868.297	466.517	78.4652	79.4897	78.1615
M1163T172	1162.63	171.789								1210.75	1102.53	953.397	814.305	973.391	641.768	37.674	60.454	60.7948
M1163T336_1	1162.51	335.953								4753	4775.8	4138.72	4862.98	3733.97	1737.79	825.681	865.633	829.985
M1163T468	1162.96	467.711								1010.94	1157.49	332.849	1113.13	907.125	495.002	128.208	125.215	125.242
M1164T354	1163.92	354.034								1718.5	1081.32	718.264	1733.56	1367.18	1053.66	327.51	206.358	325.448
M1165T33	1164.79	33.027								4076.08	2837.67	3187.16	3235.52	3652.03	1930.88	2002.46	1996.4	1990.75
M1167T329	1167	329.252								15687.9	12975.9	8676.11	12301.4	5686.81	14690.7	4235.76	4235.4	4141.6
M1167T331	1166.98	330.734								10399.1	12468.9	11018	12267.5	4030.45	6508.54	3033.94	3134.85	3033.64
M1167T334	1166.97	334.429								11185.8	13872.7	13355.9	4623.24	13410.1	10499.1	2656.59	2750.18	2655.06
M1168T179	1167.62	179.131								9948.39	4958.37	17023.5	11031.3	12197	16016.6	1457.15	1455.15	1591.64
M1168T206	1167.62	205.913								2550.17	3306.5	2962.08	3243	4406.42	3674.51	438.839	439.209	462.075
M1168T274	1167.7	274.031								1180.39	868.409	1462.23	888.087	693.656	953.398	688.287	549.942	686.249
M1168T330_2	1168.03	329.733								3594.72	3569.41	3793.53	4926.91	4113.07	4092.01	1293.59	1304.74	1446.86
M1168T341	1167.98	341.081								881.402	851.279	1773.12	1817.05	1595.83	1536.04	446.475	425.938	566.022
M1168T352	1167.92	351.63								3266.52	2588.88	3137.21	2934.71	3474.93	3149.83	791.971	881.811	879.569
M1169T175	1168.62	175.091								6382.52	7572.04	13521.8	2443.53	7464.57	11669	1478.38	1509.78	1479.26
M1169T190	1168.62	190.038								10516.2	5885.61	15536.8	5458.03	12095	16070.1	1918.19	1978.02	1977.49
M1169T207	1168.62	207.495								1569.2	2154.21	1859.57	2272.33	2322.28	2299.83	272.511	272.701	287.921
M1169T354	1168.94	353.637								3207.59	1915.07	3816.31	3878.12	1911.34	4051.01	1241.63	1297.03	1239.7
M116T109	116.05	109.312								2821.59	6793.29	6889.92	3846.69	2415.81	5146.67	3196.98	1774.13	3191.51
M116T218	116.071	217.612								1708.93	2423.23	1615.14	2523.82	2743.42	4000.92	1019.07	1196.93	1018.53
M116T257	116.05	256.519								2432.85	2929.06	1515.81	2499.25	2672.62	1606.37	586.072	592.222	582.02
M116T298_1	115.715	298.459								806.128	926.707	770.592	408.332	756.399	734.864	272.728	263.724	263.754
M116T298_2	116.072	298.211								188294	240701	197112	213556	255533	203531	36081.6	36081.7	37847.5
M116T32	115.92	32.128								10209.6	8175.11	12625.4	8693.94	6949.17	4873.74	22680.1	21244.5	21218.7
M116T355	116.071	354.781								8400.71	16780.4	10894.2	8334.51	7527.1	11370.9	9685.09	9943	8048.07
M116T397	116.035	396.639								781.624	3855.98	1639.77	811.362	1026.51	1380.54	230.425	230.423	232.024
M116T45	116.044	44.937								2598.34	5187.61	5667.61	3679.95	3954.37	5442.52	359.702	373.417	359.902
M116T48	116.072	47.737								3603.05	3530.6	4791.24	3852.68	4655.15	4933.06	2469.23	2418.35	2469.53
M116T701	115.921	700.558								1013.38	1128.03	1201.95	1098.59	246.338	175.321	1090.45	1071.34	1071.34
M116T80	116.043	80.413								11961	18866.6	14217.8	6809.49	13017.1	8756.13	7071.31	7075.89	6862.11
M116T97	116.07	96.6355								3469.11	1240.07	5326.56	4980.55	2415.48	6705.91	2706.21	2834.89	2869.07
M1170T176	1169.61	176.227								4625.21	2296.5	11513.3	4479.45	3602.67	13626.4	828.07	828.039	849.364
M1171T178	1170.62	177.887								4454.41	3070.23	6208.69	3767.18	5944.7	6973.14	999.513	1024.59	1024.26
M1172T191	1171.62	190.738								1032.79	1123.31	907.129	1271.23	1180.97	1134.61	334.094	334.386	343.133
M1173T335	1172.98	334.839								91759.6	95565.1	91156.2	96777.1	91526	94316.7	28701.3	28702.9	28523.9
M1173T341	1173.48	340.568								11969	6026.17	10707.9	8591.7	5527.74	10883.4	4306.19	4216.97	4265.46
M1173T467	1173.45	467.494								591.196	752.856	233.164	746.226	548.897	321.864	86.3775	90.7106	90.6021
M1174T328	1174.04	328.231								24322.9	12836.6	26588.3	24401.7	24416.7	5875.69	11761.7	11751.5	5327.63
M1174T467	1173.96	467.473								537.042	663.68	279.897	796.399	559.011	366.357	86.9137	86.8732	89.647
M1174T468	1174.45	468.006								621.351	609.97	235.382	511.782	462.532	235.895	82.7254	82.7476	84.7966
M1175T330_1	1174.53	329.889								6354.77	7674.78	6324.28	6861.88	6527.47	8832.53	1524.93	1596.36	1524.79
M1175T330_2	1175.04	329.844								12740.3	4752.54	12813.5	7391.04	5847.73	7284.39	5788.43	3357.69	5778.26
M1176T167	1175.68	166.955								730.057	647.443	915.453	1033.12	971.38	742.622	258.825	257.702	245.168
M1176T339	1175.99	339.014								4526.78	4968.96	3879.44	2770.97	4278.62	3353.91	1073.43	1175.32	1072.91
M1176T353	1175.93	352.813								550.044	1063.16	1686.96	1636.93	1827.77	1536.1	567.485	600.558	567.144
M1176T356	1175.91	356.442								1150.6	1028.17	1106.97	1386.21	1432.92	1076.16	221.151	256.979	223.752
M117T105	116.928	105.111								79130.5	308258	331900	247651	322462	53851.7	442315	420272	422097
M117T128	117.019	127.581								13659.1	13650.8	16698.1	12348.6	10754.4	14321.6	21923.7	21274.6	21167.7
M117T15	116.928	14.942								66110.3	111360	109426	211364	96487.5	68827.8	130929	130599	121966
M117T210	117.056	210.432								8517.84	5937.15	11130	11114.9	10139.4	19361.2	6560.25	7728.32	7714.2
M117T231	117.055	231.455								6917.07	7346.55	5555.32	7938.56	7764	12366	2718.66	2633.23	2983.09
M117T248	117.056	248.089								2837.95	3046.71	2301.52	4203.93	3813.22	3561.89	1546.25	1529.79	1549.17
M117T31	116.907	31.183								80787.4	4651.51	69328.7	162897	109937	233198	77773.4	78467.7	26658.3
M117T316	116.959	316.117								800.586	778.642	1143.85	1027.01	955.052	807.558	1023.45	1023.82	981.151
M117T433	117.019	432.736								1274.81	1422.41	1448.73	1432.24	1346.59	1295.6	20331.5	21675.5	20329.8
M117T675	116.928	675.282								17693.5	44582.2	21127.8	19851.8	15168.7	20881.7	20102.3	19428.2	19413.5
M117T708	116.928	708.423								45459.1	34521.8	42584	16435.6	35483.1	69141.2	46979.5	46237.3	46218.3
M117T75	116.928	74.915								79300.5	65843	69889.1	63633.7	66044.8	76060.3	99990	95558.3	95362.2
M1180T255	1179.74	255.434								1197.35	847.536	1954.71	928.308	782.52	800.162	1219.11	1218.64	1112.16
M1180T331_2	1179.71	330.584								2350.17	2746.72	2094.59	2289.92	959.048	2433.56	171.248	171.408	248.038
M1180T331_3	1180.06	330.567								10086.2	12589.8	10758.9	12164.1	11621.6	10584.5	2372.99	2372.29	2293.39
M1180T333_2	1180.38	332.528								3019.79	4846.4	1730.13	4594.49	1814.48	702.724	903.103	852.098	776.288
M1181T324	1180.96	323.847								3848.14	3355.58	3433.14	2353.12	6233.19	3779.82	1574.16	1588.38	1574.2
M1181T327	1181.07	326.829								2854.42	4038.94	2651.95	3306.26	2724.11	2955.84	795.562	922.359	931.708
M1181T328	1181.06	327.959								3978.12	5578.26	2800.2	6095.7	5990.77	6156.34	2705.4	2832.42	2831.26
M1181T331	1181.03	331.093								3089.51	2824.56	2721.29	1159.67	1915.53	1804.16	1568.16	1569.13	1658.92
M1183T200	1182.53	199.715								2037.39	3372.08	2460.1	1293.33	2351.19	2001.26	823.88	836.403	836.286
M1183T331	1182.99	330.549								20239	25650.1	14473.7	20749.5	5691.96	22293	5190.67	5538.83	5559.13
M1183T332	1183.01	331.55								17762.7	15433.9	12936.4	14954.9	8663.93	14894	4099.62	3956.78	3955.95
M1184T332_2	1184.01	332.421								8987.29	11582.6	8348.23	11441	3408.21	8441.29	1690.17	1546.09	1697.81
M1185T202_2	1185.28	201.955								922.264	1103.95	845.531	1104.04	1847.03	677.213	58.5905	58.5187	63.3215
M1185T337	1184.98	336.51								14830.4	6374.57	13088.5	13790.4	16244.8	15250.2	7059.58	6997.04	6843.94
M1185T340	1185.04	339.988								6114.66	2515.6	6245.02	6149.38	5677.75	6524.83	2048.87	2048.73	2063.27
M1185T345_1	1184.96	345.264								8950.83	8188.45	9166.77	6481.33	9193.38	9317.21	2946.85	2854.35	2854.87
M1185T345_2	1185.46	345.155								4143.38	4824.35	5697.72	4814.21	4085.12	4632.31	1427.29	1446.68	1492.01
M1185T349	1184.93	348.972								3659.84	3097.22	3763.13	3603.14	2634.18	4327.23	1424.97	1455.03	1454.76
M1186T203_1	1185.53	202.836								3454.41	3919.44	4854.41	3155.47	5784.05	4644.97	1358.07	1360.93	1415.4
M1186T203_2	1185.78	202.932								1289.45	1173.1	797.887	1299.82	1522.16	935.513	137.909	133.455	132.864
M1186T203_3	1186.02	203.103								3195.8	4091.62	2945.72	3987.91	4176.8	2161.31	233.997	199.09	234.831
M1186T330_1	1186.02	329.577								11872.2	14159.3	11975	16757.9	13267.4	10413.2	3466.07	3472.21	3408.43
M1187T198	1186.53	198.193								3907.52	4620.85	3200.8	3801.8	2806.89	1936.55	1444.75	1713.21	1415.92
M1187T204_2	1187.03	203.515								3638.28	3885.94	2716.82	3944.24	3224.63	2218.78	160.035	141.829	160.079
M1187T328	1186.52	328.078								7218.32	8439.44	6164.37	7500.78	8963.27	8857.19	976.773	1103.79	1103.34
M1187T329	1186.51	329.161								9721.98	9355.77	7287.94	8422.71	8603.93	7216.81	1093.63	1188.04	1187.35
M1188T199	1187.52	199.118								2574.74	2891.99	3044.44	3041.01	3197.53	2624.9	848.533	823.04	823.108
M1188T200	1188.03	199.997								2337.82	2259.94	2250.14	2302.71	2188.3	2170.98	775.555	802.071	802.069
M1188T203	1188.01	202.782								1573.4	2110.08	2157.25	2327.97	2170.11	1577.73	400.52	425.547	425.688
M1188T331_1	1188.04	330.506								6288.78	8750.04	4393.56	5820.48	8506.39	6843.29	769.639	773.841	692.59
M1189T204	1188.52	204.216								1355.21	1450.57	1024.1	2172.71	1017.09	1014.6	176.16	168.214	167.341
M1189T205	1189.02	205.107								1207.09	1101.77	744.781	1768.03	1125.13	796.982	27.6836	23.9085	27.7266
M1189T329	1188.95	328.87								7936.23	10399.7	14417.3	6923.4	10166.9	18256.3	4913.49	4733.33	4735.86
M1189T341	1188.96	340.996								7526.9	4509.55	4347.96	7369.24	17248.1	4740.21	1054.99	1076.08	1042.65
M1189T348	1188.99	347.607								5055.27	2430.53	3919.3	5624.56	5285.88	1269.98	662.331	651.642	577.957
M118T108	117.929	107.883								16019.9	14923.4	40915.3	9509	9839.87	15379.2	19654.9	19050.9	19008.7
M118T17	117.928	16.662								11696.5	11037	12198.1	10015.8	13253.7	7484.51	13678	12700	12684.5
M118T22	118.029	22.117								3387.82	3163.58	4788.4	5836.77	4687.68	9575.08	3131.93	3131.59	3090.67
M118T232	118.059	231.949								411.685	469.666	270.523	406.569	412.699	531.419	148.124	164.016	163.377
M118T357	118.051	357.087								1710.87	2872.65	5433.66	2793.95	1772.35	1476.6	101.396	108.623	101.484
M118T383	118.051	383.476								6996.12	13813.8	12969.2	2265.58	6451.86	10432.7	1829.39	1830.27	1909.5
M118T707	117.928	706.542								3227.78	2145.69	3140.82	3452.92	5096.1	501.088	3923.84	3852.95	3841.48
M1190T333	1190.02	332.919								48737.6	48070	44619.1	51555.3	42307	2156.73	7075.23	6992.13	7075.55
M1191T203	1191.36	202.605								1828.38	1474.08	2788.42	1944.24	1784.85	1048.79	239.569	225.949	238.938
M1191T333	1190.52	333.048								24332.2	30690.8	28399.6	28569.6	28285.6	25987.8	3869.22	3741.97	3741.5
M1192T202	1192.03	202.154								3662.52	2358.05	2371.11	4156.56	1950.92	1840.19	164.911	108.242	164.524
M1192T213	1191.66	213.097								1519.39	1205.29	1901.9	1642.25	1533.62	1773.25	2179.96	2230.41	1974.39
M1193T169	1192.7	168.799								1557.28	1566.68	1594.91	1916.49	1591.7	2038.27	2019.01	2395.53	2058.7
M1193T202	1192.7	202.223								4071.44	4547.71	4398.77	3060.79	4153.22	3506.03	2546.63	2534.39	2546.6
M1193T203_2	1193.36	202.782								2310.17	4521.86	2169.43	2684.68	2400.1	1940.36	355.403	353.215	388.459
M1193T322_2	1193	322.289								2946.12	3355.41	2618.4	3512.74	2814.02	509.296	1705.31	1702.94	1606.14
M1193T331_2	1193.04	331.43								3986.71	6782	7010.45	9546.63	3488.17	5688.61	2978.16	2972.24	2766.85
M1194T174_1	1193.61	173.615								2706	3327.37	2432.46	3374.48	2878.09	1718.65	1299.4	1390.48	1391.95
M1194T174_2	1193.62	173.678								2428.33	2277.18	2256.89	2521.04	2136.56	1872.76	506.878	565.638	567.893
M1194T203	1194.03	202.782								3268.7	3410.2	3510.19	6547.36	4236.49	2816.88	307.324	272.208	307.628
M1195T180_1	1194.69	179.567								3684.82	3805.45	3167.79	3592.5	2441.24	3780.11	3200.33	3070.99	3317.38
M1195T330_2	1195.02	329.916								7238.23	8229.79	6238.39	9391.53	8716.76	6287.36	1112.09	1112.72	1165.13
M1196T171	1195.59	171.049								2213.78	2505.93	2962.01	3026.83	2516.55	2431.9	1210.54	1230.95	1230.86
M1196T180	1196.01	180.185								1992.65	1735.61	1366.75	1185.02	1403.48	1098.38	2383.39	2440	2397.5
M1196T202	1196.03	202.061								1578.74	1605.31	1327.24	1894.49	1123.5	1137	71.1343	67.4272	82.2823
M1196T33	1195.81	33.2355								2194.63	1393.58	1601.72	1138.04	1592.46	145.67	796.562	824.021	797.632
M1196T331	1195.52	331.308								1707.3	6667.3	1233.91	5744.84	5038.78	4302.01	413.337	366.435	413.236
M1196T341_1	1196.09	341.056								3152.1	4658.93	3373.24	4106.49	3662.75	2435.85	509.128	496.524	508.738
M1196T344	1196.1	344.464								3517.77	5172.1	3885.13	4811.5	4180.01	3503.03	464.182	435.123	464.274
M1197T203	1196.69	203.033								1512.46	922.114	1086.69	1425.19	1533.24	1128.22	426.802	352.166	400.397
M1197T343	1197.06	342.853								4152.64	2273.37	2526.5	3539.34	1410.37	2668.72	778.93	742.655	730.845
M1197T344	1197	343.684								5385.14	5240.55	3531.87	2463.29	1659.67	4250.47	1397.1	1404.66	1294.38
M1197T346	1196.93	345.909								15874	6913.68	14455.9	16549.3	22667.9	15562.2	11136.6	10373.8	10366.1
M1197T348	1197.44	348.317								1513.9	2128.99	1194.56	1844.72	1454.82	1292.54	318.277	397.983	311.974
M1197T354	1197.45	353.875								1917.02	2214.59	2016.17	2344.03	1336.55	1606.39	426.9	530.72	424.269
M1198T329	1198.49	328.659								5926.87	4480.8	7037.27	5732.88	7715.6	7464.09	895.282	995.557	995.784
M1198T349	1197.93	348.842								4753.47	4481.35	5352.18	4357.26	3760.8	4379.03	1406.71	1490.42	1406.48
M119T102	118.98	102.283								50379.6	56323.8	2897.61	2677.46	1504.17	1825.1	3123.9	3115.1	3406.95
M119T14	119.017	14.47								31553	17205.2	56393.9	25285.2	29713.9	36288.5	24637.3	24376.1	26137.6
M119T161	119.035	160.587								12525.2	18106.7	3153.95	13510.7	16404.7	16100.8	32093.8	32068.4	23500.6
M119T24	119.05	24.448								3723.45	4879.16	27030.8	19932.9	27407.9	13151.3	22248.6	22163.5	18177.5
M119T302	119.035	301.989								178554	251604	199920	205295	197557	138827	30657.2	38836	38795.4
M119T31	118.904	31.079								818.769	2788.26	453.978	1844.67	3843.28	591.862	3142.82	3219.6	3177.89
M119T368	119.016	368.179								94131.9	62033.7	94716.3	98358.3	62019.9	59606	43005	44128.3	43004.5
M119T431	118.942	430.969								24268.7	27090.2	28304.2	26968.9	27993.6	25137.1	465.955	461.395	461.406
M119T75	119.035	75.372								22642.2	21528.4	26552.1	22974	23659.8	22566.7	29598.4	28655.3	28649.5
M1200T351	1199.95	351.433								1415.34	1511.64	1451.06	759.108	626.53	1300.95	183.932	136.884	181.599
M120T100	120.045	100.127								442.129	747.934	352.007	486.465	2241.37	646.257	1517.98	402.984	331.558
M120T239	119.947	239.294								1567.73	1258.43	1334.89	1230.78	2148.59	772.946	1227.1	1233.2	1219.23
M120T294_1	119.976	293.941								1137.63	470.331	1007.85	1186.45	1840.68	1460.33	748.648	750.614	750.187
M120T294_2	119.993	293.981								2686.24	641.255	2546.1	891.374	4053.11	3796.25	1056.03	1055.65	1069.84
M120T370	120.017	370.406								1607.99	2946.97	3614.91	2370.58	4453.81	2804.15	2299.24	2352.63	2300.62
M120T72	119.976	72.292								19890.6	44014.7	29821.7	14098.1	36514	39336.6	57100.1	99874.8	53143.3
M120T93	119.976	93.242								21188.1	126759	47322.4	19738.9	33401.9	97529.9	68275.8	60171.1	68371.3
M121T101	121.029	100.591								133274	163907	128707	253530	174951	103308	74445.7	74474.5	76788.3
M121T25	121.066	24.86								62746	35729.8	73971.1	58440.7	43906	56106.2	40492.8	39145.9	39014.8
M121T286	120.996	286.495								5375.65	2304.14	6491.99	751.541	2469.85	3181.62	927.048	927.082	910.321
M121T364	121.014	363.882								902.373	711.688	576.07	439.96	862.888	1046.41	1538	1306.41	1291.86
M121T385	121.014	384.594								3005.06	3472.38	3419.83	466.27	3612.13	3109.85	2296.04	2296.62	2358.21
M121T431	120.938	430.767								1430.12	1569.58	1001.57	977.938	1384.42	1509.09	208.987	232.163	231.894
M121T62	120.996	62.269								69521.7	117649	52606.8	103605	79297.7	120010	54016.6	54018.4	53591
M121T695	121.029	695.288								7317.51	6450.77	4830.11	8178.64	10095.9	5795.22	6000.69	5902.05	5900.62
M121T714	121.029	713.918								7672.13	7776.86	24292.2	7027.22	12803	7545.16	8446.53	7984.94	7956.06
M122T104	122.061	103.921								2461.92	16155.2	2380	2323.91	2244.68	3550.18	1756.33	1710.76	1710.44
M122T221	122.072	221.016								3838.79	2662.68	4139.68	3496.88	5223.53	6122.11	3697.5	3937.35	3699.15
M122T226	122.027	226.159								1198.92	1307.59	458.081	1441.19	1247.7	499.509	1216.37	1243.83	1244.39
M122T23	122.037	22.9845								5127.46	3820.64	7700.11	11092.9	5208.12	6399.78	3984.61	3925.86	3925.33
M122T99	122.034	99.461								16638.4	11696.3	5505.53	3748.5	12476.3	14460.9	7877.89	8186.43	8203.8
M123T102	123.056	101.615								7101.35	9645.16	8708.43	8595.98	10437.3	6653.86	7280.74	7635.92	7619.93
M123T151	122.975	150.725								7007.86	10588.1	8337.59	6905.17	7235.55	5858.59	8131.61	7214.6	7192.33
M123T226	123.056	226.442								1300.01	1050.75	1264.66	1704.59	2001.21	1938.98	1358.82	1350.79	1358.83
M123T24	123.045	23.9535								85244.5	57910.8	135088	175755	68926.3	105014	54258.2	52946	52906.1
M123T46	123.081	45.682								2219.7	3184.06	2380.29	4595.52	7663.63	8243.52	2181.41	2112.79	2114.4
M123T75	122.975	75.391								28402.2	89800.4	31945.6	58987.7	62891.8	42265.3	25299.8	25305.6	24579.7
M123T93	122.975	93.299								144512	89566.6	84773.8	113341	89948.9	102373	115819	116003	83740.1
M123T99	123.081	98.917								9821.56	8261.48	5594.26	16273.1	29103.6	30812.9	6633.44	6372.47	6265.65
M124T125	123.902	124.818								7016.73	7782.61	5537.43	7698.3	7402.61	4538.28	3584.65	3572.53	3584.58
M124T154	123.901	154.446								7991.99	6289.43	6004.59	7099.24	6274.67	5475.99	5259.17	5398.98	5264.59
M124T203	123.949	202.751								16993.1	14873.5	15741.4	13296.8	13987.3	20089.5	7663.37	7663	7779.56
M124T223	123.901	223.411								12552.6	20465.8	17848.1	18458.1	12335.4	14638.9	11921.9	11416	11930
M124T294	123.626	293.673								733.915	1788.4	799.161	1041.73	1004.1	851.216	285.74	285.969	296.156
M124T33	124.04	32.9005								5036.73	4810.55	5960.69	12993.1	6582.36	5895.66	2772.66	2918.48	2775.22
M124T332	124.001	331.622								5165.88	7128.61	10635.2	1517.52	4173.63	1122.89	3442.69	3447.52	3304.43
M124T44	124.007	43.677								4398.58	3937.55	8050.02	4298.93	2927.93	5431.17	3387.09	3375.67	3306.74
M124T74	123.978	74.051								2076.83	2305.31	1183.23	1259.94	2146.63	2765.07	3878.69	3892.19	3823.09
M124T86	124.007	86.153								3536.63	3464.81	3185.89	2563.74	4408.09	2445.1	4983.04	4988.02	4855.77
M124T92	123.977	92.313								3337.3	1644.17	4081.22	1248.3	3942.25	3751.61	2734.7	2690.82	2690.78
M124T93	124.084	92.73								1288.93	1969.1	1584.62	453.281	1461.76	2799.44	1323.98	1280.34	1280.53
M125T101	125.097	101.359								2762.64	1712.83	2259.96	3933.79	2453.26	1266.53	1940.62	1904.96	1940.59
M125T150	125.024	150.017								1282.51	1660.71	1416.76	3695.94	3035.38	1826.96	1594.55	1433.38	1630.36
M125T170	124.991	170.337								7429.11	29265.8	23669	18383.6	12628.3	15047.5	14617.9	14006.1	13945.4
M125T30	125.024	29.5645								5257.9	3894.67	6406.99	1863.72	6818.36	1653.05	1604.92	1596.17	2087.05
M125T301	125.024	301.339								5004.9	5442.39	5821.11	4636.69	4097.26	1120.58	1614.83	1593.14	1432.98
M125T315	125.072	315.136								365.324	323.875	255.331	454.846	333.351	276.804	164.584	157.286	157.273
M125T33	124.991	33.229								10750.4	6392.75	15519.6	24709.3	12502.7	9487.26	6176.05	5904.42	6175.07
M125T377	125.035	377.192								1029.56	740.318	809.416	703.487	682.299	950.168	447.71	447.704	455.328
M125T44	125.036	44.335								22293.5	10160.3	21082.2	16194.5	17545	25192.6	8882.14	9278.91	8868.93
M125T76	125.035	76.1295								10645.7	7886.32	7905.02	11284.3	7514.43	8153.2	3263.64	3340.03	3263.11
M126T102	126.038	101.598								3578.62	4340.09	5213.17	4085.53	3693.27	5003.65	1644.24	1996.4	2003.27
M126T121	125.9	121.171								5018.74	6475.21	4246.91	6314.93	6267.56	2729.08	3004.59	3005.05	3063.59
M126T156	125.899	155.738								6402.27	5461.93	5845.82	6105.14	6504.71	3036.94	3230.53	3500.72	3501.1
M126T199	125.946	198.783								10598	15435	19770.3	9535.27	9494.25	19076.7	8897.34	8376.91	8378.56
M126T218	125.899	217.696								5553.66	11788.9	22740.6	5086.33	5975.44	15919.1	5913.73	5907.93	5017.16
M126T279	126.019	278.909								5155.49	3073.09	3533.56	1669.71	1819.66	3868.5	3654.22	3335.9	3330.57
M126T314	126.019	314.411								807.758	831.119	640.426	791.937	587.277	742.515	754.812	633.192	618.457
M127T101	127.04	100.702								13007.1	10690.9	22393.3	11344.6	10957.1	12015.4	5887.47	6011.82	6025.49
M127T143	127.052	143.239								979.115	1872.92	1260.67	946.436	1162.59	441.018	778.827	735.47	734.562
M127T230	126.904	230.233								24186.9	5077.46	21069.7	20086.9	20638.5	17647.8	37142.7	36782.2	36781.5
M127T261	126.904	261.452								3738.59	3512.87	3850.73	3526.02	2778.3	7070.25	4416.73	4416.91	4541.27
M127T281	127.024	281.497								1604.43	1921.91	1171.21	756.492	1556.78	1441.34	1328.98	1306.54	197.697
M127T29	126.904	28.921								156682	366091	255833	186213	235102	190105	112590	112705	114727
M127T32	126.952	31.637								3165.85	2149.91	6181.67	8693.7	6989.9	5714.05	1555.25	1695.69	1554.85
M127T326	127.001	325.608								8235.57	10014.9	8490.98	4499.86	8238.3	7496.23	7599.63	7485.31	7395.47
M127T345	127.001	344.657								17584.4	10644.3	21939.4	10712.9	7796.69	16902.9	8936.74	8799.2	8798.52
M127T370	127.051	370.36								24340	20924.1	22432.6	24175.4	20354.4	15417.5	2423.1	2407.89	2407.93
M127T384	127.051	384.286								28804.6	30907.8	24085.7	26042.1	21317.7	23598.2	2286.93	2232.84	2233.86
M127T421	127.051	420.963								4136.36	4173.42	21105.3	4238.72	5486.34	5590.95	6444.37	5691.57	5727.62
M127T444	127.051	443.704								10537.1	11758.2	12369.2	17413.6	15137.4	11392.8	7182.78	7170.64	6442.89
M127T469	127.051	469.13								8025.61	5324.01	5201.83	3102.17	365.35	4389.51	3276.61	3203.64	3204.16
M127T47	126.997	47.152								9635.52	10949.2	5962.72	11803	14386.7	11229.9	5343.3	5350.64	5169.47
M127T92	127.076	92.3445								13860.5	6399.79	8273.91	16349.7	4353.19	8847.12	4359.8	3390.26	4361.19
M127T98	127.003	98.2055								11263.6	1633.84	9922.88	11730	1884.83	9830.25	3774.97	3804.06	2607.14
M127T99	127.112	98.896								1368.61	1039.7	1721	2360.79	1339.7	371.138	2711.92	2680.51	2711.88
M128T147	128.05	147.387								52498	48529.3	18303.4	15433.8	44033.7	16179.6	10362	14972.3	14897.8
M128T199	127.944	199.137								3497.28	3347.87	4180.44	3640.7	6294.7	5558.32	3254.86	3330.12	3297.2
M128T211	128.035	211.493								4044.3	4636.91	5891.21	3134.11	3678.11	5094.75	2409.03	2411.77	2192.56
M128T214	128.05	214.046								4392.1	4178.53	4708	3752.14	3755.66	4084.04	2463.6	2463.57	2480
M128T22	127.924	21.983								3295.89	4716.7	10760.4	7551.36	6218.08	9587.91	735.662	831.723	828.945
M128T273	128.071	272.777								1745.4	1423.9	4002.15	1656.45	2838.2	1229.02	1027.39	1013.06	1027
M128T304	127.642	303.643								554.493	1141.35	471.842	685.228	440.346	572.607	110.852	106.235	112.252
M128T307	128.071	307.132								1087.89	1251.15	2066.59	1359.1	2471.48	3078.48	761.427	736.873	730.808
M128T334	127.996	333.678								25577.3	41071.6	19052.2	23876	16338.2	21136	8576.89	8578.54	6963.16
M128T34	128.05	33.727								12777.5	8517.32	8221.86	10449.6	9706.2	6456.1	2258.96	2258.06	2310.58
M128T372	128.035	372.187								16351.1	7475.67	7745.83	8634.93	11414.9	1279.14	1783.02	1784.83	2004.28
M128T376	128.053	375.839								2364.03	539.896	1641.98	1495.15	1567.79	1217.2	246.629	237.897	237.976
M128T42	127.948	42.322								15798.3	24512.3	26327.2	30848.4	35488.2	37359.2	5187.81	5193.98	5326.91
M128T438	128.035	437.888								6183.78	5575.7	5472.18	5088.13	4672.91	5169.91	9172.88	9712.52	9064.79
M128T46	128.035	46.0825								2090.76	1696.73	4053.87	2930.66	2931.46	2925.33	1780.9	1677.34	1780.84
M128T47	128.072	47.0065								1429.56	2166.54	2128.98	1768.08	2240.67	706.332	568.525	544.632	544.937
M128T79	128.071	79.0075								1487.43	679.069	1888.14	1817.55	1620.8	1083.52	997.986	1018.42	998.133
M128T95	128.071	95.401								1321.97	11011.5	4939.1	5970.43	3280.46	6776.84	2697	2619.95	2695.96
M128T99	128.036	98.8085								4691.29	3463.68	7164.94	2552.15	4033.93	2672.43	2309.86	2064.27	2305.32
M129T100	129.091	99.909								37055.2	32522.9	29524.5	30863.3	30047.7	35726.5	31589.3	31587.8	30973.6
M129T126	129.019	126.038								59699.3	1432.28	72676.1	78849.2	26173.9	66203.8	36774.1	37113.4	6029.87
M129T13	129.092	12.974								8708.33	13151.2	9595.08	8669.92	3108.67	8923.73	10597.5	10527.2	16490.2
M129T143	129.055	143.03								236596	346996	326979	278682	318727	260535	141824	143080	89877.5
M129T152	129.019	152.256								10731.4	11791.4	11286.7	11413.6	9187.69	11369.3	13077.2	12429.4	12292.4
M129T210	128.892	210.126								3970.18	3706.97	2887.26	3103.41	2785.83	1384.91	309.854	297.831	309.662
M129T212	129.019	211.714								5851.76	5740.2	6772.81	6242.83	6449.97	4460.55	6999.6	6840.65	6841.6
M129T244	129.036	243.563								1256.26	1089.07	1447.88	1750.65	1881.72	2692.61	1349.7	1416.15	1415.12
M129T245	129.056	244.95								2605.02	2050.81	3188.44	2090.62	1879.97	2086.67	2243.47	2187.24	2186.89
M129T247	129.019	247.494								7550.25	12024.3	11156.5	11039.5	11357.3	10054.1	2580.94	2594.09	2960.37
M129T295	129.055	295.157								1964.06	2065.02	1529.59	1425.94	1568.76	2229.04	2114.99	2090.57	2114.2
M129T306	129.067	305.82								2610.42	2719.26	1533.68	1462.33	2798.92	2096.19	1330.05	1344.75	1292.47
M129T397	129.019	397.267								8984.54	4769.05	3909.19	3143.52	3471.8	4372.61	1168.17	1236.79	1238.56
M129T42_1	128.659	41.67								3856.2	8793.96	4144.48	8498.99	6051.5	4130.65	316.273	334.538	316.78
M129T42_2	129.056	42.006								1.44972e+06	3.05193e+06	2.00653e+06	3.59089e+06	3.659e+06	1.47573e+06	109188	110161	107282
M129T446	129.019	446.286								6721.35	9298.53	11921.9	7069.58	9469.76	8178.85	1694.57	1729.07	1727.84
M129T668	129.092	667.634								3622.47	1627.37	5993.23	8143.62	6093.23	6016.24	6009.07	6010.72	5872.05
M129T68_1	128.659	68.157								7538.05	9497.34	20729.2	8601.73	12498.6	10632.6	6062.83	6541.97	6541.53
M129T68_2	129.056	67.909								2.29541e+06	2.77885e+06	2.74787e+06	2.60662e+06	3.27665e+06	2.61484e+06	2.06206e+06	2.05072e+06	2.0508e+06
M129T690	129.092	690.271								4739.1	4366.72	3418.89	4516.56	4678.92	5900.24	4727.74	4787.3	4705.43
M129T708	129.092	708.285								4153.81	4265.74	5830.29	4020.62	4152.68	6272.93	4238.8	4239.21	4132.72
M130T103	130.087	102.808								18803.7	22815	30940.1	8873.07	13380.9	25380.2	13844.1	14490.7	14493.9
M130T122	130.066	122.318								27107.6	29938	26982	26084.2	27273.3	26368.7	12818.5	12905.9	12905.4
M130T146	130.066	146.15								54022.4	79865.3	26209.6	26786.1	28063.8	50637.7	21545.3	22138.8	22129.4
M130T178	129.997	178.183								2347.76	3215.03	2868.31	3687.31	5005.98	2994.99	3287.99	3260.99	3251.15
M130T204	129.997	204.077								1337.58	1829.96	1889.54	1619.08	1732.13	2186.3	605.997	605.61	637.682
M130T22	129.92	21.9105								274.654	373.513	1126.96	671.317	909.323	734.975	66.6835	67.083	76.0647
M130T264	129.687	263.921								2160.96	3511.3	5439.72	2560.24	3090.38	2502.89	497.324	497.501	448.333
M130T309	130.051	308.916								13155.1	6080.87	18178.6	22537.4	17036	18059.5	6684	6915.37	6914.82
M130T317	130.087	316.916								39267.4	39810.5	41781.5	34713.4	45584.9	297424	32924.4	30782.4	30780.9
M130T377	130.051	377.262								13478.7	16761.7	13815.4	7953.64	16901.3	2307.12	10986.1	10986.1	10788.9
M130T46	130.087	45.637								13998.9	15779.4	13054.2	14209.1	12776.8	15878.6	20605.3	21030	21018.7
M130T93	130.015	92.838								908.729	1578.58	1278	1371.49	816.15	1374.88	1027.68	1010.34	1017
M130T96	130.051	96.2305								10431.1	13151.5	14758.5	5944.9	10931.3	14346.6	5740.65	5827.54	5742.29
M131T103	131.035	103.024								387470	297056	299871	185125	219666	510902	256469	256650	246498
M131T147	131.071	147.185								22496.3	21193.1	28709.4	30611.1	27729	28870	10089.2	10909.8	10271.7
M131T148	131.035	147.827								83189	37526.6	101984	79908.7	70583.5	86640.9	123419	116414	117016
M131T209	130.889	209.452								4806.94	2840.63	3628.91	2772.05	3323.41	1136.54	267.465	250.336	252.139
M131T29	131.038	28.868								10416.9	16431.4	22635.1	16310.1	17621.6	14979.5	11323.5	11609.6	11317.1
M131T302	131.035	301.989								30808.4	47128	36706.5	35152.7	36043.2	27160.1	6718.08	7567.36	6765.41
M131T32	130.944	31.5655								2060.71	1647.87	2002.31	1009.18	1375.47	1836.33	3281.85	3285.7	3204.51
M131T383	131.046	382.974								4280.78	5214.55	13506.8	6799.36	2359.02	1841.41	775.91	775.925	780.05
M131T388	131.082	387.668								33864.2	62992.8	49617.6	54498.4	61444.3	23532.6	2127.34	2347.66	2340.27
M131T424	131.082	423.964								24923.6	2089.82	52424.1	9280.32	34472.3	12589.5	5493.02	5645.75	5730.53
M131T439	131.082	439.207								26412.3	24231	28466.9	21451.9	23892.6	17348.3	23995.7	28305	24596
M131T456	131.035	455.676								2352.03	2589.14	5617.14	5257.28	2481.47	2964.88	724.398	747.154	724.274
M131T46	131.09	46.422								815.17	1325.25	8809.23	1460.93	1625.82	1403.02	2516.98	2125.02	2518.19
M131T533	131.082	533.314								8413.87	6288.05	10282	8969.61	5564.13	3931.98	1937.36	1899.64	1522.61
M131T580	131.082	579.575								33303.1	40930	36860	38543.7	34286.5	4616.62	26402.7	29805.8	29530
M131T92	131.087	91.6495								6456.18	9166.87	1422.07	1017.18	725.653	1309.48	1694.99	1694.93	1679.57
M132T108	132.074	107.825								8300.5	3142.61	7074.44	4429.23	3811.58	4606.86	1450.54	2113.14	972.866
M132T203	132.045	202.514								3230.4	1885.85	3555.93	4910.02	2134.01	2477.4	3756	3064.09	3754.83
M132T264	132.092	263.909								2366.67	2941.15	2251.45	3039.27	4426.28	3912.94	584.459	584.424	563.814
M132T29	132.045	29.102								16181.9	14327.1	30764	15514.9	40141.4	13331.8	10800.3	12399.9	12398.2
M132T391	132.039	391.236								492.962	615.013	591.022	689.122	792.548	1130.02	115.661	127.174	116.423
M132T415	132.03	414.529								5041.97	5056.46	2690.28	8763.67	3075.2	9451.35	394.02	405.976	394.209
M132T97	132.048	97.428								116923	100524	68871.2	60912.8	96733.4	44549.1	17035.7	21131.3	21083.5
M133T102_2	133.051	101.582								6322.69	3416.75	4857.16	2766.69	17829.6	28247.8	3687.24	3580.5	3577.5
M133T106	132.994	105.853								1486.79	1378.09	4764.85	4252.28	12010.9	618.056	4189.5	4191.24	3979.78
M133T140	133.014	139.779								3675.38	5092.35	2616.77	9784.41	5299.27	5205.33	4538.91	3458.78	2360.85
M133T158	132.867	157.759								5306.16	6278.72	4702.65	2392.19	7068.6	4385.48	3723.02	3720.67	3891.37
M133T162	132.9	161.893								1914.28	2850.38	4116.6	2071.3	3520.78	1172.07	1877.42	1887.95	1595.64
M133T210	132.886	209.71								2168.14	1115.89	1289.56	1007.12	1724.34	2964.89	3207.91	3200.52	3167.86
M133T223	132.867	222.874								18356.5	16995.7	8823.32	16391.7	9891.14	11607.1	9935.83	9793.85	9792.02
M133T233	133.05	232.637								1279.26	1746.58	1836.52	1035.08	1934.77	2146.29	1106.65	1130.94	1130.81
M133T24	133.066	24.0465								5279.76	11319	22341	10817.9	13974.5	4109.5	6332.86	6331.92	6700.04
M133T246	132.867	245.61								6240.66	6641.87	4979.75	5712.33	5719.05	4287.53	2395.36	2349.61	2394.97
M133T263	133.032	263.327								513.86	2148.43	2533.09	855.806	2264.03	2061.85	1682.7	1439.49	1684.7
M133T272	133.05	272.06								1577.38	4064.98	4449.04	2783.42	3457.14	4339.84	2833.95	2833.97	2725.66
M133T283	132.982	283.25								2124.2	3208.95	1846.12	2881.77	1536.16	1289.88	2319.9	2553.55	2557.69
M133T294	133.05	293.981								1837.97	4412.41	2797.45	4070.99	3358.29	2430.66	1256.99	1261.15	1147.64
M133T31	132.923	31.396								3318.58	1791.74	3632.34	2728.87	2698.28	1841.8	7837.21	7845.94	7245.08
M133T316	132.981	316.043								2021.75	719.163	1405.88	486.657	530.62	813.738	2037.68	2363.98	1950.86
M133T317	133.05	316.554								1033.64	1288.71	1563.25	1069.03	1457.07	1165.73	1689.16	1623.04	1622.19
M133T434	133.014	433.8								1760.69	7354.12	6614	5155.25	5383.27	7032.98	1308.99	1309.07	1299.23
M133T461	133.014	461.247								2415.52	3773.88	3662.47	2939.1	2020.4	3202.88	1082.06	1082.09	1112.77
M134T100	134.024	99.52								10012.7	9057.42	1241.95	8069.5	1262.71	1312.47	5523.3	5437.73	5437.97
M134T103	134.061	102.663								2432.29	9991.11	7649.63	5171.06	7783.46	7821.55	2933.02	2935.11	3223.42
M134T191	134.061	190.738								19479.2	15076.1	14598.2	33424.9	23351.4	101668	120346	120347	116859
M134T203	133.648	202.795								561.645	241.783	608.982	563.113	466.793	809.919	346.308	568.235	567.937
M134T205	134.061	204.771								82342.6	60467.6	102201	90555.1	81629	130882	19261.7	19052.3	21488.1
M134T23	134.024	22.801								3127.88	2709.11	2145.95	4532.11	2940.83	2314.73	1392.27	1456.27	1468.86
M134T301	134.028	301.135								1306.14	2386.03	1434.71	826.69	1490.88	1371.86	774.853	785.847	785.766
M134T34	133.967	34.378								2328.66	2331.72	1306.75	6485.88	4431.3	2711.76	1061.89	1045.37	1045.26
M134T41	134.007	40.987								3201.37	3724.62	1602.54	4900.9	4309.28	4873.27	1002.53	1001.35	1040.24
M134T44	134.061	43.673								7147.3	5098.2	5300.87	3766.14	3982.61	6411.06	1050.35	1075.61	1075.58
M134T58	134.007	57.633								3900.59	2601.8	964.696	3246.73	4300.77	4271.39	2086.63	2016.45	2086.28
M134T99	134.046	99.273								13024.9	12569.8	11495.7	10731.1	9600.63	6793.69	6185.54	4791.61	6172.56
M135T104	134.629	103.683								1254.7	1244.49	1235.39	1414.4	1622.65	650.28	743.883	722.306	744.024
M135T127	135.067	127.002								1401.56	1481.06	2352.51	984.588	780.927	1550.52	627.499	598.054	628.262
M135T161	134.894	161.237								59397.1	60309.4	61205.3	28135	57415.7	54196.5	38099.1	37770.7	37240.3
M135T166	134.615	165.939								536.668	1036.69	1545.27	941.465	980.924	607.24	298.911	296.04	296.031
M135T213	134.894	213.336								17332.7	16605.2	17832.6	16880.7	17237.4	12681.4	3985.54	3888.53	3892.28
M135T215	135.031	215.245								24326.1	20232.3	51252.4	23524	20773.1	39104.1	11951.8	13606.9	12594.2
M135T222	134.865	221.954								5890.7	15023.3	25163	10087.5	13326.3	6532.53	1844.19	7019.79	6981.03
M135T246	134.865	245.692								7045.81	7296.71	5409.51	5767.07	6690.51	5086.1	2806.21	2761.66	2804.41
M135T28	135.081	28.4825								7914.67	7547.66	4626.67	5409.34	5992.14	1949.82	2844.75	3097.14	2846.99
M135T30	134.895	30.228								4052.64	2017.67	2380.27	3698.56	5893.23	4366.59	9760.92	9395.38	9761.02
M135T304	135.012	303.659								753.201	438.844	1110.64	1079.44	685.914	502.813	711.302	639.737	644.006
M135T32_2	135.045	32.0205								30584.2	40616.6	72565.6	26698.1	13229.7	23912.3	23488.1	27206.2	27167.6
M135T386	135.03	386.118								10809.6	28445.6	27338.4	6895.9	17920	13828.7	3121.2	3140.27	3255.11
M135T431	134.915	431.265								547.753	282.712	797.75	682.582	605.541	778.702	384.891	375.249	385.335
M135T48	135.016	48.1825								4814.54	825.2	5895.47	964.224	1015.75	590.285	3902.59	3856	3911.99
M135T57	134.932	57.234								4626.76	3617.92	3592.93	4121.7	5342.78	2250.08	2092.07	2093.62	2022
M135T69	135.045	69.142								66449.1	80908.2	72264.9	61121.5	66462	68055.9	6996.64	6844.11	6998.12
M136T15	135.971	15.2395								40718.6	75726.7	72958.2	25713	30637	70856	49262.3	49211.3	55841.9
M136T167	136.034	167.266								12077.6	12745	14395.7	17362.5	11697.7	19060.9	2972.07	2049.96	2971.79
M136T213	135.895	212.906								2020.85	1809.6	1988.38	1893.74	2200.66	1977.83	448.796	425.149	449.605
M136T220	135.971	219.863								22888.6	34846.4	23695.8	17715	23277.5	22525.3	40478.7	40439.3	42813.4
M136T39	136.015	38.672								21343.7	1383.87	2491.78	24911.5	23803.2	18195.2	23221.2	23226.7	22681.3
M136T630	135.971	629.99								12514.7	42232.5	20230.1	22828.2	21470.8	10171.8	9594.68	13511.5	13511.6
M136T666	135.971	665.895								18508.6	21647.9	9366.32	11396.7	17194	13141.1	22351	20736.9	20721.6
M136T703	135.971	702.593								45057.9	20639.5	31121.3	14140.4	19234.5	14661.6	19542.1	19367.4	19083.3
M137T101_1	136.936	101.338								7420.8	8232.15	10848.5	15729.6	8710.93	7728.41	12400.1	13311.5	12730.2
M137T131	137.083	130.99								1353.92	4572.33	1618.87	1608.6	1367.85	1605.5	1012.53	1012.49	994.292
M137T147	137.035	146.58								1067.46	3041.57	5075.4	5458.74	4506.5	4307.22	4798.65	4771.71	4730.89
M137T211	136.863	211.493								1550.74	606.047	1198	4814.7	4809.86	4218.6	884.81	878.162	1051.6
M137T213	136.892	212.831								6285.8	6047.04	6342.36	6296.26	6556.88	4870.17	2047.12	2024.13	2024.63
M137T220	137.06	219.726								1214.79	1102.13	1476.83	1420.26	1220.11	1520.08	493.382	512.517	512.687
M137T228	136.862	227.768								3399.37	3519.37	2773.71	7117.96	1709.32	1734.36	1930.67	1898.52	1898.41
M137T24	137.061	23.524								23912.7	16428.2	33529.8	24855.2	29180.4	43101	18134.6	18126.5	16882.8
M137T240	137.024	239.705								7984.52	3933.53	5212.58	4402.63	4682.94	10578.2	3392.6	3393.24	3347.57
M137T245	136.862	245.251								2593.76	2915.31	1960.85	2561.67	2352.09	1972.88	2290.75	2208.18	2208.76
M137T262	136.937	261.648								1161.48	672.065	1462.55	1338.94	1557.76	1298.18	2190.02	2171.99	2136.09
M137T284	136.937	284.01								2413.49	855.202	966.324	1268	2094.77	495.576	2076.62	2051.99	2075.92
M137T31	136.973	30.724								11869.6	14123.9	6421.23	19607.2	10328.6	5920.72	5346.69	5779.21	5772.75
M137T36	137.024	35.594								25282.9	35984.1	26455.8	42478.1	25652.4	26008.4	10536.7	10577.8	10300.3
M137T385	136.936	384.755								13227.7	11086.5	10081.8	10907.1	10703.2	4873.32	6842.28	7610.78	6887.43
M137T387	137.025	387.194								1925.16	1792.3	1835.79	541.312	1479.32	1556.16	1075.64	1121.06	1121.19
M137T44	137.097	43.972								1947.95	2960.68	1678.03	23526.7	20539.1	10076.6	638.64	631.591	622.562
M137T585	136.937	584.585								101600	101429	100065	86596	85686.9	102436	105066	126140	105637
M137T59	136.93	59.344								4600.79	3540.84	6143.21	2608.88	5839.67	2742.45	5423.2	5527.01	5423.32
M137T70	137.097	69.729								3853.46	5482.71	3521.53	14069.9	18317	16471.9	7397.14	7028.74	7403.93
M137T8	136.937	7.745								29743.9	8867.99	11515.5	22040.5	29351.9	8831.29	15512.6	15371.3	18824
M137T95	137.097	95.26								3744.02	1488	2260.27	6741.16	6184.62	6192.12	2320.1	2351.28	2284.98
M138T159	137.891	158.898								1206.79	664.392	1574.92	1500.06	2019.37	787.212	1574.56	1574.14	1533.58
M138T210	138.056	210.479								952.473	599.698	917.196	602.794	1009.21	1005.27	469.51	457.788	475.996
M138T281	138.042	281.251								1181.57	10890.2	11803.6	11215.1	11782.3	1537.43	11843.9	11735.8	11744.9
M138T38	138.056	38.367								28461.6	31684.2	41184.9	26184.8	34878.3	33511.7	9600.15	10181.5	9563.84
M138T382	137.936	381.532								929.884	922.736	1109.71	771.539	1747.89	839.912	858.247	827.776	971.116
M139T107	139.021	106.571								1402.73	4022.66	1161.33	1065.24	1565.24	1275.03	3680.69	3766	3681.54
M139T267	139.087	266.806								2210.36	3450.41	2113.91	3344.99	3680.12	3144.56	822.076	773.045	818.912
M139T27	139.039	27.211								2978.04	1294.03	5504.05	8892.03	5413.32	2979.61	4620.13	4895.83	4623.26
M139T287	139.025	286.598								2206.66	2387.75	2266.17	2210.39	2396.99	3440.18	2485.71	2374.93	2379.65
M139T311	139.051	310.954								1997.32	1071.64	7700.18	3220.85	2146.31	680.743	1428.22	1420.74	1285.88
M139T32_1	138.969	31.563								2106.7	4341.66	13553.1	3105.68	4402.61	12800.8	2574.96	2572.74	2808.4
M139T32_2	138.989	31.757								4907.71	4131.31	569.365	5099.04	2898.87	2121.37	4033.41	3240.8	3670.91
M139T32_3	139.007	31.658								5247.33	7279.76	9036.57	24318.1	8640.67	9409.42	5657.52	5724.88	5703.63
M139T376	138.988	376.483								938.987	239.175	942.571	625.596	993.893	984.589	740.665	780.562	740.465
M139T382	138.97	382.495								8466.72	1480	8570.05	8837.48	1500.35	8260.52	3135.61	3135.61	3125.51
M139T393	139.001	392.904								5471.47	5024.48	6105.85	6494.01	5865.05	6226.65	1156.25	1196.81	1156.26
M139T44	139.057	44.2145								1870.32	1601.21	1508.57	1744.61	3179.11	1990.75	863.004	863.769	816.043
M139T92	139.051	92.313								5116.43	4905.4	4048.98	5224.52	6033.65	6201.68	1670.27	1650.63	1399.36
M139T99	139.112	98.949								6785.89	5801.41	2088.88	1999.29	4640.37	7436.41	2762.16	2752.48	2332.71
M140T100	140.036	99.52								3045.01	3287.75	1745.32	3355.7	3123.68	682.815	1935.25	2294.31	2296.05
M140T157	140.036	157.478								967.891	1361.91	1922.12	1808.16	1954.67	1241.13	1070.94	1071.26	1048.19
M140T182	140.01	181.716								7654.72	9826.88	9237.36	10163.9	11391.8	10740	2934.35	2803.26	2810.89
M140T196	139.984	195.552								641.472	977.325	1687.11	1363.68	1740.76	1838.71	1612.44	1585.53	1883.39
M140T305	140.082	305.209								210.781	1216.17	351.485	1030.32	416.847	274.596	700.904	678.106	673.267
M140T36	140.035	36.011								1041.85	740.141	854.434	1196.1	1325.04	762.648	634.333	647.528	647.558
M141T100	141.092	99.52								6113.51	6326.22	4608.62	2902.43	5156.68	7252.82	2916.61	2904.32	3134.25
M141T16	141.017	16.2715								10574.6	7187.17	8881.29	12381.1	7582.09	7402.21	7480.14	7622.18	7476.45
M141T170	140.976	169.846								24022.5	30679.4	25426	31059.2	25209.6	29012.5	34077.4	34073.7	33194.6
M141T199	140.976	198.966								64707.1	45157.1	77316.7	124811	94022.5	78403.9	54454.4	54443.4	52250.9
M141T212	141.017	211.568								101309	104825	101381	107172	104926	19275.2	85469.9	84730.6	78920.1
M141T229	141.017	228.775								199697	261655	293651	271276	115345	42359	165959	165389	85808.3
M141T289	141.017	288.62								51937.5	58075.9	59491.8	58165	56641.8	35456.7	84567.6	84551.8	75099.3
M141T331	140.583	331.288								66442.6	105426	76983.5	66348.8	98173.6	45771.8	38012.5	36873.2	36850.3
M141T389	141.017	389.398								1.6429e+06	1.80897e+06	1.77874e+06	1.03758e+06	1.82947e+06	1.70411e+06	880060	981590	882806
M141T412	141.017	412.072								456141	350671	337284	429200	575220	920756	581434	592558	581460
M141T42	140.968	41.646								1097.86	1701.97	2725.06	3528.5	1492.67	4697.72	1374.41	1180.54	1168.69
M141T426	141.017	426.274								1.03342e+06	276264	259320	1.73249e+06	367911	188378	511812	511810	507850
M141T44	141.129	44.267								4223.72	3216.68	2966.14	6132.11	4496.42	4303.68	1433.78	1433.87	1373.29
M141T46	141.092	46.433								5649.27	1500.86	3586.26	4494.33	3973.15	4268.67	1825.28	1825.54	1771.67
M141T471	141.017	471.334								31201.1	19930.7	55173.9	18699.5	30313.9	15535.8	94837.6	91889.6	214047
M141T56	140.918	55.578								4107.45	5018.35	3133.66	3385.24	4225.19	3963.65	1335.26	1349.14	1349.07
M141T58	140.986	58.269								5524.86	12771.6	9096.34	4537.02	11874.2	7529.16	3429.64	3214.72	3209.95
M141T91	141.056	91.242								1569.27	1469.53	4456.88	2815.15	2229.62	994.958	2602.03	2559.76	2602.28
M141T94	141.128	94.092								6136.86	5726.99	4595.34	8221.51	2851.88	4468.07	4335.08	4191.27	4335.51
M142T101	142.087	100.915								1699.85	4403.49	3830.01	4814.35	10782.7	2362.88	1791.03	1685.1	1685.01
M142T108	142.066	107.913								2986.52	1728.23	4366.1	5225.88	2174.91	6582.64	2013.34	2012.99	1945.2
M142T209	142.05	208.703								4418.26	3170.49	3144.63	4221.16	7853.23	3067.7	3162.05	3227.48	3166.45
M142T228	142.051	227.633								2376.14	1844.98	2788.86	1772.21	2512.54	3397.28	2154.81	2172.52	2172.44
M142T256	142.066	256.066								1096.25	1652.78	1281.45	1457.12	1840.83	1113.8	385.87	363.088	363.238
M142T285	142.051	285.21								1464	2840.43	1913.06	1479.7	2238.23	1371.2	170.804	203.199	302.164
M142T314	142.051	313.776								1182.12	3573.26	3312	1000.07	1727.28	5996.64	2446.45	2219.51	2195.14
M142T335	141.584	334.865								4283.6	1523.45	2999.06	3828.01	4235.89	2178.27	2819.26	2975.34	2977.67
M142T409	142.052	409.09								14870.1	188.729	14948	424.633	14360.8	14237.8	16875.8	16797.7	16798.3
M142T43	142.066	42.661								1413.49	2289.83	1373.95	4199.37	3472.96	1953.71	615.518	636.263	636.206
M143T100_1	143.035	100.227								3665.69	4314.55	4378.15	2483.52	1954.42	4254.9	2558.33	2717.41	2619.71
M143T100_2	143.071	99.52								3451.92	63513.9	8859.54	4869.69	6566.84	8690.13	12618.4	14294.9	25554.8
M143T100_3	143.108	99.593								95081.4	148145	97322.3	161688	95063.2	79456.9	58963.1	59188.4	59188.7
M143T134	143.033	133.891								2409.5	1260.32	1384.11	1393.96	491.767	1299.85	1082.15	1008.34	1007.03
M143T173	142.973	173.205								20047.3	24540.9	32382.6	5482.76	23188.6	24735.9	19164	20087.8	19168.3
M143T190	142.973	189.777								43424.6	46703	47737.3	50054.3	46574.1	46734.7	52771.3	49783.1	52821.3
M143T204	142.973	203.988								65230.9	49446.2	74924	83847.2	87601.4	80128.8	10354.5	9582.76	10318.3
M143T237	143.051	237.165								8908.84	634.123	398.581	949.547	8579.2	918.452	9050.52	8992.07	8991.95
M143T263	143.071	262.649								14004.4	13166.9	2310.01	2946.5	13591.1	13708	14175.5	14174.7	14364.4
M143T301	143.035	301.292								73812.2	107250	99528.5	97778	87219.9	76896.7	20149.8	14643.9	20136.7
M143T303	142.975	302.537								1046.98	2141.53	2307.17	2174.95	1561.79	827.712	14647	15060.1	15056.6
M143T347	142.996	346.777								7843.5	11709.5	13765.7	10668.6	103968	93894.7	20961.5	20338.7	20887.2
M143T40	143.071	40.0065								46855.9	53713.4	37677.2	5192.58	47317	3285.11	36578.2	35911.8	35903.8
M143T46	143.108	45.616								45462.5	51569.7	53202.4	83927.4	77296.7	68278.9	58659.1	57129.9	57130.5
M143T54	142.917	54.3795								3665.71	3756.64	2101.08	3962.59	4388.57	2352.74	1177.11	1285.53	1175.69
M144T101	144.066	100.915								4448.58	5022.24	5458.56	714.759	5164.12	4889.72	2176.41	1096.25	1625.59
M144T104	144.081	104.136								9612.14	11320.8	4147.3	4117.86	3972.85	5067.9	6427.19	4821.01	6440.3
M144T149	144.045	148.613								145799	66760.9	71209	80947.8	83645.9	67315.8	52680.3	53997	53970
M144T182	144.035	182.056								7254.82	3932.89	6885.07	3754.6	7448.24	1467.89	7238.71	7237.78	7120.78
M144T197	144.037	197.49								936.79	1823	2245.57	2117.13	2302.78	1128.87	10887.8	10906.8	8079.65
M144T212	144.045	212.43								6606.66	7721.67	8645.57	7662.79	7729.61	7464.34	10501.7	10505	13441.2
M144T24	143.901	23.524								27936.5	6312.95	20992.4	6326.61	18895.9	18440.2	7974.15	8091.59	8157.61
M144T242	144.104	241.839								1097.24	642.185	1148.91	1175.5	663.122	1281.4	809.313	809.344	816.617
M144T287	144.066	287.029								2805.48	3135.75	3127.56	2633.69	3282.29	3402.56	1015.27	1161.65	1018.93
M144T312	144.03	312.218								2385.22	3310.35	3014.19	3301.98	3413.67	3287.63	2237.02	1782.28	2231.8
M144T335	143.991	335.257								3691.76	4006.44	13871.1	5664.69	2612.68	3220	11087.8	10983.8	9715.84
M144T358	143.991	358.216								11653.1	10384.7	13138.8	13650.5	14450.7	6731.22	8174.8	8420.71	8178.49
M144T363	144.065	363.409								2079.64	981.052	2396.21	1127.26	1947.69	2341.29	1146.13	1146.86	1099.44
M144T37	144.045	37.03								72204.8	58264.6	89960	73493.9	46291.3	59592.1	43408.2	42762.2	42762.6
M144T44	144.111	44.412								4060.79	4027.02	2983.43	4426.01	4371.15	3431.09	2742.03	2741.46	2724.7
M144T74	143.901	73.5075								2125.76	3900.35	5619.19	5582.84	8141.04	9923.39	1123.53	1123.46	1129.6
M144T97	144.045	97.3525								50974.3	70546.5	47736.6	29063.1	52404.6	56960	15680.1	15823.1	15679.4
M145T100	145.015	100.254								3355.98	2081.24	2108.14	9168.19	7986.12	7853.58	4903.38	1542	4933.33
M145T103	145.087	102.932								10464.4	5021.51	21755.8	14337.8	13478.1	15022	6264.61	7123.52	6516.79
M145T140	145.061	140.05								12318.3	9743.71	8727.06	7975.48	8801.99	8235.08	2214.99	2162.25	2163.9
M145T164	145.062	163.676								11522.2	8471.71	11365.2	6082.71	7951.56	9357.22	4388.31	4457.85	4387.82
M145T195	144.97	195.077								20915.6	15168.3	25356.6	13033.4	29629	30044.4	17927.8	17863.7	17763.2
M145T209	144.869	208.713								10989.8	7251.7	9916.42	10513.2	7024.8	5363.74	972.417	859.022	969.111
M145T211	145.013	211.162								3968	765.866	851.918	909.072	4772.83	2490.19	2080.09	2019.35	2019.75
M145T271	145.098	270.693								1296.47	1679.24	2000.76	1967.71	1777.55	1920.31	1177.93	1226.53	1275.87
M145T289	144.99	288.861								761.226	1747.31	1194.87	1632.96	673.802	1755.08	1350.43	1350.09	1298.97
M145T292	145.041	291.831								1223.61	776.148	902.864	1268.54	784.788	844.715	782.274	804.414	804.363
M145T34	145.05	33.538								20388.5	12490.8	20290.1	8934.88	20331.1	12545.9	11597.8	10848.4	11622
M145T370_1	144.615	370.159								912.534	686.738	842.545	784.223	606.312	707.003	140.093	127.491	125.096
M145T372	145.014	372.26								1889.29	1628.74	1519.22	1578.73	1016.29	1594.59	3282.19	3193.6	3190.11
M145T378	145.098	378.386								223704	2877.41	187407	205398	2592.86	731.366	2581.82	2789.24	2785.61
M145T385	145.062	385.01								118334	137806	92274.5	104441	88481.8	92812.9	3313.38	3546.95	3525.96
M145T423	145.062	422.821								73550.3	24581.6	47546.3	23379.3	22067.9	47556.8	39178.4	42041	39395.7
M145T439	145.062	438.558								38315.1	34983.8	36204.1	30392.3	37052.6	24241.5	23622.8	24117.9	24117.4
M145T544	145.098	543.691								5852.19	6172.5	5692.81	6574.99	5394.42	2485.86	3834.75	3872.64	3872.56
M145T575	145.098	575.295								10456.7	13409	12037	31571.2	11994.3	5825.2	6894.83	9284.72	9260.32
M145T96	145.102	95.97								9906.72	4225.77	4685.16	8686.71	6781.73	8139.25	4095.2	3988.84	3844.09
M146T103	146.046	103.031								10780	11121	29749.8	10861	8740.87	21860.4	16333.3	15026.3	14914.4
M146T182	146.032	182.357								4601.21	4788.95	7196.26	4167.11	6050.02	3370.87	4181.01	4574.01	4607.6
M146T220	146.061	220.384								1365.41	1731.05	3850.68	1835.34	2266.29	1261.12	384.353	677.013	674.547
M146T271	146.047	270.83								3835.02	6288.9	5139.97	7861.36	6246.61	6316.08	1348.75	1812.3	1811.42
M146T28	146.061	27.661								42949	43976.7	71662.3	50647.6	38158.8	32346.5	34727	32688.6	34750.3
M146T297	146.082	296.7								6725.37	9490.93	6116.91	8858.43	7672.95	6422.52	2002.43	2002.47	1983.19
M146T305	146.046	305.058								5667.86	8227.54	8803.39	6776.55	20073.2	7762.64	4113.05	3920.91	3922.68
M146T316	146.082	315.534								3792.4	4403	4074.14	4285.05	3756.33	5833.66	1534.43	1534.43	1545.15
M146T35	146.025	34.6455								12216.8	8539.48	10126.6	13093.1	6131.22	3152.49	3721.78	3411.06	2921.79
M146T352	146.082	352.067								3765.2	4104.41	1905	4307.23	2727.26	507.666	1767.5	1584.47	1588.38
M146T374	146.065	373.862								7828.87	6763.85	7661.79	7546.41	5588.9	5152.57	1395.76	1414.62	1414.53
M146T427	146.046	426.551								7394.07	9122.93	7084.83	6096.65	5806.83	7632.46	404.877	424.631	405.702
M146T95	146.025	95.134								14137.5	8170.31	8855.56	15907.4	10339.3	6781.4	14353.8	13670	13608.9
M146T96	146.105	95.703								771.439	11398.6	1039.24	3562.64	3452.59	520.921	475.311	520.015	474.978
M146T97	146.061	96.773								2711.7	18128.7	2590.67	5827.69	5815.66	7398.97	783.425	844.271	780.658
M147T104	147.03	103.789								76664.5	93905.3	83731.6	65015.8	60624.2	104844	90649	82783.8	82539.7
M147T135	147.066	134.806								10730	5574.05	11016.3	13989.1	13639.3	17698.9	866.526	933.393	868.56
M147T17	146.966	16.697								60127.3	64609.2	69204.4	128472	75230	132614	61559.3	63708.5	63725.7
M147T204	146.966	203.647								4344.31	2063.04	4684.38	4524.23	3566.41	3720.09	12400.9	12743.9	12401.6
M147T208	146.866	208.299								10485.4	7473.47	8630.7	8409.79	9741.69	6636.57	682.574	597.132	684.371
M147T249	146.966	248.76								60513.9	67063.7	21038	19370	21289.9	55685.8	13665.6	26697.6	26632.2
M147T251	146.983	250.811								8570.64	7973.16	22495.3	5123.26	4800.65	7034.9	893.388	756.727	625.358
M147T257	147.045	257.153								26697.7	31754.6	23147.6	21597.7	26494	24459	8126.21	7529.5	7533.75
M147T271	147.045	270.693								21302.1	31654.4	20882.1	19066	18144.8	22331.4	4253.13	4589.94	4598.12
M147T28	147.064	28.179								3113.57	3337.51	12122.6	5316.76	4745.37	4382.92	3092.94	2993.45	3092.22
M147T296	147.066	295.797								4639	5916.84	4480.06	8625.16	6023.57	4925.5	2218.01	2266.66	2266.15
M147T297	147.085	297.36								3715.41	704.645	3372.36	7270.29	2802.36	538.965	552.765	710.008	705.356
M147T30	146.908	30.228								198.971	1184.5	392.67	1177.97	3123.67	1098.43	2212.65	2279.66	2280.44
M147T378	147.065	377.777								1580.05	2211.79	1709.57	568.534	1190.64	498.852	422.051	448.645	421.582
M147T397	147.029	397.363								2725.55	3021.51	3557.52	3386.06	2566.81	3074.58	835.716	805.16	805.262
M147T643	146.966	643.044								31557.3	14581.4	15619.1	15623.9	13178	8480.7	15862.5	14847.7	15840.7
M147T675	146.966	675.273								18669.6	14571	41281	4622.9	17620.5	17811.6	20935.2	19277.5	19458.6
M147T700	146.966	700.465								11698	21529.3	20935.7	16004.5	26570.7	12136.9	22710.2	17359.2	17670.8
M147T716	146.966	716.422								2148.48	15007.3	2925.61	6880.55	2669.4	38921.8	4307.86	4025.25	6204.62
M147T77	147.044	76.715								6682.13	1545.82	9180.98	2037.66	6084.63	10010.3	10997.1	10700	10662
M147T95	147.081	95.061								1580.8	2505.23	1994.82	2024.64	2510.75	1527.68	1174.12	1206.78	1206.69
M148T100	148.04	99.593								26464.5	29486.9	25884.1	30060.2	24009.3	15333.4	8850.74	8905.9	5212.34
M148T135	148.069	134.621								1653.69	1192.05	1694.39	1790.71	6952.03	649.228	499.35	460.002	499.441
M148T166	148.028	165.939								17538.4	21567.7	21885.5	18920.9	16889.5	13900.3	5719.76	5864.2	6042.96
M148T196	148.04	196.361								3451.39	2555.58	3709.94	3239.23	2699.38	5855.03	4436.09	4051.1	4440.05
M148T24	148.025	23.936								15382	3607.79	12562.3	5591.12	7921.04	10449.3	5197.49	5186.68	4551.66
M148T282	148.043	282.314								7316.12	16073.7	7450.45	10128.4	10647.3	8685.47	2762.84	2763.23	2695.98
M148T34	148.04	33.65								11016.7	16392.5	18037.4	19083.6	12877.5	11671.5	5364.06	5724.35	5362.28
M148T381	148.061	380.505								2140.49	1103.59	751.011	910.129	1080.01	1259.41	108.523	122.006	109.565
M149T103_1	148.601	103.021								5570.86	3976.17	3026.83	4773.18	3628.71	3479.16	1812	1990.31	1811.16
M149T103_2	149.06	102.988								1.51113e+06	1.34401e+06	1.03176e+06	1.59793e+06	1.28849e+06	857651	457129	453133	453132
M149T149	149.045	148.98								59768.5	50216.8	54968.5	55117.7	61652.6	80251.9	64040.7	61192.2	61216.7
M149T169	149.028	168.665								1587.51	702.556	2108.74	3429.76	3760.85	3418.65	3498.95	3602.96	1105.76
M149T209	148.863	208.526								3825.29	4196.49	4302.21	2110.06	2024.15	2739.34	476.586	460.461	477.161
M149T254	148.987	253.679								2393	2986.07	2309.19	1989.7	2245.31	2116.08	1136.01	1124.23	360.528
M149T282	148.991	281.825								1440.66	1121.75	1341.58	526.055	2520.42	1773.87	923.602	1110.08	931.697
M149T302	149.045	301.989								45213	65539.9	53399.7	46158.5	41085.3	35976.1	12275.5	12276.5	12375
M149T318	149.046	317.736								9456.32	12243.7	11330.3	11965.4	9558.68	10680.8	3561.21	3637.34	3636.95
M149T34	149.01	34.318								3134.6	1925.74	2818.15	4682.98	2073.99	2133.46	1831.92	1684.98	1804.97
M149T43	149.024	43.325								3069.2	2782.04	3127.64	1172.08	3676.03	2670.45	2428.85	2426.9	2426.9
M149T49	149.061	48.996								6228.61	9872.22	2537.23	12253.6	11983.5	15069.1	1097.35	1057.67	1056.38
M149T71	149.061	71.0285								267208	224168	213871	283806	215112	193324	1408.9	1408.7	1361.97
M149T91	149.045	90.596								1293.08	1445.5	1776.98	1607.79	1597.68	1759.76	72917.7	68363.8	68013.5
M150T165	150.025	165.434								6184.55	7275.54	7843.14	6208.49	5958.49	4272.92	2058.87	2015.6	2015.96
M150T223	150.056	223.336								1657.41	982.965	2216.65	3232.17	1281.99	1956.36	651.911	746.264	743.883
M150T259	150.043	258.8								875.545	931.836	1042.09	990.19	674.657	841.953	613.396	623.538	613.392
M150T26	150.056	26.348								9675.8	5900.87	15904.1	9231.74	4836.94	1150.01	5680.51	5480.93	5520.53
M150T276	150.023	275.906								1740.33	1876.11	2208.67	2196.12	3546.7	2574.46	939.203	938.241	939.203
M150T30	150.02	30.4135								3766.35	755.057	1006.98	1070.72	1571.92	742.427	1685.49	1393.29	1365.89
M150T371	150.017	370.834								807.332	1638.54	1585.02	1294.32	2274.52	569.628	895.256	894.783	924.497
M150T38	150.002	37.684								14553.3	21273.9	14269.4	24935	28725.1	16479.9	9381.41	9692.28	9365.96
M150T389	150.017	389.154								2220.21	2443.5	2615.24	2165.91	2204.51	683.424	838.969	804.843	804.241
M151T105	151.041	105.167								14515.3	15798.2	32258.8	16293.2	15906.3	13421.3	3382	3850.34	4677.73
M151T163	150.887	162.761								850.591	1490.19	1818.51	1040.78	1505.82	1146.66	1284.84	1427.26	1406.69
M151T208	151.006	208.405								1956.29	15246.9	3051.11	32395.8	5843.37	1270.78	1094.75	1104.46	1104.47
M151T212	150.887	211.882								582.106	758.844	767.997	829.697	471.916	651.054	447.851	404.579	415.748
M151T24	151.076	23.671								34921.1	20634.6	37321.1	40809	25618.3	26619.8	14251	13799.4	14252.9
M151T243	151.061	243.429								2589.07	3540.6	2888.87	3050.15	3430.06	2881.97	713.888	762.528	762.795
M151T280	151.026	280.378								40851.5	6962.48	11936.3	13710.1	10080	17608.5	4241.65	4228.63	4026.82
M151T33	151.04	32.696								13274.4	29232.2	31213.6	21085.5	16552.2	11003.4	6087.06	6021.03	7604.8
M151T44	151.112	44.412								1394.17	471.056	901.192	1847.23	6332.01	1526.39	813.679	811.919	674.799
M151T65	151.007	65.041								6748.91	7580.04	7386.59	7487.43	3248.39	1671.48	6367.71	6124.29	6123.63
M152T145_1	151.985	144.683								14322.3	8485.42	14353.5	7723.39	11222.5	15520	9429.22	9298.72	9297.19
M152T145_2	152.082	145.23								635.219	604.563	2153.1	745.817	487.356	810.466	821.984	845.908	821.221
M152T169	151.984	169.058								13400.1	8766.02	17704	4000.37	10945.1	19571.2	4384.28	4525.38	4522.46
M152T210	152.002	209.612								3778.62	1447.82	3734.76	880.618	3717.13	5096.44	3311	3294.23	3104.95
M152T23	152.079	22.518								3218.77	2508.25	3495.17	3507.36	2848.02	1812.85	1197.74	1202.34	1205.52
M152T34	152.038	33.571								4266.01	5563.29	4238.25	6420.41	9292.34	4091.9	4943.87	4683.72	4684.36
M152T345	152.044	344.716								4777.42	4200.07	6036.64	3517.66	4529.14	4823.46	4226.87	4243.92	3682.3
M152T92	151.947	92.324								2300.81	3082.09	6057.67	1968.66	3246.6	2529.61	571.243	583.132	582.849
M152T97	152.002	96.794								824.111	1346.38	10995.4	9766.36	9958.21	648.203	9720.44	9468.92	9720.79
M153T158	153.031	157.759								1482.27	1715.66	2146.44	2428.93	2308.79	1321.99	1692.17	1132.31	1702.11
M153T162	152.884	161.598								1114.9	928.387	944.125	653.696	1100.06	373.926	1107.62	1167.95	1087.43
M153T212	152.885	211.8								697.135	816.653	1085.23	605.279	838.512	522.389	257.577	255.041	258.691
M153T226	153.018	226.036								1494.58	1730.47	1700.2	1616.52	1388.34	1749.54	809.187	823.05	823
M153T241	153.103	241.015								4243.93	5511.15	3644.47	4530.66	5820.5	5682.71	1770.4	1736.24	1770.54
M153T242	153.03	242.196								5389.06	7365.2	5345.86	7193.12	5374.95	6044.65	1435.7	1419.58	1486.5
M153T26	153.018	26.411								19583.5	18305.4	16507.3	27163.2	11003	23094.4	12412.2	12121.4	12452.3
M153T263	153.03	263.422								2451.32	3347.05	2543.92	6141.48	4102.94	3642.11	1412.23	1412.35	1427.63
M153T273	152.995	272.668								3932.23	5198.59	3162.46	4642.27	3850.74	3591.26	833.795	651.473	688.38
M153T32	153.055	31.5105								2519.39	1240.45	4816.24	3305.9	1735.79	1792.66	1340.1	1340.26	1364.35
M153T320	153.017	320.017								1021.8	1051.8	1627.84	875.711	1444.68	854.595	661.885	676.922	677.368
M153T34_1	152.985	33.551								3041.13	2982.22	3712.74	2704.66	2988.03	1434.08	2364.65	2926.11	2554.71
M153T34_2	153.092	33.6505								2304.92	2913.72	4925.67	3194.97	2274.89	2186.19	1061.37	1064	1064
M153T390	153.017	389.819								1125.96	1175.85	2159.89	1785.46	1988.9	2737.05	366.637	362.401	366.682
M153T43	153.019	42.996								3656.21	3405.59	3532.31	5563.91	4091.66	3063.36	1519.68	1520.03	1466.13
M153T45	153.128	44.647								1529.24	542.129	1547.21	1175.9	3169.28	832.092	683.327	652.236	651.326
M153T91	153.127	90.934								5506.98	5788	4838.81	1408.91	8645.86	9742.59	3136.99	3091.88	3137.11
M153T99	153.092	98.842								6058.48	6528.27	5652.09	10009.9	9503.04	2283.17	3760.19	3759.28	3817.9
M154T133	154.026	132.988								4639.44	5438.05	2217.44	6700.26	5673.47	7113.13	1245.21	1245.29	1158.24
M154T146	154	145.696								4722.82	6757.04	5911.15	3323.96	7158.48	5826.56	2430.49	2304.73	2434.07
M154T158	153.869	157.852								1232.47	1075.98	1012.04	1213.7	1291.13	771.111	490.9	513.181	513.264
M154T170	154.061	170.339								2459.45	1665.2	1720.81	1782.53	3643.96	3040.76	988.151	1220.64	1218.89
M154T216	153.868	215.543								803.213	697.467	696.77	813.318	761.211	676.829	218.254	187.02	189.316
M154T26	154.014	26.19								13381	5405.78	11793	7083.16	8535.14	7496.29	8337.22	9044.24	8024.76
M154T31	153.982	30.6835								6815.12	3004.6	5357.16	9528.98	4326.68	4347.51	2851.09	2999.46	2860.74
M154T315	154.062	315.469								2779.71	3683.88	4560.52	3940.65	3538.58	3515.28	1595.97	1837.14	1621.7
M154T412	154.012	411.622								2100.95	2489	1445.22	941.364	1895.13	327.768	530.993	546.532	546.576
M154T424	154.062	423.727								8563.08	2037.64	19081.2	15126.9	28389.1	10683.1	573.37	714.91	711.468
M154T447	154.062	446.803								41570.1	39921.4	42955.4	39543.9	79881.4	41496.8	1786	1961.31	1959.46
M154T48	154.05	48.095								2968.1	2049.77	2082.35	2095.01	2158.03	3578.81	1209.87	1146.9	1310.4
M154T520	154.062	519.696								21739.1	22308.3	36648.6	18450.9	15735.3	26105.8	8588.39	11506.4	11517.3
M154T559	154.062	559.489								10498.5	8485.48	15164.1	14560.7	10666.2	10135.5	6593.65	7284.11	7286.36
M154T586	154.062	586.339								17050.2	17285.4	22422.5	12461.8	17046.7	17685.7	9864.55	9932.99	10359.9
M154T99	154.053	98.842								878.676	2099.27	1562.12	2094.71	1874.56	523.92	1067.89	1115.87	1117.46
M155T100	155.107	100.225								5801.48	7885.99	5419.6	5098.18	5684.56	4279.05	2491.09	1867.96	2487.83
M155T103	155.046	103.367								5903.41	8008.26	4378.42	5311.25	12140.6	10896.1	2599.9	2692.5	2690.69
M155T131	155.061	130.739								8621.05	8547.07	4628.41	6712.22	8079.87	4635.54	4460.84	4456.61	4227.18
M155T15	154.947	15.406								73289.7	75614.1	71532.6	75508.3	73820.4	56397.7	78459.2	76899.3	76540.2
M155T224	155.046	224.267								1774.6	1284.1	1972.79	2240.17	1794.3	1712.71	1590.56	1576.3	1576.1
M155T239	155.002	239.051								1377.53	1509.16	650.966	1078.43	1364.68	1276.57	1325.6	1325.93	1410.92
M155T263	154.947	262.825								3111.89	2354.74	3409.55	2380.16	8530.35	3120.99	5129.35	5023.42	5019.18
M155T284	154.948	283.522								4791.58	3571.4	4373.98	3643.08	3845.92	3444.57	6550.92	6538.06	6748.8
M155T293	155.083	293.45								9554.54	14586.8	13492.3	11162.4	13576.9	8137.17	4807.13	4424.48	4425.77
M155T34	155.026	34.274								4963.38	4488.75	4420.24	4617.75	8263.34	8895.53	3827.11	3736.23	3734.77
M155T35	155.061	35.4915								4368.42	3765.36	3797	3947.49	3092.33	833.375	1810.42	1631.4	1626.4
M155T360	155.002	360.22								7220.36	8361.99	11306.6	9263.57	4102.1	6744.05	7365.27	8908.94	8913.96
M155T383	154.947	383.33								18137.4	18329.7	23812.4	19335.3	16875.7	21393.2	18090.2	15467.5	15541.1
M155T42	154.984	41.6515								10885.1	1157.49	3799.53	14381.3	10207	5674.97	8560.3	8461.45	8353.56
M155T425	154.947	424.813								13103	5202.34	17811.6	12879.4	13272	11084.4	12624	12329.8	12323.3
M155T44	155.108	44.412								6653.18	3863.1	5465.46	6535.82	1774.84	4832.99	2960.51	2732.18	2731.98
M155T443	154.947	443.363								32866.1	38119.1	21991.9	30429.5	33657.2	37070.7	25000.3	25000.6	24840.5
M155T471	154.947	470.526								20264.8	16765.3	25569.3	20316.6	20857.6	23357.2	16685.3	16113.5	16901.6
M155T502	154.947	502.062								15431.3	34448	8008.67	17005.4	17004.4	16975.6	30202.8	25988	30129.8
M155T51	155.002	50.959								15426.6	9864.91	32225.5	6270.63	18544.2	7059.62	19844.9	18618.2	18623.5
M155T532	154.947	531.929								16497.6	26112.5	19789	36138.2	22102.2	25365.8	9843.11	9093.49	13287.3
M155T560	154.947	560.254								71319.8	37889.8	95323.3	53094.2	75338.6	69532.6	90568.7	91123.7	79470.8
M155T583	154.947	583.091								439044	406251	338423	536604	290362	429405	492073	493155	444517
M155T636	154.947	635.89								18510	13697.6	20099	17197.4	18482.9	16916.4	21161	19956.1	21151.7
M155T662	154.947	661.744								23881.1	5647.4	42686.7	23063	22157.9	6843.22	31924.7	32140.8	33951.8
M155T697	154.947	696.59								63624.9	31063.4	47358.4	58186.2	58559.2	45421.2	62910.6	62787.5	68709
M155T95	155.071	94.821								1501.29	1140.13	5781.03	3187.14	5263.58	5513.52	2253.74	2648.57	2640.53
M156T100_1	155.947	100.259								1986.96	2433.79	1743.76	4603.94	1794.66	919.211	3202.94	3434.96	3421.35
M156T100_2	156.045	100.266								2888.14	1067.58	3342.71	1510.93	3437.91	3512.37	2662.76	2662.9	2705.53
M156T103	156.103	102.975								3944.02	7592.66	10439.4	10068.4	24963.6	7105.57	3689.46	3698.69	3341.35
M156T17	155.947	17.169								2859.23	4416.06	10594.8	3164.12	2374.41	4694.65	5125.27	4731.03	4576.47
M156T208	156.066	208.223								1927.45	1496.77	2645.62	1974.03	1927.39	2393.44	1422.25	1471.04	1471.53
M156T213	155.911	212.646								4826.84	2650.55	2194.23	2773.93	3128.51	577.846	531.917	503.906	533.125
M156T236_2	155.951	235.908								478.339	579.301	1115.53	828.838	583.295	1358.23	978.108	937.556	936.941
M156T271	156.066	271.281								9427.61	7227.85	5978.86	8809.92	9609.98	8491.6	2354.82	2322.66	2322.27
M156T360	156.028	359.736								45791.3	56369	52457.1	45828.1	50021.7	26229.8	965.837	967.54	1015.09
M156T381	155.946	380.971								3024.95	1114.81	4376.24	3876.53	2231.94	3610.47	1293.94	1297.21	1350.91
M156T395	156.066	394.959								387.387	751.988	774.024	416.201	1006.62	619.714	366.86	366.927	383.833
M156T40	156.066	40.317								4838.88	3891.84	3337.26	4051.12	5065.45	2977.41	2445.13	2409.26	2283.41
M156T403	156.028	402.871								8816.13	6367.13	6415.92	9021.46	5465.45	6335.41	2177.31	2181.47	2037.08
M156T45	156.102	45.001								2156.38	3780.38	4158.94	7315.4	12566.2	3162.95	2112.1	2113.21	2066.11
M157T103_1	156.944	102.642								2234.06	1738.93	1907.31	2634.5	2824.83	1354.82	2495.03	2521.5	2860.65
M157T103_2	157.087	102.932								17636	13923.7	16392.8	21178.9	16854.6	13892.5	8733.98	8729.71	8493.99
M157T168	157.061	167.714								3576.96	4714.76	4369.25	2777.22	3509.81	23374.8	3236.41	2290.88	3259.05
M157T17	156.944	17.24								4021.61	4554.02	2997.07	1145.01	3743.02	3399.35	4251.08	3890.43	3867.85
M157T181	156.552	181.017								1533.94	1363.86	923.24	1854.86	1743.79	920.404	447.297	395.049	398.592
M157T211	157.062	211.246								1556.52	1283.42	13047.8	1388.9	973.824	1063.59	15900.2	15694.9	15899.8
M157T212	157.036	212.217								18580.8	25961.5	22008.5	15032.4	27378.9	17881.9	16890.4	16474.1	16882.8
M157T254	156.982	254.492								3766.42	3820.83	3569.74	3938.78	3216.09	2092.33	3760.68	3653.65	3654.03
M157T268	157.098	267.581								6196.87	8780.03	5433.81	7924.1	7282.97	8758.45	1269.65	1051.18	1038.48
M157T282	156.982	282.399								865.278	2702.73	2223.87	2142.85	21834.7	2041.26	8210.79	6159.14	6360.11
M157T298	156.991	298.459								950067	876833	1.02906e+06	884763	979090	940125	166864	164200	166876
M157T301	156.507	301.27								3718.58	3212.15	3457.08	3517.59	4083.73	3504.72	977.911	1023.3	1023.03
M157T32	156.96	32.128								2175.22	637.261	1948.39	1907.04	1787.72	350.251	1283.53	1236.06	1286.58
M157T387	156.945	387.161								3003.8	267.692	2622.71	2293.32	2945.9	3354.84	1565.74	1705.28	1705.58
M157T388	157.06	387.834								6686.72	523.239	7131.16	7080.24	8172.53	7450.98	7542.34	7540.44	7792.44
M157T431	156.927	430.651								6759.94	6964.6	8762.87	7852.13	7716.82	6587.41	763.214	762.536	668.209
M157T45	157.123	45								80091.5	83027.3	35095.7	50054.7	60304.3	159452	71900.6	75331.8	75363.7
M157T456_1	156.53	455.577								239.653	253.761	806.003	549.394	616.402	492.407	37.0253	37.0453	35.6762
M157T456_2	157.014	455.567								90966.6	99551.5	199499	190455	107747	82425.3	896.403	875.834	875.995
M157T95	157.008	94.744								15253.2	9469.6	8832.22	12295.8	12340.8	17087.6	3577.74	3267.71	3590.56
M157T99	157.123	98.818								67019.3	61421.1	66166.9	56795.1	56644.3	74144.6	75993.4	90852.2	75835.6
M158T101	158.083	100.662								7178.96	5072.77	4439.73	4334.61	6835.75	1635.29	12401.6	16252.6	16193.5
M158T149	158.061	149.315								536960	288565	220749	429913	519992	149005	212330	217134	216997
[truncated: 9,215 more rows]

## Sheet: POS_identification
ID	adduct	Name	VIP	Fold change	p-value	m/z	rt(s)	HMDB	KEGG	SuperClass	Class	SubClass	C-1	C-2	C-3	T-1	T-2	T-3	QC-1	QC-2	QC-3
[truncated: 10,553 more rows]

[truncated: 4 more sheets: NEG_identification, DEMs, POS_Parameters of the statistic, NEG_Parameters of the statistic]
