# Supplementary material for: Combined Proteomic and Metabolomic Analysis Reveals Comprehensive Regulation of Somatostatin DNA Vaccine in Goats
Source: Int J Mol Sci. 2024 Jun 23;25(13):6888. doi: 10.3390/ijms25136888 (PMC11241611; doi:10.3390/ijms25136888)
Supplement: Supplementary file 1 [file ijms-25-06888-s001.zip › supplementary data1.xlsx]

## Sheet: Description and header(Protein)
Header	Description
Accession	Identifier of the protein in the FASTA. database
Protein name	Shown annotation information of protein name in FASTA database.
Gene name	Shown annotation information of gene name in FASTA database.
Function	Protein function annotaion.
Description	Shown description of the protein in the database.
Coverage	The percentage of the protein sequence covered by identified peptides.
Unique Peptides	The number of peptide sequences unique to a protein group.
Peptides	The number of distinct peptide sequences in the protein group.
PSMs	Peptide spectrum matches:The total number of identified peptide sequences for the protein, including those redundantly identified.
AAs	The number of amino acids in the protein.
MW [kDa]	Calculated molecular weight of the protein.
calc. pl	Calculated protein isoelectric point.
Ratio (XXX/REF)	Corrected ratio of the signal intensity of the labeled channel of the sample to the reported ion peak signal value of the internal reference (REF).
Ratio Count	The number of peptide ratios that were actually used to calculate a particular protein ratio.
Ratio Variability [%]	The variability of peptide ratios that were actually used to calculate a particular protein ratio.
Average Ratio (XXX/REF)	Average value of multiple ratios in the group
Ratio (XXX/YYY)	Ratio of peptide abundance between two groups.
P value （t-test ）	Statistical test of relative expression of proteins between two groups. P value (t-test) : each group of samples includes at least three or more biological repeats.
Significance A	Statistical test of relative expression of proteins between two groups. P value (Significance A) : each group of samples has less than three biological repeats.
One-way ANOVA	Statistical test of relative expression of proteins among mutiple groups. P value (One-way ANOVA) : each group of samples includes at least three or more biological repeats.
post-hoc	post hoc analysis or post hoc test:statistical analyses that were not specified before the data was seen.
Identified or Quantified	Quantified :Proteins have intensities in more than half of the biological repeats in at least one group
GO annotations	GO function annotation for the protein
KO(Name)	KO, KEGG Orthology identifier, also called K number. Name,protein name this peptide is associated with.
Pathways	KEGG pathway maps
Subcellular localization	Subcellular localization prediction for the protein
Domain	Domain annotation for the protein

## Sheet: Sample description
Treatment	Sample name
Hypothalamus _Negative Control	B1-1
	B1-2
	B1-3
Hypothalamus _Immunised group	B2-1
	B2-2
	B2-3
Pituitary _Negative Control	P1-1
	P1-2
	P1-3
Pituitary _Immunised group	P2-1
	P2-2
	P2-3

## Sheet: B2_vs_B1 all proteins
Accession	Protein Name	Gene Name	Function	Description	Coverage	Unique Peptides	Peptides	PSMs	AAs	MW [kDa]	calc. pI	B2-1	B2-2	B2-3	average B2	B1-1	B1-2	B1-3	average B1	B2/B1	log2(FC)	t test p value	FDR	GO annotations	KO(Name)	Pathways	Subcellular localization	Domain
A0A452EQ13	KOW domain-containing protein	RPL26L1		KOW domain-containing protein OS=Capra hircus OX=9925 GN=RPL26L1 PE=3 SV=1	24	1	5	20	145	17.2	10.55	1.29959	0.238206	2.30257	1.28012	0.0695817	0.0376927	0.337206	0.14816	8.64014	3.1111	0.195379	0.675742	GO:0006412(BP:translation);GO:0015934(CC:large ribosomal subunit);GO:0003735(MF:structural constituent of ribosome)			Cytoplasmic;Mitochondrial;Nuclear	PF00467(KOW motif);PF16906(Ribosomal proteins L26 eukaryotic, L24P archaeal)
A0A452DV05	Uncharacterized protein	SH3BP5		Uncharacterized protein OS=Capra hircus OX=9925 GN=SH3BP5 PE=3 SV=1	2	1	1	1	452	49.8	5.26	0.136863	0.266281	2.94781	1.11698	0.16135	0.140205	0.160328	0.153961	7.25497	2.859	0.403466	0.713202	GO:0035556(BP:intracellular signal transduction);GO:0030659(CC:cytoplasmic vesicle membrane);GO:0016604(CC:nuclear body);GO:0004860(MF:protein kinase inhibitor activity);GO:0017112(MF:Rab guanyl-nucleotide exchange factor activity)			Nuclear	PF05276(SH3 domain-binding protein 5 (SH3BP5))
A0A452GB54	Uncharacterized protein	NKIRAS2		Uncharacterized protein OS=Capra hircus OX=9925 GN=NKIRAS2 PE=3 SV=1	7	2	2	2	191	21.5	8.05	2.04126	0.225537	2.5774	1.61473	0.178543	0.151227	0.633599	0.321123	5.0284	2.3301	0.206628	0.675742	GO:0007249(BP:I-kappaB kinase/NF-kappaB signaling);GO:0005525(MF:GTP binding);GO:0003924(MF:GTPase activity)			Cytoplasmic;Nuclear	PF00071(Ras family)
A0A452FW31	Uncharacterized protein	UBN2		Uncharacterized protein OS=Capra hircus OX=9925 GN=UBN2 PE=3 SV=1	1	1	1	1	1302	141.2	9.13	1.01285	0.566715	3.03815	1.53924	0.426706	0.495883	0.573819	0.498803	3.08586	1.6257	0.304537	0.680296	GO:0005654(CC:nucleoplasm)			Nuclear	PF08729(HPC2 and ubinuclein domain);PF14075(Ubinuclein conserved middle domain)
A0A1W5ZLB2	MHC class II antigen (Fragment)	CLA-DQB1		MHC class II antigen (Fragment) OS=Capra hircus OX=9925 GN=CLA-DQB1 PE=4 SV=1	28	1	2	2	89	10.9	5.48	0.944746	0.44804	0.493508	0.628765	0.296941	0.167837	0.227578	0.230785	2.72446	1.446	0.122021	0.675742	GO:0019882(BP:antigen processing and presentation);GO:0006955(BP:immune response);GO:0042613(CC:MHC class II protein complex)			Extracellular;Cytoplasmic;Mitochondrial	PF00969(Class II histocompatibility antigen, beta domain)
A0A452DWV2	Uncharacterized protein	SLC5A9		Uncharacterized protein OS=Capra hircus OX=9925 GN=SLC5A9 PE=3 SV=1	3	1	1	1	679	73.2	6.98	2.75869	0.88033	4.16264	2.60056	0.789616	0.489053	1.83158	1.03675	2.50838	1.3268	0.2371	0.675742	GO:0016021(CC:integral component of membrane);GO:0022857(MF:transmembrane transporter activity)			PlasmaMembrane	PF00474(Sodium:solute symporter family)
A0A452FE94	Vimentin	VIM		Vimentin OS=Capra hircus OX=9925 GN=VIM PE=3 SV=1	67	34	43	366	466	53.7	5.12	2.4422	0.478569	0.663089	1.19462	0.394505	0.682521	0.539291	0.538772	2.2173	1.1488	0.404942	0.714328	GO:0005882(CC:intermediate filament)			Cytoplasmic;Nuclear	PF00038(Intermediate filament protein);PF04732(Intermediate filament head (DNA binding) region)
A0A452GB48	DARPP-32	PPP1R1B		DARPP-32 OS=Capra hircus OX=9925 GN=PPP1R1B PE=3 SV=1	44	5	5	6	206	23	4.7	1.14781	3.95951	1.52808	2.2118	1.22445	0.889018	0.905447	1.0063	2.19794	1.1362	0.303892	0.680296	GO:0007165(BP:signal transduction);GO:0004864(MF:protein phosphatase inhibitor activity)			Cytoplasmic;Nuclear	PF05395(Protein phosphatase inhibitor 1/DARPP-32)
A0A452G9S7	Glutathione S-transferase	LOC100861222		Glutathione S-transferase OS=Capra hircus OX=9925 GN=LOC100861222 PE=3 SV=1	38	1	9	55	216	25.4	6.23	4.30554	0.676579	0.674267	1.88546	0.834956	0.826266	0.974377	0.878533	2.14615	1.1018	0.492923	0.751079	GO:0004364(MF:glutathione transferase activity)			Cytoplasmic	PF00043(Glutathione S-transferase, C-terminal domain);PF02798(Glutathione S-transferase, N-terminal domain)
A0A452E6J4	Uncharacterized protein	LOC102168470		Uncharacterized protein OS=Capra hircus OX=9925 GN=LOC102168470 PE=4 SV=1	2	1	1	1	378	43.2	5.88	1.34633	0.559089	1.57772	1.16104	0.493521	0.512437	0.623104	0.543021	2.13812	1.0963	0.180951	0.675742				Cytoplasmic;Nuclear
A0A452FQS9	Phosphodiesterase	PDE10A		Phosphodiesterase OS=Capra hircus OX=9925 GN=PDE10A PE=3 SV=1	21	11	11	15	714	80.6	6.43	1.08849	3.29382	1.48866	1.95699	1.08068	0.836928	0.832065	0.916557	2.13515	1.0943	0.263849	0.675742	GO:0007165(BP:signal transduction);GO:0004114(MF:3',5'-cyclic-nucleotide phosphodiesterase activity);GO:0046872(MF:metal ion binding)			PlasmaMembrane;Cytoplasmic	PF01590(GAF domain);PF00233(3'5'-cyclic nucleotide phosphodiesterase)
A0A452F816	CCDC50_N domain-containing protein	CCDC50		CCDC50_N domain-containing protein OS=Capra hircus OX=9925 GN=CCDC50 PE=4 SV=1	17	5	5	9	296	34.4	6.9	0.766938	1.80876	1.7643	1.44667	0.663781	0.722009	0.680831	0.688874	2.10004	1.0704	0.15537	0.675742				Nuclear	PF15295(Coiled-coil domain-containing protein 50 N-terminus)
A0A452EZL0	RING-type E3 ubiquitin transferase	TTC3		RING-type E3 ubiquitin transferase OS=Capra hircus OX=9925 GN=TTC3 PE=4 SV=1	1	1	1	1	1860	211.5	6.57	1.4338	0.632477	1.69677	1.25435	0.58616	0.606259	0.683449	0.62529	2.00603	1.0043	0.187329	0.675742	GO:0070936(BP:protein K48-linked ubiquitination);GO:0006511(BP:ubiquitin-dependent protein catabolic process);GO:0005829(CC:cytosol);GO:0005730(CC:nucleolus);GO:0005654(CC:nucleoplasm);GO:0004842(MF:ubiquitin-protein transferase activity)			Nuclear	PF13639(Ring finger domain)
A0A452FN14	Dopey_N domain-containing protein	DOP1A		Dopey_N domain-containing protein OS=Capra hircus OX=9925 GN=DOP1A PE=3 SV=1	0	1	1	1	2485	278.7	6.15	0.664931	2.64541	0.643879	1.31807	0.625498	0.698567	0.657641	0.660569	1.99536	0.9966	0.426272	0.72316	GO:0006895(BP:Golgi to endosome transport);GO:0005829(CC:cytosol)			Nuclear	PF04118(Dopey, N-terminal)
A0A452ENW4	Large neuromedin N	NTS		Large neuromedin N OS=Capra hircus OX=9925 GN=NTS PE=3 SV=1	4	1	1	1	170	19.9	7.36	1.58334	2.1	1.40026	1.69453	0.472338	1.58427	0.540206	0.865604	1.95763	0.9691	0.134417	0.675742	GO:0007218(BP:neuropeptide signaling pathway);GO:0005576(CC:extracellular region);GO:0005184(MF:neuropeptide hormone activity);GO:0071855(MF:neuropeptide receptor binding)	chx:102168975(NTS)	chx04080(Neuroactive ligand-receptor interaction )	Nuclear	PF07421(Neurotensin/neuromedin N precursor)
E2DI30	Somatostatin	SST		Somatostatin OS=Capra hircus OX=9925 GN=SST PE=2 SV=1	7	1	1	3	116	12.7	5.52	2.81376	1.33621	1.27151	1.80716	0.691383	1.34383	0.873133	0.969448	1.86411	0.8985	0.232694	0.675742	GO:0030334(BP:regulation of cell migration);GO:0005615(CC:extracellular space);GO:0005179(MF:hormone activity)	chx:102170466(SST)	chx04024(cAMP signaling pathway );chx04080(Neuroactive ligand-receptor interaction );chx04935(Growth hormone synthesis, secretion and action );chx04971(Gastric acid secretion )	Extracellular	PF03002(Somatostatin/Cortistatin family)
A0A452FX90	Uncharacterized protein	MANBAL		Uncharacterized protein OS=Capra hircus OX=9925 GN=MANBAL PE=3 SV=1	14	1	1	1	85	9.4	9.16	1.13152	0.595575	1.3385	1.02186	0.466009	0.507092	0.709441	0.560847	1.822	0.8655	0.163187	0.675742	GO:0016021(CC:integral component of membrane)			Nuclear	PF06783(Uncharacterised protein family (UPF0239))
A0A452G677	Tyrosine 3-hydroxylase	TH		Tyrosine 3-hydroxylase OS=Capra hircus OX=9925 GN=TH PE=3 SV=1	22	11	11	13	491	55.2	6.39	1.5376	1.78606	1.19303	1.50556	0.783784	0.849069	0.857502	0.830118	1.81367	0.8589	0.0566971	0.675742	GO:0009072(BP:aromatic amino acid family metabolic process);GO:0042423(BP:catecholamine biosynthetic process);GO:0005506(MF:iron ion binding);GO:0004511(MF:tyrosine 3-monooxygenase activity)	chx:102179849(TH)	chx04917(Prolactin signaling pathway );chx00350(Tyrosine metabolism );chx04728(Dopaminergic synapse );chx00790(Folate biosynthesis )	Cytoplasmic;Nuclear	PF00351(Biopterin-dependent aromatic amino acid hydroxylase);PF12549(Tyrosine hydroxylase N terminal)
A0A452DLC2	PACAP-related peptide	ADCYAP1		PACAP-related peptide OS=Capra hircus OX=9925 GN=ADCYAP1 PE=3 SV=1	16	3	3	4	176	19.4	9.31	2.63581	1.47036	1.60601	1.90406	0.712448	1.62263	0.830825	1.0553	1.80428	0.8514	0.146945	0.675742	GO:0007186(BP:G protein-coupled receptor signaling pathway);GO:0030073(BP:insulin secretion);GO:0005576(CC:extracellular region);GO:0016521(MF:pituitary adenylate cyclase activating polypeptide activity);GO:0031858(MF:pituitary adenylate cyclase-activating polypeptide receptor binding)	chx:102172953(ADCYAP1)	chx04911(Insulin secretion );chx04713(Circadian entrainment );chx04080(Neuroactive ligand-receptor interaction );chx04024(cAMP signaling pathway );chx04924(Renin secretion )	Extracellular;Mitochondrial;Nuclear	PF00123(Peptide hormone)
A0A3G2SW47	Protachykinin-1			Protachykinin-1 OS=Capra hircus OX=9925 PE=2 SV=1	7	1	1	1	112	13	6.8	1.16108	1.41846	1.21752	1.26569	0.545654	0.987098	0.598931	0.710561	1.78125	0.8329	0.0371838	0.675742	GO:0007217(BP:tachykinin receptor signaling pathway)	chx:102191397(TAC1)	chx04080(Neuroactive ligand-receptor interaction )	Extracellular
A0A452E128	Na_Ca_ex domain-containing protein			Na_Ca_ex domain-containing protein OS=Capra hircus OX=9925 PE=4 SV=1	6	1	1	1	245	27.6	5.34	1.22142	1.12324	3.00073	1.7818	0.953066	0.967994	1.14016	1.02041	1.74616	0.8042	0.338109	0.69112	GO:0016021(CC:integral component of membrane);GO:0005432(MF:calcium:sodium antiporter activity)			PlasmaMembrane	PF01699(Sodium/calcium exchanger protein)
A0A452FNN3	Glutamate receptor	GRIA4		Glutamate receptor OS=Capra hircus OX=9925 GN=GRIA4 PE=3 SV=1	8	2	6	10	732	81.8	8.29	1.47135	1.26765	2.22804	1.65568	0.8236	1.1399	0.882033	0.948512	1.74555	0.8037	0.125486	0.675742	GO:0016021(CC:integral component of membrane);GO:0045211(CC:postsynaptic membrane);GO:0004970(MF:ionotropic glutamate receptor activity)			PlasmaMembrane	PF01094(Receptor family ligand binding region);PF00060(Ligand-gated ion channel);PF10613(Ligated ion channel L-glutamate- and glycine-binding site)
A0A452G9Q6	CALCITONIN domain-containing protein	CRSP-2		CALCITONIN domain-containing protein OS=Capra hircus OX=9925 GN=CRSP-2 PE=3 SV=1	16	2	2	2	135	15.2	9.25	1.68505	1.28206	1.11107	1.35939	0.446034	1.36222	0.535407	0.781222	1.74009	0.7992	0.179066	0.675742	GO:0005576(CC:extracellular region);GO:0005179(MF:hormone activity)			Extracellular	PF00214(Calcitonin / CGRP / IAPP family)
A0A452EF04	Calcitonin receptor	CALCR		Calcitonin receptor OS=Capra hircus OX=9925 GN=CALCR PE=3 SV=1	3	2	2	3	490	56	6.38	2.15209	1.89693	1.96641	2.00514	1.09807	1.8762	0.63803	1.2041	1.66526	0.7357	0.151857	0.675742	GO:0007166(BP:cell surface receptor signaling pathway);GO:0016021(CC:integral component of membrane);GO:0004948(MF:calcitonin receptor activity)			PlasmaMembrane	PF02793(Hormone receptor domain);PF00002(7 transmembrane receptor (Secretin family))
A0A452F0K0	Uncharacterized protein	SRP19		Uncharacterized protein OS=Capra hircus OX=9925 GN=SRP19 PE=3 SV=1	23	3	3	4	144	16.1	9.85	1.72015	0.613989	0.686572	1.00691	0.511049	0.720799	0.595977	0.609275	1.65263	0.7248	0.381608	0.703749	GO:0042493(BP:response to drug);GO:0006614(BP:SRP-dependent cotranslational protein targeting to membrane);GO:0005730(CC:nucleolus);GO:0005786(CC:signal recognition particle, endoplasmic reticulum targeting);GO:0008312(MF:7S RNA binding);GO:0043022(MF:ribosome binding)	chx:102183875(SRP19)	chx03060(Protein export )	Cytoplasmic	PF01922(SRP19 protein)
A0A452ET02	Uncharacterized protein	BAIAP3		Uncharacterized protein OS=Capra hircus OX=9925 GN=BAIAP3 PE=4 SV=1	17	19	19	39	1152	128.4	5.99	1.9519	1.65984	1.62057	1.7441	0.681642	1.65147	0.836542	1.05655	1.65075	0.7231	0.138533	0.675742	GO:1990502(BP:dense core granule maturation);GO:0007186(BP:G protein-coupled receptor signaling pathway);GO:0035774(BP:positive regulation of insulin secretion involved in cellular response to glucose stimulus);GO:0001956(BP:positive regulation of neurotransmitter secretion);GO:1905413(BP:regulation of dense core granule exocytosis);GO:0042147(BP:retrograde transport, endosome to Golgi);GO:000582…			Cytoplasmic;Nuclear	PF00168(C2 domain);PF10540(Munc13 (mammalian uncoordinated) homology domain)
A0A452E458	Uncharacterized protein	AVP		Uncharacterized protein OS=Capra hircus OX=9925 GN=AVP PE=3 SV=1	66	5	7	233	167	17.4	5.27	0.0912123	0.0310109	0.0352096	0.0524776	0.0267638	0.0326651	0.0369874	0.0321388	1.63284	0.7074	0.404838	0.714328	GO:0070371(BP:ERK1 and ERK2 cascade);GO:0090201(BP:negative regulation of release of cytochrome c from mitochondria);GO:0010628(BP:positive regulation of gene expression);GO:0033138(BP:positive regulation of peptidyl-serine phosphorylation);GO:0070528(BP:protein kinase C signaling);GO:0005576(CC:extracellular region);GO:0043027(MF:cysteine-type endopeptidase inhibitor activity involved in apoptot…			Extracellular	PF00220(Neurohypophysial hormones, N-terminal Domain);PF00184(Neurohypophysial hormones, C-terminal Domain)
Q58LV0	Growth hormone (Fragment)			Growth hormone (Fragment) OS=Capra hircus OX=9925 PE=2 SV=1	79	2	19	1409	192	22	7.8	0.0290144	0.0756779	0.0301697	0.044954	0.0284594	0.027525	0.0267343	0.0275729	1.63037	0.7052	0.375362	0.702947	GO:0005615(CC:extracellular space);GO:0005131(MF:growth hormone receptor binding);GO:0005179(MF:hormone activity)			Extracellular	PF00103(Somatotropin hormone family)
A0A452G6M8	Uncharacterized protein	TMEM51		Uncharacterized protein OS=Capra hircus OX=9925 GN=TMEM51 PE=4 SV=1	3	1	1	1	248	27.5	6.55	1.64062	1.05524	1.69296	1.46294	0.617787	0.989485	1.09083	0.899368	1.62663	0.7019	0.0948012	0.675742	GO:0016021(CC:integral component of membrane)			Nuclear	PF15345(Transmembrane protein 51)
A0A452EQV0	Uncharacterized protein	TMEM132E		Uncharacterized protein OS=Capra hircus OX=9925 GN=TMEM132E PE=3 SV=1	2	1	1	1	967	105.4	5.87	2.18535	2.40784	2.13122	2.24147	0.750707	2.197	1.22453	1.39075	1.6117	0.6886	0.17965	0.675742	GO:0016021(CC:integral component of membrane)			PlasmaMembrane;Nuclear	PF15706(Mature oligodendrocyte transmembrane protein, TMEM132D, C-term);PF15705(Mature oligodendrocyte transmembrane protein, TMEM132D, N-term);PF16070(Transmembrane protein family 132)
A0A452G250	Uncharacterized protein	RIN1		Uncharacterized protein OS=Capra hircus OX=9925 GN=RIN1 PE=3 SV=1	2	1	1	2	788	84.9	8.62	1.60082	2.1299	1.6191	1.78327	0.946938	1.36821	1.00904	1.10806	1.60936	0.6865	0.0396892	0.675742	GO:0007165(BP:signal transduction)	chx:102177964(RIN1)	chx04014(Ras signaling pathway )	Nuclear	PF02204(Vacuolar sorting protein 9 (VPS9) domain)
A0A452G1J6	Uncharacterized protein	FAM47E		Uncharacterized protein OS=Capra hircus OX=9925 GN=FAM47E PE=3 SV=1	2	1	1	1	395	46	10.01	1.02205	2.0974	1.00587	1.37511	0.894938	0.808072	0.875676	0.859562	1.59978	0.6779	0.28933	0.67933				Nuclear	PF14642(FAM47 family)
A0A452E4S3	Uncharacterized protein	RTL1		Uncharacterized protein OS=Capra hircus OX=9925 GN=RTL1 PE=4 SV=1	3	3	3	3	1333	151.1	4.94	1.78083	1.31838	1.43752	1.51225	0.761513	1.24559	0.848195	0.951767	1.58888	0.668	0.0514744	0.675742				Cytoplasmic;Nuclear	PF16297(Domain of unknown function (DUF4939))
A0A452E2F6	Alpha-1-acid glycoprotein	AGP	FUNCTION: Functions as transport protein in the blood stream. {ECO:0000256|PIRNR:PIRNR036899}.	Alpha-1-acid glycoprotein OS=Capra hircus OX=9925 GN=AGP PE=3 SV=1	13	2	2	2	202	23.1	5.3	0.817321	0.39488	0.305155	0.505785	0.255649	0.295066	0.414762	0.321826	1.57161	0.6522	0.365299	0.700153	GO:0002682(BP:regulation of immune system process);GO:0005615(CC:extracellular space)			Extracellular	PF00061(Lipocalin / cytosolic fatty-acid binding protein family)
A0A452FYM0	Cholecystokinin receptor type A	CCKAR		Cholecystokinin receptor type A OS=Capra hircus OX=9925 GN=CCKAR PE=3 SV=1	3	1	1	1	455	50.8	9.22	1.31418	0.956907	1.46859	1.24656	0.294359	1.70714	0.378419	0.793306	1.57134	0.652	0.430711	0.724946	GO:0007409(BP:axonogenesis);GO:0030900(BP:forebrain development);GO:0001764(BP:neuron migration);GO:0016021(CC:integral component of membrane);GO:0004951(MF:cholecystokinin receptor activity);GO:0017046(MF:peptide hormone binding)			PlasmaMembrane	PF09193(Cholecystokinin A receptor, N-terminal);PF00001(7 transmembrane receptor (rhodopsin family))
A0A452DMH9	Cyclooxygenase-1	PTGS1		Cyclooxygenase-1 OS=Capra hircus OX=9925 GN=PTGS1 PE=3 SV=1	1	1	1	1	600	68.8	7.52	1.50435	0.835735	0.715219	1.01843	0.556525	0.725039	0.668816	0.650127	1.56652	0.6476	0.270151	0.675742	GO:0019371(BP:cyclooxygenase pathway);GO:0006954(BP:inflammatory response);GO:0008217(BP:regulation of blood pressure);GO:0006979(BP:response to oxidative stress);GO:0005794(CC:Golgi apparatus);GO:0020037(MF:heme binding);GO:0046872(MF:metal ion binding);GO:0004601(MF:peroxidase activity);GO:0004666(MF:prostaglandin-endoperoxide synthase activity)	chx:102170328(PTGS1)	chx04726(Serotonergic synapse );chx00590(Arachidonic acid metabolism );chx04923(Regulation of lipolysis in adipocytes );chx04611(Platelet activation )	Lysosomal	PF03098(Animal haem peroxidase);PF00008(EGF-like domain)
A0A452FQ78	Uncharacterized protein	DCLK1		Uncharacterized protein OS=Capra hircus OX=9925 GN=DCLK1 PE=4 SV=1	43	1	17	49	363	40.4	9.67	2.3719	1.16929	1.71969	1.75362	0.746557	1.81761	0.797704	1.12062	1.56486	0.646	0.267998	0.675742	GO:0035556(BP:intracellular signal transduction)			Nuclear	PF03607(Doublecortin)
A0A452DKQ3	MHC_I-like_Ag-recog domain-containing protein	LOC102185735		MHC_I-like_Ag-recog domain-containing protein OS=Capra hircus OX=9925 GN=LOC102185735 PE=4 SV=1	19	1	4	8	258	28.9	5.82	1.04287	2.18665	1.18795	1.47249	1.01135	0.676237	1.14061	0.942733	1.56194	0.6433	0.276318	0.677525	GO:0016021(CC:integral component of membrane)			Extracellular;PlasmaMembrane	PF00129(Class I Histocompatibility antigen, domains alpha 1 and 2)
A0A452EWI7	MFS domain-containing protein	SV2C		MFS domain-containing protein OS=Capra hircus OX=9925 GN=SV2C PE=3 SV=1	2	2	3	5	725	81.9	5.25	1.48493	2.10031	1.6035	1.72958	1.15933	1.22959	0.963859	1.11759	1.54759	0.63	0.0666299	0.675742	GO:0007268(BP:chemical synaptic transmission);GO:0016021(CC:integral component of membrane);GO:0045202(CC:synapse);GO:0022857(MF:transmembrane transporter activity)	chx:102171155(SV2C)	chx04512(ECM-receptor interaction )	PlasmaMembrane	PF00083(Sugar (and other) transporter);PF13599(Pentapeptide repeats (9 copies));PF07690(Major Facilitator Superfamily)
A0A452EK11	Uncharacterized protein	PTPRN		Uncharacterized protein OS=Capra hircus OX=9925 GN=PTPRN PE=4 SV=1	23	16	17	21	979	105.6	6.84	1.05554	0.93342	0.716407	0.901788	0.460476	0.831576	0.457306	0.58312	1.54649	0.629	0.118945	0.675742	GO:1990502(BP:dense core granule maturation);GO:0035773(BP:insulin secretion involved in cellular response to glucose stimulus);GO:0045944(BP:positive regulation of transcription by RNA polymerase II);GO:1904692(BP:positive regulation of type B pancreatic cell proliferation);GO:0000302(BP:response to reactive oxygen species);GO:0005623(CC:cell);GO:0016021(CC:integral component of membrane);GO:000…			Nuclear	PF00102(Protein-tyrosine phosphatase);PF11548(Protein-tyrosine phosphatase receptor IA-2);PF14948(RESP18 domain)
A0A452F8K1	Calretinin	CALB2		Calretinin OS=Capra hircus OX=9925 GN=CALB2 PE=3 SV=1	65	19	20	102	271	31.3	5.02	2.10914	1.82186	1.87383	1.93495	0.807657	2.07723	0.907081	1.26399	1.53082	0.6143	0.238348	0.675742	GO:0005829(CC:cytosol);GO:0005921(CC:gap junction);GO:0098688(CC:parallel fiber to Purkinje cell synapse);GO:0098793(CC:presynapse);GO:0099534(MF:calcium ion binding involved in regulation of presynaptic cytosolic calcium ion concentration)			Cytoplasmic	PF13499(EF-hand domain pair);PF13405(EF-hand domain)
A0A452DL18	Uncharacterized protein	IRS4		Uncharacterized protein OS=Capra hircus OX=9925 GN=IRS4 PE=4 SV=1	1	1	1	1	1213	129.8	9.03	1.433	0.815247	0.808176	1.01881	0.586709	0.772755	0.64322	0.667561	1.52616	0.6099	0.227416	0.675742	GO:0008286(BP:insulin receptor signaling pathway);GO:0005158(MF:insulin receptor binding)			Nuclear	PF02174(PTB domain (IRS-1 type))
A0A452DWT4	Protein-tyrosine-phosphatase	PTPN5		Protein-tyrosine-phosphatase OS=Capra hircus OX=9925 GN=PTPN5 PE=4 SV=1	14	7	8	13	539	60.5	5.05	1.57239	1.70087	1.46272	1.57866	0.931715	1.26282	0.920584	1.03837	1.52032	0.6044	0.0215588	0.675742	GO:0001784(MF:phosphotyrosine residue binding);GO:0004725(MF:protein tyrosine phosphatase activity)	chx:102186279(PTPN5)	chx04010(MAPK signaling pathway )	Extracellular;Cytoplasmic	PF00102(Protein-tyrosine phosphatase)
A0A452FA17	Uncharacterized protein	HPCAL1		Uncharacterized protein OS=Capra hircus OX=9925 GN=HPCAL1 PE=4 SV=1	50	4	10	20	193	22.3	5.35	1.63307	2.04868	1.78768	1.82314	0.909105	1.76057	0.930911	1.2002	1.51904	0.6032	0.143253	0.675742	GO:0005509(MF:calcium ion binding)			Cytoplasmic;Nuclear	PF13833(EF-hand domain pair);PF13499(EF-hand domain pair)
A0A452DL13	Annexin	LOC102176495		Annexin OS=Capra hircus OX=9925 GN=LOC102176495 PE=3 SV=1	13	4	4	5	331	37.4	6.46	1.98114	0.863445	1.2444	1.363	0.820209	1.01375	0.860988	0.898315	1.51728	0.6015	0.290948	0.67933	GO:0005509(MF:calcium ion binding);GO:0005544(MF:calcium-dependent phospholipid binding)			Cytoplasmic	PF00191(Annexin)
A0A452FW33	RRM domain-containing protein			RRM domain-containing protein OS=Capra hircus OX=9925 PE=4 SV=1	10	1	1	2	69	8.3	9.36	0.882131	0.604955	1.01394	0.833676	0.501895	0.528499	0.618171	0.549521	1.51709	0.6013	0.133404	0.675742	GO:0043484(BP:regulation of RNA splicing);GO:0003723(MF:RNA binding)			Mitochondrial	PF00076(RNA recognition motif. (a.k.a. RRM, RBD, or RNP domain))
A0A452FM24	Protein SMG9	SMG9		Protein SMG9 OS=Capra hircus OX=9925 GN=SMG9 PE=3 SV=1	2	1	1	1	520	57.6	7.01	1.16305	0.841069	1.32309	1.10907	0.639588	0.736617	0.818271	0.731492	1.51617	0.6004	0.103462	0.675742	GO:0007420(BP:brain development);GO:0001654(BP:eye development);GO:0007507(BP:heart development);GO:0001701(BP:in utero embryonic development);GO:0000184(BP:nuclear-transcribed mRNA catabolic process, nonsense-mediated decay);GO:0042802(MF:identical protein binding)			Nuclear	PF10220(Smg8_Smg9)
A0A452EBM4	Uncharacterized protein	CPNE2		Uncharacterized protein OS=Capra hircus OX=9925 GN=CPNE2 PE=3 SV=1	20	7	8	11	548	61	5.77	1.51289	1.54852	1.54785	1.53642	0.76306	1.47315	0.804216	1.01348	1.51599	0.6003	0.150658	0.675742	GO:0071277(BP:cellular response to calcium ion);GO:0005737(CC:cytoplasm);GO:0005634(CC:nucleus);GO:0005886(CC:plasma membrane)			Cytoplasmic	PF07002(Copine);PF00168(C2 domain)
A0A452DV57	Cannabinoid receptor 1	CNR1	FUNCTION: G-protein coupled receptor for cannabinoids (eCBs), including N-arachidonoylethanolamide (also called anandamide or AEA) and 2-arachidonoylglycerol (2-AG). Mediates many cannabinoid-induced effects, acting, among others, on food intake, memory loss, gastrointestinal motility, catalepsy, ambulatory activity, anxiety, chronic pain. Signaling typically involves reduction in cyclic AMP. In …	Cannabinoid receptor 1 OS=Capra hircus OX=9925 GN=CNR1 PE=3 SV=1	4	2	2	4	472	52.7	8.27	1.49219	1.67358	1.43588	1.53388	0.837413	1.40302	0.796477	1.0123	1.51524	0.5995	0.103283	0.675742	GO:0007188(BP:adenylate cyclase-modulating G protein-coupled receptor signaling pathway);GO:0007413(BP:axonal fasciculation);GO:0042593(BP:glucose homeostasis);GO:0098921(BP:retrograde trans-synaptic signaling by endocannabinoid);GO:0099553(BP:trans-synaptic signaling by endocannabinoid, modulating synaptic transmission);GO:0015629(CC:actin cytoskeleton);GO:0098982(CC:GABA-ergic synapse);GO:00989…	chx:102177799(CNR1)	chx04080(Neuroactive ligand-receptor interaction );chx04015(Rap1 signaling pathway );chx04723(Retrograde endocannabinoid signaling );chx04714(Thermogenesis )	PlasmaMembrane	PF00001(7 transmembrane receptor (rhodopsin family))
A0A452DPA3	Tryptophan 5-monooxygenase	TPH2		Tryptophan 5-monooxygenase OS=Capra hircus OX=9925 GN=TPH2 PE=3 SV=1	4	2	2	2	491	56	6.32	2.04703	1.94385	1.63193	1.87427	1.06412	1.45975	1.18961	1.23783	1.51416	0.5985	0.0205495	0.675742	GO:0009072(BP:aromatic amino acid family metabolic process);GO:0042427(BP:serotonin biosynthetic process);GO:0043005(CC:neuron projection);GO:0005506(MF:iron ion binding);GO:0004510(MF:tryptophan 5-monooxygenase activity)	chx:102174722(TPH2)	chx00380(Tryptophan metabolism );chx00790(Folate biosynthesis );chx04726(Serotonergic synapse )	Cytoplasmic;Nuclear	PF00351(Biopterin-dependent aromatic amino acid hydroxylase)
A0A452FVG9	Uncharacterized protein	VWA5B1		Uncharacterized protein OS=Capra hircus OX=9925 GN=VWA5B1 PE=4 SV=1	4	4	4	5	1183	129.3	7.78	1.35876	1.14041	1.13255	1.21057	0.604079	1.17006	0.626175	0.800106	1.51301	0.5974	0.144544	0.675742				Nuclear	PF13757(Vault protein inter-alpha-trypsin domain);PF13768(von Willebrand factor type A domain)
A0A452FMC4	JmjC domain-containing protein	JMJD6		JmjC domain-containing protein OS=Capra hircus OX=9925 GN=JMJD6 PE=4 SV=1	7	2	2	2	414	47.7	8.73	1.03559	1.01928	2.10822	1.3877	0.931231	0.836067	0.990482	0.91926	1.50958	0.5941	0.322716	0.6878				Nuclear	PF02373(JmjC domain, hydroxylase)
A0A452G1R1	Protein yippee-like	YPEL5		Protein yippee-like OS=Capra hircus OX=9925 GN=YPEL5 PE=3 SV=1	18	2	2	2	121	13.8	7.31	1.7937	1.71355	1.71977	1.74234	0.818096	1.76736	0.877699	1.15438	1.50932	0.5939	0.194757	0.675742	GO:0046872(MF:metal ion binding)			Nuclear	PF03226(Yippee zinc-binding/DNA-binding /Mis18, centromere assembly)
A0A452FTR7	Hedgehog protein	SHH	FUNCTION: Intercellular signal essential for a variety of patterning events during development. {ECO:0000256|RuleBase:RU280812}.	Hedgehog protein OS=Capra hircus OX=9925 GN=SHH PE=3 SV=1	2	1	1	1	434	47.3	8.95	1.82135	0.866039	0.725103	1.1375	0.757088	0.705339	0.800653	0.75436	1.5079	0.5925	0.381634	0.703749	GO:0007267(BP:cell-cell signaling);GO:0016539(BP:intein-mediated protein splicing);GO:0007275(BP:multicellular organism development);GO:0016540(BP:protein autoprocessing);GO:0005615(CC:extracellular space);GO:0005886(CC:plasma membrane);GO:0046872(MF:metal ion binding);GO:0008233(MF:peptidase activity)			Mitochondrial	PF01079(Hint module);PF01085(Hedgehog amino-terminal signalling domain)
A0A452FPT4	Uncharacterized protein	CACFD1		Uncharacterized protein OS=Capra hircus OX=9925 GN=CACFD1 PE=3 SV=1	9	1	1	1	172	18.2	6.02	0.945736	0.770424	1.54489	1.08702	0.66246	0.865934	0.634398	0.720931	1.5078	0.5924	0.254899	0.675742	GO:0016021(CC:integral component of membrane)			PlasmaMembrane	PF10233(Uncharacterized conserved protein CG6151-P)
A0A452EHQ2	Uncharacterized protein	DDC		Uncharacterized protein OS=Capra hircus OX=9925 GN=DDC PE=3 SV=1	29	13	13	21	487	54.1	6.79	1.43754	1.13887	1.13006	1.23549	0.681382	1.04911	0.729267	0.81992	1.50684	0.5915	0.0546099	0.675742	GO:0006520(BP:cellular amino acid metabolic process);GO:0016831(MF:carboxy-lyase activity);GO:0030170(MF:pyridoxal phosphate binding)	chx:102169726(DDC)	chx00350(Tyrosine metabolism );chx04726(Serotonergic synapse );chx00360(Phenylalanine metabolism );chx04728(Dopaminergic synapse );chx00380(Tryptophan metabolism )	Cytoplasmic;Peroxisomal	PF00282(Pyridoxal-dependent decarboxylase conserved domain)
A0A452FWY0	MFS domain-containing protein	SLC18A2		MFS domain-containing protein OS=Capra hircus OX=9925 GN=SLC18A2 PE=4 SV=1	3	2	2	3	517	55.8	5.8	1.55524	1.27895	1.41727	1.41716	0.769344	1.32547	0.733536	0.942782	1.50316	0.588	0.117155	0.675742	GO:0007626(BP:locomotory behavior);GO:0098700(BP:neurotransmitter loading into synaptic vesicle);GO:0009791(BP:post-embryonic development);GO:0001975(BP:response to amphetamine);GO:0005813(CC:centrosome);GO:0098691(CC:dopaminergic synapse);GO:0016021(CC:integral component of membrane);GO:0043231(CC:intracellular membrane-bounded organelle);GO:0098793(CC:presynapse);GO:0022857(MF:transmembrane tra…	chx:102187453(SLC18A2)	chx04726(Serotonergic synapse );chx04721(Synaptic vesicle cycle );chx04728(Dopaminergic synapse )	PlasmaMembrane	PF07690(Major Facilitator Superfamily)
A0A452DV52	Uncharacterized protein	NUMA1		Uncharacterized protein OS=Capra hircus OX=9925 GN=NUMA1 PE=4 SV=1	50	1	90	165	2115	236.8	5.63	0.602509	0.921799	0.76505	0.763119	0.465785	0.569636	0.49685	0.510757	1.49409	0.5793	0.0995271	0.675742	GO:0055048(BP:anastral spindle assembly);GO:0030953(BP:astral microtubule organization);GO:0000132(BP:establishment of mitotic spindle orientation);GO:0001578(BP:microtubule bundle formation);GO:0030513(BP:positive regulation of BMP signaling pathway);GO:1905820(BP:positive regulation of chromosome separation);GO:0051798(BP:positive regulation of hair follicle development);GO:0032388(BP:positive …			Cytoplasmic;Nuclear
A0A452E4S6	Manserin	SCG2		Manserin OS=Capra hircus OX=9925 GN=SCG2 PE=3 SV=1	62	37	37	166	635	72.7	4.82	0.796356	0.560409	0.574295	0.643686	0.301367	0.643461	0.348776	0.431201	1.49277	0.578	0.188854	0.675742	GO:0001525(BP:angiogenesis);GO:0048245(BP:eosinophil chemotaxis);GO:0050930(BP:induction of positive chemotaxis);GO:0000165(BP:MAPK cascade);GO:2000352(BP:negative regulation of endothelial cell apoptotic process);GO:2001237(BP:negative regulation of extrinsic apoptotic signaling pathway);GO:0001938(BP:positive regulation of endothelial cell proliferation);GO:0005615(CC:extracellular space);GO:00…			Nuclear	PF01271(Granin (chromogranin or secretogranin))
F4YZS9	Insulin-like growth factor-binding protein 1	IGFBP1		Insulin-like growth factor-binding protein 1 OS=Capra hircus OX=9925 GN=IGFBP1 PE=2 SV=1	3	1	1	1	263	28.8	6.32	1.39294	0.622883	0.746745	0.920856	0.534771	0.666216	0.652603	0.617863	1.49039	0.5757	0.331437	0.689472	GO:0005615(CC:extracellular space);GO:0005794(CC:Golgi apparatus);GO:0031994(MF:insulin-like growth factor I binding);GO:0031995(MF:insulin-like growth factor II binding)			Extracellular	PF00219(Insulin-like growth factor binding protein);PF00086(Thyroglobulin type-1 repeat)
A0A452EGT8	Uncharacterized protein	FUBP1		Uncharacterized protein OS=Capra hircus OX=9925 GN=FUBP1 PE=4 SV=1	47	1	29	63	644	67.5	7.61	1.52056	1.14869	0.905903	1.19172	0.501928	1.32128	0.577373	0.800195	1.48929	0.5746	0.292173	0.67933	GO:0006355(BP:regulation of transcription, DNA-templated);GO:0003723(MF:RNA binding)			Nuclear	PF09005(Domain of unknown function (DUF1897));PF00013(KH domain)
A0A452FU13	Uncharacterized protein	TMEM47		Uncharacterized protein OS=Capra hircus OX=9925 GN=TMEM47 PE=3 SV=1	6	1	1	2	181	20	6.73	1.9155	0.780324	0.941082	1.2123	0.53593	0.951909	0.959306	0.815715	1.48618	0.5716	0.384924	0.706073	GO:0016021(CC:integral component of membrane);GO:0005886(CC:plasma membrane)			PlasmaMembrane
A0A452F149	Uncharacterized protein	PCDHAC2		Uncharacterized protein OS=Capra hircus OX=9925 GN=PCDHAC2 PE=4 SV=1	2	1	1	1	1003	108.7	5.38	0.829466	1.3177	0.890874	1.01268	0.631872	0.731663	0.70267	0.688735	1.47035	0.5562	0.165195	0.675742	GO:0007156(BP:homophilic cell adhesion via plasma membrane adhesion molecules);GO:0007399(BP:nervous system development);GO:0016021(CC:integral component of membrane);GO:0005886(CC:plasma membrane);GO:0005509(MF:calcium ion binding)			Nuclear	PF15974(Cadherin C-terminal cytoplasmic tail, catenin-binding region);PF16492(Cadherin cytoplasmic C-terminal);PF00028(Cadherin domain);PF08266(Cadherin-like)
A0A452DQR9	Uncharacterized protein	LOC102175358		Uncharacterized protein OS=Capra hircus OX=9925 GN=LOC102175358 PE=3 SV=1	61	3	10	35	101	10.8	9.5	0.283261	0.256415	0.353124	0.2976	0.131073	0.286659	0.190607	0.20278	1.4676	0.5535	0.165028	0.675742	GO:0000785(CC:chromatin);GO:0005634(CC:nucleus);GO:0031492(MF:nucleosomal DNA binding)			Nuclear	PF01101(HMG14 and HMG17)
A0A452G3P6	PKS_ER domain-containing protein	VAT1L		PKS_ER domain-containing protein OS=Capra hircus OX=9925 GN=VAT1L PE=4 SV=1	43	20	20	90	419	45.8	5.1	1.25214	1.18861	0.991907	1.14422	0.596419	1.08686	0.657791	0.780357	1.46628	0.5522	0.127211	0.675742	GO:0016491(MF:oxidoreductase activity);GO:0008270(MF:zinc ion binding)			Cytoplasmic	PF08240(Alcohol dehydrogenase GroES-like domain);PF13602(Zinc-binding dehydrogenase)
A0A452FAX6	Uncharacterized protein			Uncharacterized protein OS=Capra hircus OX=9925 PE=4 SV=1	9	1	1	1	162	17.7	4.21	0.479541	0.642486	0.772521	0.631516	0.332585	0.474206	0.492464	0.433085	1.45818	0.5442	0.130461	0.675742				Nuclear
A0A452FMY4	Uncharacterized protein	PAM		Uncharacterized protein OS=Capra hircus OX=9925 GN=PAM PE=3 SV=1	26	25	25	51	972	108.1	6.54	1.11567	0.945888	0.901302	0.987621	0.531649	0.946405	0.554067	0.677374	1.45801	0.544	0.133296	0.675742	GO:0006518(BP:peptide metabolic process);GO:0016021(CC:integral component of membrane);GO:0005507(MF:copper ion binding);GO:0016715(MF:oxidoreductase activity, acting on paired donors, with incorporation or reduction of molecular oxygen, reduced ascorbate as one donor, and incorporation of one atom of oxygen)			Cytoplasmic	PF01082(Copper type II ascorbate-dependent monooxygenase, N-terminal domain);PF01436(NHL repeat);PF03712(Copper type II ascorbate-dependent monooxygenase, C-terminal domain)
A0A452EFZ5	Uncharacterized protein	LAMP5		Uncharacterized protein OS=Capra hircus OX=9925 GN=LAMP5 PE=3 SV=1	13	3	3	6	280	31.5	6.29	1.21578	1.97658	1.28935	1.4939	1.00108	1.11918	0.959969	1.02675	1.45499	0.541	0.189829	0.675742	GO:0030659(CC:cytoplasmic vesicle membrane);GO:0032590(CC:dendrite membrane);GO:0031901(CC:early endosome membrane);GO:0033116(CC:endoplasmic reticulum-Golgi intermediate compartment membrane);GO:0032584(CC:growth cone membrane);GO:0016021(CC:integral component of membrane);GO:0005770(CC:late endosome);GO:0005764(CC:lysosome);GO:0055038(CC:recycling endosome membrane)			Cytoplasmic	PF01299(Lysosome-associated membrane glycoprotein (Lamp))
A0A452E7H3	H15 domain-containing protein	LOC102181348		H15 domain-containing protein OS=Capra hircus OX=9925 GN=LOC102181348 PE=3 SV=1	40	6	12	149	210	21.5	11.05	0.675345	0.358153	0.364486	0.465995	0.266036	0.350283	0.347192	0.32117	1.45093	0.537	0.298944	0.67933	GO:0006334(BP:nucleosome assembly);GO:0042025(CC:host cell nucleus);GO:0000786(CC:nucleosome);GO:0005634(CC:nucleus);GO:0003677(MF:DNA binding)			Nuclear	PF00538(linker histone H1 and H5 family)
A0A452G302	Potassium channel tetramerization domain containing 8	KCTD8		Potassium channel tetramerization domain containing 8 OS=Capra hircus OX=9925 GN=KCTD8 PE=4 SV=1	9	1	2	3	194	21.9	9.72	2.12774	1.86133	1.83353	1.94086	1.11672	1.9909	0.912492	1.34004	1.44837	0.5344	0.205013	0.675742				Mitochondrial;Nuclear
A0A452EJ87	VWFA domain-containing protein	CACNA2D2		VWFA domain-containing protein OS=Capra hircus OX=9925 GN=CACNA2D2 PE=3 SV=1	15	18	18	34	1143	128.9	5.57	1.34751	1.45796	1.41017	1.40521	0.774097	1.31614	0.824369	0.971534	1.44639	0.5325	0.124517	0.675742		chx:102175908(CACNA2D2)	chx04260(Cardiac muscle contraction );chx04261(Adrenergic signaling in cardiomyocytes );chx04010(MAPK signaling pathway );chx04921(Oxytocin signaling pathway )	PlasmaMembrane	PF08473(Neuronal voltage-dependent calcium channel alpha 2acd);PF00092(von Willebrand factor type A domain);PF08399(VWA N-terminal)
A0A452EWP1	IF rod domain-containing protein	SYNM		IF rod domain-containing protein OS=Capra hircus OX=9925 GN=SYNM PE=3 SV=1	11	17	17	17	1548	171.3	4.98	1.68915	0.811505	1.01342	1.17136	0.647486	1.09041	0.692416	0.810104	1.44594	0.532	0.314294	0.685244	GO:0031443(BP:fast-twitch skeletal muscle fiber contraction);GO:0045104(BP:intermediate filament cytoskeleton organization);GO:0043034(CC:costamere);GO:0005882(CC:intermediate filament);GO:0060053(CC:neurofilament cytoskeleton);GO:0042383(CC:sarcolemma);GO:0019215(MF:intermediate filament binding);GO:0005200(MF:structural constituent of cytoskeleton);GO:0008307(MF:structural constituent of muscle…			Cytoplasmic;Nuclear	PF00038(Intermediate filament protein)
A0A452EL18	Rhomboid domain-containing protein	RHBDD2		Rhomboid domain-containing protein OS=Capra hircus OX=9925 GN=RHBDD2 PE=4 SV=1	2	1	1	1	364	39.4	9.23	1.25948	0.994976	1.07962	1.11136	0.596787	1.09957	0.614167	0.770175	1.443	0.5291	0.162721	0.675742	GO:0000139(CC:Golgi membrane);GO:0016021(CC:integral component of membrane);GO:0005654(CC:nucleoplasm);GO:0048471(CC:perinuclear region of cytoplasm);GO:0004252(MF:serine-type endopeptidase activity)			PlasmaMembrane	PF01694(Rhomboid family)
A0A452FVB9	BPI1 domain-containing protein			BPI1 domain-containing protein OS=Capra hircus OX=9925 PE=4 SV=1	4	2	2	14	246	27.3	4.7	0.719739	0.343092	0.385116	0.482649	0.282313	0.351704	0.373766	0.335928	1.43676	0.5228	0.342918	0.692291	GO:0008289(MF:lipid binding)			Nuclear	PF01273(LBP / BPI / CETP family, N-terminal domain)
A0A452F3V1	C1q domain-containing protein	C1QL3		C1q domain-containing protein OS=Capra hircus OX=9925 GN=C1QL3 PE=4 SV=1	3	1	1	1	255	26.7	6.79	2.12428	1.78302	1.79044	1.89924	1.14415	1.71175	1.11198	1.32263	1.43596	0.522	0.0777676	0.675742	GO:0050807(BP:regulation of synapse organization);GO:0005581(CC:collagen trimer);GO:0005576(CC:extracellular region);GO:0042802(MF:identical protein binding)			Extracellular	PF00386(C1q domain);PF01391(Collagen triple helix repeat (20 copies))
D2JZZ9	Leu-enkephalin (Fragment)	PPENK		Leu-enkephalin (Fragment) OS=Capra hircus OX=9925 GN=PPENK PE=2 SV=1	21	4	4	11	240	27	5.81	1.56429	1.40253	1.02239	1.32974	0.835137	1.03686	0.910281	0.927424	1.4338	0.5198	0.116337	0.675742	GO:0007218(BP:neuropeptide signaling pathway);GO:0005576(CC:extracellular region);GO:0001515(MF:opioid peptide activity)			Nuclear	PF01160(Vertebrate endogenous opioids neuropeptide)
A0A452G3C4	Constitutive NOS	NOS1		Constitutive NOS OS=Capra hircus OX=9925 GN=NOS1 PE=3 SV=1	9	12	12	18	1468	164.4	7.56	1.65172	1.48756	1.36911	1.5028	0.886435	1.30169	0.956978	1.04837	1.43346	0.5195	0.0498217	0.675742	GO:0071363(BP:cellular response to growth factor stimulus);GO:0042738(BP:exogenous drug catabolic process);GO:0033555(BP:multicellular organismal response to stress);GO:0051926(BP:negative regulation of calcium ion transport);GO:0051346(BP:negative regulation of hydrolase activity);GO:0043267(BP:negative regulation of potassium ion transport);GO:0051612(BP:negative regulation of serotonin uptake)…	chx:102185490(NOS1)	chx00330(Arginine and proline metabolism );chx04145(Phagosome );chx04371(Apelin signaling pathway );chx04020(Calcium signaling pathway );chx00220(Arginine biosynthesis );chx04926(Relaxin signaling pathway );chx04970(Salivary secretion );chx04713(Circadian entrainment );chx04730(Long-term depression )	Cytoplasmic;Nuclear	PF02898(Nitric oxide synthase, oxygenase domain);PF00595(PDZ domain (Also known as DHR or GLGF));PF00258(Flavodoxin);PF00667(FAD binding domain);PF00175(Oxidoreductase NAD-binding domain)
A0A452DNB0	Uncharacterized protein	MX1		Uncharacterized protein OS=Capra hircus OX=9925 GN=MX1 PE=3 SV=1	25	16	16	26	654	75.5	6.1	1.43673	1.03132	1.3374	1.26849	0.640323	1.19797	0.819672	0.885989	1.43172	0.5177	0.141005	0.675742	GO:0051607(BP:defense response to virus);GO:0045071(BP:negative regulation of viral genome replication);GO:0005829(CC:cytosol);GO:0031965(CC:nuclear membrane);GO:0048471(CC:perinuclear region of cytoplasm);GO:0005525(MF:GTP binding);GO:0003924(MF:GTPase activity);GO:0042802(MF:identical protein binding)			Cytoplasmic	PF00350(Dynamin family);PF02212(Dynamin GTPase effector domain);PF01031(Dynamin central region)
A0A452FQ71	Uncharacterized protein	ARHGAP24		Uncharacterized protein OS=Capra hircus OX=9925 GN=ARHGAP24 PE=4 SV=1	2	1	1	1	654	73.3	6.92	1.27772	1.08431	1.08969	1.15057	0.663371	1.0745	0.684228	0.807366	1.4251	0.5111	0.107523	0.675742	GO:0007165(BP:signal transduction);GO:0005096(MF:GTPase activator activity)			Nuclear	PF00620(RhoGAP domain)
A0A452F5Z6	GRIN_C domain-containing protein	GPRIN2		GRIN_C domain-containing protein OS=Capra hircus OX=9925 GN=GPRIN2 PE=4 SV=1	2	1	1	1	453	47.2	7.84	1.33275	1.00996	0.694384	1.01236	0.445635	1.22369	0.463433	0.710918	1.42402	0.51	0.398924	0.711138				Nuclear	PF15235(G protein-regulated inducer of neurite outgrowth C-terminus)
A0A452DKA9	Uncharacterized protein			Uncharacterized protein OS=Capra hircus OX=9925 PE=4 SV=1	42	4	4	11	78	8.9	7.81	1.0237	1.01709	1.06525	1.03535	0.573645	0.982861	0.626223	0.727576	1.42301	0.5089	0.137141	0.675742	GO:0007517(BP:muscle organ development)			Extracellular
G1DFQ2	Ras-like protein Rab-11B	RAB11B		Ras-like protein Rab-11B OS=Capra hircus OX=9925 GN=RAB11B PE=2 SV=1	32	1	8	22	218	24.3	6.8	1.24279	1.03525	1.11925	1.13243	0.726307	0.951143	0.713004	0.796818	1.42119	0.5071	0.0291776	0.675742	GO:0005525(MF:GTP binding);GO:0003924(MF:GTPase activity)			Cytoplasmic;Mitochondrial	PF00071(Ras family)
A0A452DR58	Histone H2A	H2AC6		Histone H2A OS=Capra hircus OX=9925 GN=H2AC6 PE=3 SV=1	46	1	8	129	130	14.1	11.05	0.583884	0.465794	0.493266	0.514315	0.322176	0.513612	0.250061	0.36195	1.42096	0.5069	0.182707	0.675742	GO:0008285(BP:negative regulation of cell proliferation);GO:0000786(CC:nucleosome);GO:0005634(CC:nucleus);GO:0003677(MF:DNA binding);GO:0046982(MF:protein heterodimerization activity)	chx:102185049()	chx04613(Neutrophil extracellular trap formation );chx04217(Necroptosis )	Nuclear	PF00125(Core histone H2A/H2B/H3/H4);PF16211(C-terminus of histone H2A)
A0A452FCN1	Uncharacterized protein	NAP1L5		Uncharacterized protein OS=Capra hircus OX=9925 GN=NAP1L5 PE=3 SV=1	18	3	3	4	187	20.1	4.21	1.88038	0.9975	1.28287	1.38692	0.920682	1.12143	0.890213	0.977441	1.41893	0.5048	0.252357	0.675742	GO:0006334(BP:nucleosome assembly);GO:0005634(CC:nucleus)			Nuclear	PF00956(Nucleosome assembly protein (NAP))
A0A452DNA4	Uncharacterized protein	SLC7A11		Uncharacterized protein OS=Capra hircus OX=9925 GN=SLC7A11 PE=3 SV=1	3	1	1	1	503	55.5	9.17	2.89169	1.52847	1.69911	2.03976	0.984707	2.29797	1.03731	1.44	1.4165	0.5023	0.378867	0.703749	GO:0030534(BP:adult behavior);GO:0034599(BP:cellular response to oxidative stress);GO:0140206(BP:dipeptide import across plasma membrane);GO:0090461(BP:glutamate homeostasis);GO:0006749(BP:glutathione metabolic process);GO:0034775(BP:glutathione transmembrane transport);GO:0098712(BP:L-glutamate import across plasma membrane);GO:0060173(BP:limb development);GO:0048286(BP:lung alveolus development…	chx:102188162(SLC7A11)	chx04216(Ferroptosis )	PlasmaMembrane	PF13520(Amino acid permease)
A0A452EPJ4	Uncharacterized protein	NRSN1		Uncharacterized protein OS=Capra hircus OX=9925 GN=NRSN1 PE=4 SV=1	17	4	4	8	195	21.4	7.72	1.01301	0.873213	0.845184	0.910468	0.513322	0.869338	0.546196	0.642952	1.41608	0.5019	0.128027	0.675742	GO:0007399(BP:nervous system development);GO:0030426(CC:growth cone);GO:0016021(CC:integral component of membrane);GO:0043025(CC:neuronal cell body);GO:0030133(CC:transport vesicle)			PlasmaMembrane	PF14927(Neurensin)
A0A452F936	Na(+)-dependent phosphate cotransporter 2A	SLC34A1		Na(+)-dependent phosphate cotransporter 2A OS=Capra hircus OX=9925 GN=SLC34A1 PE=3 SV=1	1	1	1	2	639	69	9.03	1.10616	0.909963	0.925437	0.98052	0.531544	0.948681	0.599	0.693075	1.41474	0.5005	0.142669	0.675742	GO:0055062(BP:phosphate ion homeostasis);GO:0046686(BP:response to cadmium ion);GO:0010288(BP:response to lead ion);GO:0046689(BP:response to mercury ion);GO:0044341(BP:sodium-dependent phosphate transport);GO:0016324(CC:apical plasma membrane);GO:0005829(CC:cytosol);GO:0016021(CC:integral component of membrane);GO:0072686(CC:mitotic spindle);GO:0016607(CC:nuclear speck);GO:0005436(MF:sodium:phos…	chx:100860858(SLC34A1)	chx04928(Parathyroid hormone synthesis, secretion and action );chx04978(Mineral absorption )	PlasmaMembrane	PF02690(Na+/Pi-cotransporter)
A0A452DYA6	5-hydroxytryptamine receptor 1B	HTR1B		5-hydroxytryptamine receptor 1B OS=Capra hircus OX=9925 GN=HTR1B PE=3 SV=1	2	1	1	1	389	43.2	8.84	1.51062	1.87022	1.62361	1.66815	0.913902	1.65968	0.977321	1.18364	1.40934	0.495	0.168609	0.675742	GO:0007198(BP:adenylate cyclase-inhibiting serotonin receptor signaling pathway);GO:0046849(BP:bone remodeling);GO:0071312(BP:cellular response to alkaloid);GO:0071502(BP:cellular response to temperature stimulus);GO:0007268(BP:chemical synaptic transmission);GO:0002031(BP:G protein-coupled receptor internalization);GO:0014063(BP:negative regulation of serotonin secretion);GO:1904707(BP:positive …			PlasmaMembrane	PF00001(7 transmembrane receptor (rhodopsin family))
A0A452E0H6	Uncharacterized protein	RPH3AL		Uncharacterized protein OS=Capra hircus OX=9925 GN=RPH3AL PE=4 SV=1	25	5	5	11	292	31.9	8.81	0.537017	0.511915	0.914716	0.654549	0.450131	0.444238	0.50146	0.465276	1.4068	0.4924	0.282426	0.678561	GO:0042593(BP:glucose homeostasis);GO:0006886(BP:intracellular protein transport);GO:0045744(BP:negative regulation of G protein-coupled receptor signaling pathway);GO:0032024(BP:positive regulation of insulin secretion);GO:0017158(BP:regulation of calcium ion-dependent exocytosis);GO:0046872(MF:metal ion binding);GO:0017137(MF:Rab GTPase binding)			Nuclear	PF02318(FYVE-type zinc finger)
A0A452FCP9	Uncharacterized protein	ABCD1		Uncharacterized protein OS=Capra hircus OX=9925 GN=ABCD1 PE=3 SV=1	2	2	2	3	737	81.8	8.62	0.91906	0.814263	1.60772	1.11368	0.827942	0.829568	0.723885	0.793798	1.40298	0.4885	0.326864	0.688072	GO:0006635(BP:fatty acid beta-oxidation);GO:0030497(BP:fatty acid elongation);GO:0055089(BP:fatty acid homeostasis);GO:0042758(BP:long-chain fatty acid catabolic process);GO:0015910(BP:peroxisomal long-chain fatty acid import);GO:0043217(BP:myelin maintenance);GO:1900016(BP:negative regulation of cytokine production involved in inflammatory response);GO:1903427(BP:negative regulation of reactive …	chx:102181759(ABCD1)	chx02010(ABC transporters );chx04146(Peroxisome )	PlasmaMembrane;Mitochondrial	PF00005(ABC transporter);PF06472(ABC transporter transmembrane region 2)
A0A452G3V6	Collagen type I alpha 2 chain	COL1A2		Collagen type I alpha 2 chain OS=Capra hircus OX=9925 GN=COL1A2 PE=4 SV=1	13	12	12	59	1128	110.4	9.45	0.163308	0.211625	0.147264	0.174066	0.116919	0.13469	0.120679	0.124096	1.40267	0.4882	0.113816	0.675742	GO:0001568(BP:blood vessel development);GO:0030282(BP:bone mineralization);GO:0071230(BP:cellular response to amino acid stimulus);GO:0030199(BP:collagen fibril organization);GO:0032963(BP:collagen metabolic process);GO:0085029(BP:extracellular matrix assembly);GO:0070208(BP:protein heterotrimerization);GO:0008217(BP:regulation of blood pressure);GO:0007266(BP:Rho protein signal transduction);GO:…			Extracellular	PF01410(Fibrillar collagen C-terminal domain);PF01391(Collagen triple helix repeat (20 copies))
A0A452EDN8	Glutathione transferase	LOC102185621		Glutathione transferase OS=Capra hircus OX=9925 GN=LOC102185621 PE=3 SV=1	51	7	13	52	218	25.7	7.85	1.88639	1.08429	1.17777	1.38282	0.720917	1.32592	0.911511	0.986118	1.40228	0.4878	0.27683	0.677543	GO:0004364(MF:glutathione transferase activity)	chx:102185621()	chx00982(Drug metabolism - cytochrome P450 );chx00480(Glutathione metabolism );chx00983(Drug metabolism - other enzymes );chx00980(Metabolism of xenobiotics by cytochrome P450 )	Cytoplasmic	PF14497(Glutathione S-transferase, C-terminal domain);PF02798(Glutathione S-transferase, N-terminal domain)
A0A452GAZ5	Uncharacterized protein	RASGRF2		Uncharacterized protein OS=Capra hircus OX=9925 GN=RASGRF2 PE=4 SV=1	4	3	4	4	1239	140.7	7.69	1.41176	1.14698	1.18464	1.24779	0.777498	1.068	0.82607	0.890521	1.40119	0.4867	0.0433489	0.675742	GO:0035023(BP:regulation of Rho protein signal transduction);GO:0034976(BP:response to endoplasmic reticulum stress);GO:0007264(BP:small GTPase mediated signal transduction);GO:0005783(CC:endoplasmic reticulum);GO:0005088(MF:Ras guanyl-nucleotide exchange factor activity)	chx:102171602(RASGRF2)	chx04014(Ras signaling pathway );chx04010(MAPK signaling pathway )	Nuclear	PF00617(RasGEF domain);PF00621(RhoGEF domain);PF00169(PH domain);PF00618(RasGEF N-terminal motif)
A0A452F2V1	Uncharacterized protein	CACNA1H		Uncharacterized protein OS=Capra hircus OX=9925 GN=CACNA1H PE=4 SV=1	2	1	1	1	1310	144.5	8.37	0.870054	0.796742	0.649161	0.771986	0.4292	0.646884	0.577644	0.551243	1.40045	0.4859	0.0730246	0.675742	GO:0016021(CC:integral component of membrane);GO:0005886(CC:plasma membrane);GO:0005261(MF:cation channel activity)			PlasmaMembrane	PF00520(Ion transport protein)
A0A452E8Y5	Aldo_ket_red domain-containing protein			Aldo_ket_red domain-containing protein OS=Capra hircus OX=9925 PE=4 SV=1	29	1	6	20	289	32.4	8.34	0.982947	1.06596	1.08619	1.04503	0.640447	0.979393	0.619268	0.746369	1.40015	0.4856	0.116165	0.675742				Mitochondrial;Nuclear	PF00248(Aldo/keto reductase family)
A0A452EVH4	GST C-terminal domain-containing protein	CLIC6		GST C-terminal domain-containing protein OS=Capra hircus OX=9925 GN=CLIC6 PE=4 SV=1	5	2	2	2	610	61.5	4.36	0.966608	0.713356	1.03198	0.903981	0.554367	0.713253	0.670161	0.645927	1.39951	0.4849	0.0999482	0.675742				Nuclear	PF13410(Glutathione S-transferase, C-terminal domain)
A0A452DQ43	Transporter	SLC6A4		Transporter OS=Capra hircus OX=9925 GN=SLC6A4 PE=3 SV=1	4	2	2	4	630	70.1	5.59	1.59385	1.2966	1.43284	1.4411	0.802681	1.39431	0.89756	1.03152	1.39707	0.4824	0.14164	0.675742	GO:0048854(BP:brain morphogenesis);GO:0071310(BP:cellular response to organic substance);GO:0046621(BP:negative regulation of organ growth);GO:0045787(BP:positive regulation of cell cycle);GO:0010628(BP:positive regulation of gene expression);GO:0090067(BP:regulation of thalamus size);GO:0009636(BP:response to toxic substance);GO:0035176(BP:social behavior);GO:0012505(CC:endomembrane system);GO:0…	chx:102172383(SLC6A4)	chx04726(Serotonergic synapse );chx04721(Synaptic vesicle cycle )	PlasmaMembrane	PF03491(Serotonin (5-HT) neurotransmitter transporter, N-terminus);PF00209(Sodium:neurotransmitter symporter family)
Q8MIP2	Forkhead box protein L2	FOXL2	FUNCTION: Transcriptional regulator. Critical factor essential for ovary differentiation and maintenance, and repression of the genetic program for somatic testis determination (By similarity). Prevents trans-differentiation of ovary to testis through transcriptional repression of the Sertoli cell-promoting gene SOX9 (By similarity). Has apoptotic activity in ovarian cells (By similarity). Suppre…	Forkhead box protein L2 OS=Capra hircus OX=9925 GN=FOXL2 PE=1 SV=1	2	1	1	1	377	38.8	9.16	1.33007	1.22966	0.969162	1.1763	0.683374	1.03902	0.804896	0.842428	1.39632	0.4816	0.0898864	0.675742	GO:0006309(BP:apoptotic DNA fragmentation);GO:0048048(BP:embryonic eye morphogenesis);GO:0008210(BP:estrogen metabolic process);GO:0002074(BP:extraocular skeletal muscle development);GO:0019101(BP:female somatic sex determination);GO:0060014(BP:granulosa cell differentiation);GO:0001541(BP:ovarian follicle development);GO:0043065(BP:positive regulation of apoptotic process);GO:0043280(BP:positive…			Nuclear	PF00250(Forkhead domain)
A0A452FX19	Uncharacterized protein	DMP1		Uncharacterized protein OS=Capra hircus OX=9925 GN=DMP1 PE=4 SV=1	1	1	1	1	490	53.1	4.3	1.29688	1.46103	1.15713	1.30501	0.712248	1.41906	0.674096	0.935136	1.39553	0.4808	0.262874	0.675742	GO:0030198(BP:extracellular matrix organization);GO:0001503(BP:ossification)			Nuclear	PF07263(Dentin matrix protein 1 (DMP1))
A0A452FEJ6	THAP-type domain-containing protein	THAP4		THAP-type domain-containing protein OS=Capra hircus OX=9925 GN=THAP4 PE=4 SV=1	1	1	1	1	582	63.1	9.72	1.03122	1.05117	0.591816	0.891401	0.616805	0.670728	0.629724	0.639086	1.39481	0.4801	0.233372	0.675742	GO:0003677(MF:DNA binding);GO:0020037(MF:heme binding);GO:0042802(MF:identical protein binding)			Nuclear	PF05485(THAP domain);PF08768(Domain of unknown function (DUF1794))
A0A452G4B8	Uncharacterized protein	WFS1		Uncharacterized protein OS=Capra hircus OX=9925 GN=WFS1 PE=4 SV=1	18	12	12	17	876	98.6	8.06	1.2918	1.26157	1.13888	1.23075	0.78019	1.03137	0.836293	0.882616	1.39443	0.4797	0.0249074	0.675742	GO:0032469(BP:endoplasmic reticulum calcium ion homeostasis);GO:0042593(BP:glucose homeostasis);GO:0001822(BP:kidney development);GO:1903892(BP:negative regulation of ATF6-mediated unfolded protein response);GO:0043433(BP:negative regulation of DNA-binding transcription factor activity);GO:0043524(BP:negative regulation of neuron apoptotic process);GO:0000122(BP:negative regulation of transcripti…	chx:102188574(WFS1)	chx04141(Protein processing in endoplasmic reticulum )	PlasmaMembrane
A0A452E0A7	Glutathione S-transferase	GSTM3		Glutathione S-transferase OS=Capra hircus OX=9925 GN=GSTM3 PE=3 SV=1	76	18	21	93	225	26.8	7.24	1.38301	1.14951	1.14273	1.22508	0.65771	1.2292	0.750352	0.879088	1.39358	0.4788	0.180097	0.675742	GO:0004364(MF:glutathione transferase activity)	chx:102188913(GSTM3)	chx00983(Drug metabolism - other enzymes );chx00480(Glutathione metabolism );chx00982(Drug metabolism - cytochrome P450 );chx00980(Metabolism of xenobiotics by cytochrome P450 )	Cytoplasmic	PF00043(Glutathione S-transferase, C-terminal domain);PF02798(Glutathione S-transferase, N-terminal domain)
A0A452E7P6	Cocaine- and amphetamine-regulated transcript protein	CARTPT		Cocaine- and amphetamine-regulated transcript protein OS=Capra hircus OX=9925 GN=CARTPT PE=3 SV=1	28	3	3	4	116	12.8	7.99	1.80048	1.19945	1.00936	1.33643	0.761061	1.22623	0.893355	0.960214	1.3918	0.477	0.260143	0.675742	GO:0000186(BP:activation of MAPKK activity);GO:0008343(BP:adult feeding behavior);GO:0001678(BP:cellular glucose homeostasis);GO:0009267(BP:cellular response to starvation);GO:0007186(BP:G protein-coupled receptor signaling pathway);GO:0032099(BP:negative regulation of appetite);GO:0045779(BP:negative regulation of bone resorption);GO:0045777(BP:positive regulation of blood pressure);GO:0032812(B…			Extracellular	PF06373(Cocaine and amphetamine regulated transcript protein (CART))
A0A452EQN7	CSD domain-containing protein	CARHSP1		CSD domain-containing protein OS=Capra hircus OX=9925 GN=CARHSP1 PE=4 SV=1	24	4	4	9	147	15.9	7.87	0.993187	1.30039	0.98121	1.09159	0.679103	1.01451	0.662057	0.785224	1.39017	0.4753	0.120185	0.675742	GO:0043488(BP:regulation of mRNA stability);GO:0000177(CC:cytoplasmic exosome (RNase complex));GO:0005829(CC:cytosol);GO:0043186(CC:P granule);GO:0003730(MF:mRNA 3'-UTR binding)			Nuclear	PF00313('Cold-shock' DNA-binding domain)
A0A452FHX0	Uncharacterized protein	LOC102189885		Uncharacterized protein OS=Capra hircus OX=9925 GN=LOC102189885 PE=3 SV=1	14	2	2	2	126	13.9	8.69	1.09091	1.02728	1.01478	1.04433	0.629516	0.889223	0.747519	0.755419	1.38244	0.4672	0.0506635	0.675742	GO:0005576(CC:extracellular region);GO:0005179(MF:hormone activity)			Extracellular;PlasmaMembrane	PF00214(Calcitonin / CGRP / IAPP family)
A0A452EFS4	zf-3CxxC domain-containing protein	RTP1		zf-3CxxC domain-containing protein OS=Capra hircus OX=9925 GN=RTP1 PE=4 SV=1	7	2	2	2	221	25.9	6.77	1.61179	1.73516	1.37198	1.57298	0.993256	1.50104	0.925863	1.14005	1.37974	0.4644	0.125367	0.675742	GO:0016021(CC:integral component of membrane)			Extracellular;PlasmaMembrane;Cytoplasmic	PF13695(Zinc-binding domain)
A0A075VRE8	Cellular retinol binding protein 1 (Fragment)	CRBP1		Cellular retinol binding protein 1 (Fragment) OS=Capra hircus OX=9925 GN=CRBP1 PE=2 SV=1	37	5	5	14	135	15.8	5.02	1.14271	0.801086	0.649058	0.864286	0.613195	0.652793	0.614744	0.62691	1.37864	0.4632	0.244791	0.675742	GO:0030852(BP:regulation of granulocyte differentiation);GO:0033189(BP:response to vitamin A);GO:0002138(BP:retinoic acid biosynthetic process);GO:0042572(BP:retinol metabolic process);GO:0006776(BP:vitamin A metabolic process);GO:0005829(CC:cytosol);GO:0005811(CC:lipid droplet);GO:0005654(CC:nucleoplasm);GO:0008289(MF:lipid binding)			Cytoplasmic	PF00061(Lipocalin / cytosolic fatty-acid binding protein family)
A0A452EI30	Uncharacterized protein	LRFN3		Uncharacterized protein OS=Capra hircus OX=9925 GN=LRFN3 PE=4 SV=1	3	1	1	1	628	66.1	7.08	1.23242	1.01759	1.97508	1.40836	0.931917	1.09247	1.04093	1.02177	1.37835	0.4629	0.313296	0.684431	GO:0009986(CC:cell surface);GO:0016021(CC:integral component of membrane)			PlasmaMembrane	PF07679(Immunoglobulin I-set domain);PF00041(Fibronectin type III domain);PF13855(Leucine rich repeat)
A0A452EF87	DUF4604 domain-containing protein	KIAA1143		DUF4604 domain-containing protein OS=Capra hircus OX=9925 GN=KIAA1143 PE=4 SV=1	7	1	1	1	156	17.7	7.25	0.683902	0.47345	0.847391	0.668248	0.467631	0.489336	0.498275	0.485081	1.3776	0.4622	0.232029	0.675742				Nuclear	PF15377(Domain of unknown function (DUF4604))
A0A452EMX2	Uncharacterized protein	TPM2		Uncharacterized protein OS=Capra hircus OX=9925 GN=TPM2 PE=3 SV=1	38	6	16	39	284	33	4.67	0.366656	0.542558	0.347213	0.418809	0.383959	0.34324	0.187964	0.305054	1.3729	0.4572	0.257385	0.675742	GO:0043462(BP:regulation of ATPase activity);GO:0003779(MF:actin binding)	chx:102178827(TPM2)	chx04260(Cardiac muscle contraction );chx04261(Adrenergic signaling in cardiomyocytes )	Cytoplasmic;Cytoskeletal	PF00261(Tropomyosin)
A0A452DZM7	Double C2-like domain-containing protein	DOC2B		Double C2-like domain-containing protein OS=Capra hircus OX=9925 GN=DOC2B PE=4 SV=1	5	1	2	5	412	45.9	8.07	1.67708	1.6711	1.60813	1.6521	0.909338	1.57524	1.12914	1.20457	1.37153	0.4558	0.148084	0.675742	GO:0048791(BP:calcium ion-regulated exocytosis of neurotransmitter);GO:0045956(BP:positive regulation of calcium ion-dependent exocytosis);GO:0032024(BP:positive regulation of insulin secretion);GO:0031340(BP:positive regulation of vesicle fusion);GO:0008104(BP:protein localization);GO:0061669(BP:spontaneous neurotransmitter secretion);GO:0005737(CC:cytoplasm);GO:0005886(CC:plasma membrane);GO:00…			Nuclear	PF00168(C2 domain)
A0A452FWJ7	C-type lectin domain-containing protein	CHODL		C-type lectin domain-containing protein OS=Capra hircus OX=9925 GN=CHODL PE=4 SV=1	3	1	1	1	270	30.3	6.7	0.952859	1.04468	0.864843	0.954127	0.582407	0.863805	0.644276	0.696829	1.36924	0.4534	0.0746061	0.675742	GO:0016021(CC:integral component of membrane)			Extracellular	PF00059(Lectin C-type domain)
A0A452EB23	MADS-box domain-containing protein	SRF		MADS-box domain-containing protein OS=Capra hircus OX=9925 GN=SRF PE=4 SV=1	2	1	1	1	509	51.6	8.1	0.646357	0.665127	0.723549	0.678344	0.442101	0.575465	0.47024	0.495935	1.36781	0.4519	0.0268471	0.675742	GO:0008306(BP:associative learning);GO:0070830(BP:bicellular tight junction assembly);GO:0001569(BP:branching involved in blood vessel morphogenesis);GO:0060532(BP:bronchus cartilage development);GO:0055003(BP:cardiac myofibril assembly);GO:0060947(BP:cardiac vascular smooth muscle cell differentiation);GO:0002042(BP:cell migration involved in sprouting angiogenesis);GO:0007160(BP:cell-matrix adh…	chx:102173700(SRF)	chx04010(MAPK signaling pathway );chx04022(cGMP-PKG signaling pathway )	Nuclear	PF00319(SRF-type transcription factor (DNA-binding and dimerisation domain))
A0A452DV18	Rab-GAP TBC domain-containing protein	TBC1D22A		Rab-GAP TBC domain-containing protein OS=Capra hircus OX=9925 GN=TBC1D22A PE=4 SV=1	8	3	4	5	511	57.8	6.23	1.34857	1.13626	1.94446	1.47643	0.982864	0.997847	1.26156	1.08076	1.36611	0.4501	0.23848	0.675742				Cytoplasmic;Mitochondrial;Nuclear	PF00566(Rab-GTPase-TBC domain)
A0A452FQA8	Rho-GAP domain-containing protein	ARHGAP6		Rho-GAP domain-containing protein OS=Capra hircus OX=9925 GN=ARHGAP6 PE=4 SV=1	2	2	2	2	805	89.2	6.84	1.41603	1.2814	1.23382	1.31042	0.816535	1.23417	0.827452	0.959385	1.36589	0.4498	0.11087	0.675742	GO:0007015(BP:actin filament organization);GO:0048041(BP:focal adhesion assembly);GO:0051895(BP:negative regulation of focal adhesion assembly);GO:0051497(BP:negative regulation of stress fiber assembly);GO:0007165(BP:signal transduction);GO:0015629(CC:actin cytoskeleton);GO:0005829(CC:cytosol);GO:0005096(MF:GTPase activator activity)			Nuclear	PF00620(RhoGAP domain)
A0A452DXQ6	acidPPc domain-containing protein	PLPPR3		acidPPc domain-containing protein OS=Capra hircus OX=9925 GN=PLPPR3 PE=3 SV=1	3	1	1	1	720	76.5	6.46	1.05269	0.925234	0.974734	0.984218	0.530174	1.07679	0.557332	0.721432	1.36426	0.4481	0.275514	0.676475	GO:0006644(BP:phospholipid metabolic process);GO:0016021(CC:integral component of membrane);GO:0008195(MF:phosphatidate phosphatase activity)			PlasmaMembrane	PF01569(PAP2 superfamily)
A0A452FP08	MFS domain-containing protein	SLC2A13		MFS domain-containing protein OS=Capra hircus OX=9925 GN=SLC2A13 PE=3 SV=1	22	12	12	16	648	70.5	5.62	1.24876	1.32946	1.08645	1.22156	0.71412	1.25351	0.724893	0.89751	1.36105	0.4447	0.202497	0.675742	GO:0005887(CC:integral component of plasma membrane);GO:0005366(MF:myo-inositol:proton symporter activity)			PlasmaMembrane	PF00083(Sugar (and other) transporter)
A0A452FM00	FABP domain-containing protein	FABP5		FABP domain-containing protein OS=Capra hircus OX=9925 GN=FABP5 PE=3 SV=1	56	9	9	39	135	15.1	7.69	2.53662	1.69707	1.41713	1.88361	0.872169	2.30936	0.977027	1.38618	1.35884	0.4424	0.437863	0.725345	GO:0008289(MF:lipid binding)	chx:102180059(FABP5)	chx03320(PPAR signaling pathway )	Cytoplasmic	PF00061(Lipocalin / cytosolic fatty-acid binding protein family)
A0A452DSB2	Uncharacterized protein	SMIM18		Uncharacterized protein OS=Capra hircus OX=9925 GN=SMIM18 PE=4 SV=1	7	1	1	2	98	11.4	7.03	1.81369	1.70951	1.57631	1.69983	1.09442	1.6719	0.989694	1.252	1.35769	0.4412	0.159982	0.675742	GO:0016021(CC:integral component of membrane)			Extracellular;PlasmaMembrane	PF15831(Domain of unknown function (DUF4713))
A0A452EAY7	Uncharacterized protein	REM2		Uncharacterized protein OS=Capra hircus OX=9925 GN=REM2 PE=4 SV=1	6	2	2	2	340	37.2	7.93	0.967738	1.56698	1.20259	1.24577	0.871052	0.989345	0.89418	0.918192	1.35676	0.4402	0.197026	0.675742	GO:1901842(BP:negative regulation of high voltage-gated calcium channel activity);GO:0007165(BP:signal transduction);GO:0016020(CC:membrane);GO:0005525(MF:GTP binding);GO:0003924(MF:GTPase activity)			Nuclear	PF00071(Ras family)
A0A452FKL2	Purinergic receptor P2Y12	P2RY12		Purinergic receptor P2Y12 OS=Capra hircus OX=9925 GN=P2RY12 PE=4 SV=1	7	2	2	4	346	39.4	9.55	1.84323	1.45979	1.25598	1.51967	0.916314	1.52981	0.919236	1.12179	1.35468	0.438	0.212297	0.675742	GO:0007193(BP:adenylate cyclase-inhibiting G protein-coupled receptor signaling pathway);GO:0071318(BP:cellular response to ATP);GO:0070527(BP:platelet aggregation);GO:0043270(BP:positive regulation of ion transport);GO:1904139(BP:regulation of microglial cell migration);GO:0006930(BP:substrate-dependent cell migration, cell extension);GO:0150063(BP:visual system development);GO:0044298(CC:cell b…			PlasmaMembrane	PF00001(7 transmembrane receptor (rhodopsin family))
A0A452GAH6	Uncharacterized protein			Uncharacterized protein OS=Capra hircus OX=9925 PE=4 SV=1	18	3	3	4	222	24.3	7.85	1.33011	1.33977	1.16854	1.27948	0.875729	1.20477	0.758605	0.946368	1.35198	0.4351	0.115469	0.675742	GO:0005525(MF:GTP binding)			Extracellular;PlasmaMembrane	PF00025(ADP-ribosylation factor family)
A0A452G6P4	PX domain-containing protein	HS1BP3		PX domain-containing protein OS=Capra hircus OX=9925 GN=HS1BP3 PE=4 SV=1	11	3	3	5	393	43	5.24	1.10933	1.21995	0.942669	1.09065	0.806103	0.860944	0.761901	0.809649	1.34706	0.4298	0.0600471	0.675742	GO:0042981(BP:regulation of apoptotic process);GO:0005783(CC:endoplasmic reticulum);GO:0005739(CC:mitochondrion);GO:0035091(MF:phosphatidylinositol binding)			Nuclear	PF00787(PX domain)
A0A452EE94	Proteasome subunit beta	PSMB8		Proteasome subunit beta OS=Capra hircus OX=9925 GN=PSMB8 PE=3 SV=1	3	1	1	2	276	30.4	7.46	1.06894	0.738445	0.995722	0.93437	0.538514	0.915831	0.630144	0.69483	1.34475	0.4273	0.190116	0.675742	GO:0019882(BP:antigen processing and presentation);GO:0045444(BP:fat cell differentiation);GO:0051603(BP:proteolysis involved in cellular protein catabolic process);GO:0052548(BP:regulation of endopeptidase activity);GO:0005737(CC:cytoplasm);GO:0005634(CC:nucleus);GO:0005839(CC:proteasome core complex);GO:1990111(CC:spermatoproteasome complex);GO:0004298(MF:threonine-type endopeptidase activity)	chx:102180902(PSMB8)	chx03050(Proteasome )	Extracellular;Mitochondrial	PF00227(Proteasome subunit)
A0A452G675	Uncharacterized protein	COX17		Uncharacterized protein OS=Capra hircus OX=9925 GN=COX17 PE=3 SV=1	25	1	1	1	63	6.8	7.66	1.07858	0.801495	1.4257	1.10193	0.809447	0.878588	0.773746	0.820593	1.34284	0.4253	0.257711	0.675742	GO:0006825(BP:copper ion transport);GO:0033617(BP:mitochondrial respiratory chain complex IV assembly);GO:0008284(BP:positive regulation of cell proliferation);GO:1904960(BP:positive regulation of cytochrome-c oxidase activity);GO:0005758(CC:mitochondrial intermembrane space);GO:0016531(MF:copper chaperone activity);GO:1903136(MF:cuprous ion binding)	chx:102170266()	chx04714(Thermogenesis );chx00190(Oxidative phosphorylation )	Mitochondrial	PF05051(Cytochrome C oxidase copper chaperone (COX17))
A0A452EX02	Uncharacterized protein	PCSK1N		Uncharacterized protein OS=Capra hircus OX=9925 GN=PCSK1N PE=4 SV=1	61	10	10	60	256	27	6.83	0.97458	0.741513	0.802922	0.839672	0.523479	0.825875	0.527075	0.625476	1.34245	0.4249	0.162797	0.675742	GO:0004866(MF:endopeptidase inhibitor activity)			Nuclear	PF07259(ProSAAS precursor)
A0A452EQM9	Ig-like domain-containing protein	LAIR1		Ig-like domain-containing protein OS=Capra hircus OX=9925 GN=LAIR1 PE=4 SV=1	2	1	1	1	374	39.4	8.12	1.38995	0.970891	1.82094	1.39392	0.8723	1.36934	0.879026	1.04022	1.34003	0.4223	0.306084	0.680296	GO:0016021(CC:integral component of membrane)			Nuclear	PF13895(Immunoglobulin domain)
A0A452FS95	Phosphodiesterase	PDE8B		Phosphodiesterase OS=Capra hircus OX=9925 GN=PDE8B PE=3 SV=1	1	1	1	1	885	98.6	6.87	1.2218	0.976765	1.08966	1.09608	0.790965	0.869915	0.793627	0.818169	1.33967	0.4219	0.0460012	0.675742	GO:0007165(BP:signal transduction);GO:0004114(MF:3',5'-cyclic-nucleotide phosphodiesterase activity);GO:0046872(MF:metal ion binding)	chx:102173005(PDE8B)	chx00230(Purine metabolism );chx04927(Cortisol synthesis and secretion )	Nuclear	PF00233(3'5'-cyclic nucleotide phosphodiesterase);PF08629(PDE8 phosphodiesterase);PF13426(PAS domain)
A0A452E4X8	Aa_trans domain-containing protein	SLC32A1		Aa_trans domain-containing protein OS=Capra hircus OX=9925 GN=SLC32A1 PE=4 SV=1	13	6	6	12	526	57.4	6.64	1.76578	1.68852	1.53435	1.66289	1.10958	1.62474	0.991805	1.24204	1.33883	0.421	0.152305	0.675742	GO:0051286(CC:cell tip);GO:0044316(CC:cone cell pedicle);GO:0044292(CC:dendrite terminus);GO:0060077(CC:inhibitory synapse);GO:0016021(CC:integral component of membrane);GO:0048786(CC:presynaptic active zone);GO:0015495(MF:gamma-aminobutyric acid:proton symporter activity);GO:0015187(MF:glycine transmembrane transporter activity)	chx:102180509(SLC32A1)	chx04721(Synaptic vesicle cycle );chx04723(Retrograde endocannabinoid signaling );chx04727(GABAergic synapse )	PlasmaMembrane	PF01490(Transmembrane amino acid transporter protein)
A0A452G119	Tubulin alpha chain	TUBA1C	FUNCTION: Tubulin is the major constituent of microtubules. It binds two moles of GTP, one at an exchangeable site on the beta chain and one at a non-exchangeable site on the alpha chain. {ECO:0000256|RuleBase:RU000352, ECO:0000256|SAAS:SAAS00392176}.	Tubulin alpha chain OS=Capra hircus OX=9925 GN=TUBA1C PE=3 SV=1	53	2	20	877	449	49.8	5.1	1.00601	1.08598	1.54551	1.2125	0.922007	0.90968	0.885305	0.905664	1.3388	0.4209	0.20907	0.675742	GO:0007017(BP:microtubule-based process);GO:0005737(CC:cytoplasm);GO:0005874(CC:microtubule);GO:0005525(MF:GTP binding);GO:0003924(MF:GTPase activity);GO:0005200(MF:structural constituent of cytoskeleton)			Cytoplasmic	PF00091(Tubulin/FtsZ family, GTPase domain);PF03953(Tubulin C-terminal domain)
A0A452DLP3	G_PROTEIN_RECEP_F3_4 domain-containing protein	GRM7		G_PROTEIN_RECEP_F3_4 domain-containing protein OS=Capra hircus OX=9925 GN=GRM7 PE=3 SV=1	4	2	2	2	761	85.6	7.97	1.61969	1.46495	1.53353	1.53939	0.963104	1.49627	0.997369	1.15225	1.33599	0.4179	0.14642	0.675742	GO:0007268(BP:chemical synaptic transmission);GO:0007605(BP:sensory perception of sound);GO:0005938(CC:cell cortex);GO:0030425(CC:dendrite);GO:0016021(CC:integral component of membrane);GO:0005886(CC:plasma membrane);GO:0043235(CC:receptor complex);GO:0045202(CC:synapse);GO:0010855(MF:adenylate cyclase inhibitor activity);GO:0001642(MF:group III metabotropic glutamate receptor activity);GO:007090…			PlasmaMembrane	PF07562(Nine Cysteines Domain of family 3 GPCR);PF00003(7 transmembrane sweet-taste receptor of 3 GCPR);PF01094(Receptor family ligand binding region)
A0A452G7Z0	Uncharacterized protein	NPTXR		Uncharacterized protein OS=Capra hircus OX=9925 GN=NPTXR PE=4 SV=1	12	7	7	10	489	52.1	5.72	1.57267	1.38658	1.46899	1.47608	0.748708	1.76888	0.800617	1.10607	1.33453	0.4163	0.380789	0.703749				Cytoplasmic	PF00354(Pentaxin family)
A0A452G330	Uncharacterized protein	TENM2		Uncharacterized protein OS=Capra hircus OX=9925 GN=TENM2 PE=3 SV=1	1	1	2	2	2665	295	6.83	1.71253	1.38537	1.65515	1.58435	0.970401	1.57753	1.01399	1.1873	1.33441	0.4162	0.169054	0.675742	GO:0007165(BP:signal transduction);GO:0005887(CC:integral component of plasma membrane);GO:0005509(MF:calcium ion binding)			Extracellular;Nuclear	PF15636(GHH signature containing HNH/Endo VII superfamily nuclease toxin);PF06484(Teneurin Intracellular Region)
A0A452G057	Hexokinase	HK3		Hexokinase OS=Capra hircus OX=9925 GN=HK3 PE=3 SV=1	5	3	4	8	924	99.3	5.31	1.51363	1.25545	1.1325	1.30053	0.93781	1.11118	0.875334	0.974775	1.33418	0.416	0.081931	0.675742	GO:0001678(BP:cellular glucose homeostasis);GO:0006096(BP:glycolytic process);GO:0005623(CC:cell);GO:0005524(MF:ATP binding);GO:0005536(MF:glucose binding);GO:0004396(MF:hexokinase activity)	chx:102182403(HK3)	chx00051(Fructose and mannose metabolism );chx00500(Starch and sucrose metabolism );chx00524(Neomycin, kanamycin and gentamicin biosynthesis );chx00052(Galactose metabolism );chx04973(Carbohydrate digestion and absorption );chx04910(Insulin signaling pathway );chx00520(Amino sugar and nucleotide sugar metabolism );chx00010(Glycolysis / Gluconeogenesis );chx04066(HIF-1 signaling pathway )	Cytoplasmic	PF03727(Hexokinase);PF00349(Hexokinase)
A0A452EXS0	U3 small nucleolar RNA-associated protein 15 homolog	UTP15		U3 small nucleolar RNA-associated protein 15 homolog OS=Capra hircus OX=9925 GN=UTP15 PE=4 SV=1	1	1	1	2	519	58.5	9	0.646068	0.627623	0.68871	0.654134	0.419171	0.492041	0.562946	0.491386	1.3312	0.4127	0.0428867	0.675742	GO:0006364(BP:rRNA processing);GO:0005730(CC:nucleolus)	chx:102172390(UTP15)	chx03008(Ribosome biogenesis in eukaryotes )	Cytoplasmic;Mitochondrial;Nuclear	PF09384(UTP15 C terminal);PF00400(WD domain, G-beta repeat)
A0A452F6N6	MHC_I-like_Ag-recog domain-containing protein	LOC102177708		MHC_I-like_Ag-recog domain-containing protein OS=Capra hircus OX=9925 GN=LOC102177708 PE=4 SV=1	30	3	6	13	242	27	6.05	0.790902	1.33226	1.46268	1.19528	0.933106	0.496928	1.26742	0.899151	1.32934	0.4107	0.384665	0.705897		chx:102177708()	chx04650(Natural killer cell mediated cytotoxicity )	Extracellular	PF00129(Class I Histocompatibility antigen, domains alpha 1 and 2)
A0A452ERR1	Uncharacterized protein	TMEM263		Uncharacterized protein OS=Capra hircus OX=9925 GN=TMEM263 PE=3 SV=1	22	2	2	7	115	11.6	9.32	0.841879	0.770013	0.810594	0.807495	0.511654	0.730038	0.58437	0.608687	1.32662	0.4078	0.0785855	0.675742				Cytoplasmic;Nuclear	PF15475(Transmembrane protein C12orf23, UPF0444)
A0A452E171	Uncharacterized protein	TRMT2A		Uncharacterized protein OS=Capra hircus OX=9925 GN=TRMT2A PE=3 SV=1	4	2	2	2	628	68.2	8.59	0.841164	0.723937	1.16688	0.910661	0.646114	0.764508	0.653399	0.688007	1.32362	0.4045	0.230014	0.675742	GO:0006396(BP:RNA processing);GO:0003676(MF:nucleic acid binding);GO:0008173(MF:RNA methyltransferase activity)			Mitochondrial;Nuclear	PF05958(tRNA (Uracil-5-)-methyltransferase)
A0A452FIJ2	Tubulin beta chain	TUBB2B	FUNCTION: Tubulin is the major constituent of microtubules. It binds two moles of GTP, one at an exchangeable site on the beta chain and one at a non-exchangeable site on the alpha chain. {ECO:0000256|RuleBase:RU000352, ECO:0000256|SAAS:SAAS00031082}.	Tubulin beta chain OS=Capra hircus OX=9925 GN=TUBB2B PE=3 SV=1	74	1	31	1059	445	49.9	4.89	1.86538	1.90388	1.84857	1.87261	1.23332	1.72101	1.29389	1.41607	1.3224	0.4032	0.095226	0.675742	GO:1990403(BP:embryonic brain development);GO:0007017(BP:microtubule-based process);GO:0050804(BP:modulation of chemical synaptic transmission);GO:0001764(BP:neuron migration);GO:1902669(BP:positive regulation of axon guidance);GO:0005737(CC:cytoplasm);GO:0005874(CC:microtubule);GO:0098685(CC:Schaffer collateral - CA1 synapse);GO:0005525(MF:GTP binding);GO:0003924(MF:GTPase activity);GO:0046982(M…	chx:102172952()	chx04540(Gap junction );chx04145(Phagosome )	Cytoplasmic	PF03953(Tubulin C-terminal domain);PF00091(Tubulin/FtsZ family, GTPase domain)
A0A452G9D3	Uncharacterized protein	RBM15		Uncharacterized protein OS=Capra hircus OX=9925 GN=RBM15 PE=3 SV=1	11	8	9	12	962	105.1	10.04	1.02116	0.720834	1.05746	0.93315	0.668222	0.609209	0.839527	0.705653	1.32239	0.4031	0.159815	0.675742	GO:0001569(BP:branching involved in blood vessel morphogenesis);GO:0009048(BP:dosage compensation by inactivation of X chromosome);GO:0045638(BP:negative regulation of myeloid cell differentiation);GO:0000122(BP:negative regulation of transcription by RNA polymerase II);GO:0060674(BP:placenta blood vessel development);GO:0007221(BP:positive regulation of transcription of Notch receptor target);GO…			Nuclear	PF00076(RNA recognition motif. (a.k.a. RRM, RBD, or RNP domain));PF07744(SPOC domain)
A0A452FYM5	Uncharacterized protein	SS18L1		Uncharacterized protein OS=Capra hircus OX=9925 GN=SS18L1 PE=3 SV=1	3	1	1	1	402	43.3	6.58	1.2212	0.712282	0.988122	0.973866	0.555788	1.06104	0.594934	0.737252	1.32094	0.4016	0.341325	0.691598	GO:0016358(BP:dendrite development);GO:0050775(BP:positive regulation of dendrite morphogenesis);GO:0000780(CC:condensed nuclear chromosome, centromeric region);GO:0005829(CC:cytosol);GO:0000776(CC:kinetochore);GO:0071565(CC:nBAF complex);GO:0005654(CC:nucleoplasm);GO:0003713(MF:transcription coactivator activity)			Nuclear	PF05030(SSXT protein (N-terminal region))
A0A452EWJ7	C1q domain-containing protein	CBLN1		C1q domain-containing protein OS=Capra hircus OX=9925 GN=CBLN1 PE=4 SV=1	11	3	3	6	193	21.1	7.28	1.59026	1.25499	1.43287	1.42604	1.00478	1.23511	0.999198	1.0797	1.32078	0.4014	0.0519819	0.675742	GO:0021707(BP:cerebellar granule cell differentiation);GO:0007157(BP:heterophilic cell-cell adhesion via plasma membrane cell adhesion molecules);GO:0099558(BP:maintenance of synapse structure);GO:0090394(BP:negative regulation of excitatory postsynaptic potential);GO:1905703(BP:negative regulation of inhibitory synapse assembly);GO:1900454(BP:positive regulation of long-term synaptic depression)…			Extracellular;PlasmaMembrane	PF00386(C1q domain)
A0A452DME8	14_3_3 domain-containing protein	SFN		14_3_3 domain-containing protein OS=Capra hircus OX=9925 GN=SFN PE=3 SV=1	51	10	14	132	248	27.8	4.72	0.389266	0.658778	0.417718	0.488587	0.390178	0.360457	0.359527	0.370054	1.32031	0.4009	0.299299	0.67933	GO:0061436(BP:establishment of skin barrier);GO:0008630(BP:intrinsic apoptotic signaling pathway in response to DNA damage);GO:0031424(BP:keratinization);GO:0003334(BP:keratinocyte development);GO:0043154(BP:negative regulation of cysteine-type endopeptidase activity involved in apoptotic process);GO:0010839(BP:negative regulation of keratinocyte proliferation);GO:0030307(BP:positive regulation o…	chx:102190744(SFN)	chx04110(Cell cycle );chx04960(Aldosterone-regulated sodium reabsorption );chx04115(p53 signaling pathway )	Cytoplasmic	PF00244(14-3-3 protein)
A0A452FY22	LRRCT domain-containing protein	RTN4RL2		LRRCT domain-containing protein OS=Capra hircus OX=9925 GN=RTN4RL2 PE=4 SV=1	5	2	2	2	419	45.4	8.09	1.37156	1.71424	1.74766	1.61115	1.11675	1.52965	1.01531	1.22057	1.32	0.4005	0.124614	0.675742	GO:0022038(BP:corpus callosum development);GO:0010977(BP:negative regulation of neuron projection development);GO:0046658(CC:anchored component of plasma membrane);GO:0009986(CC:cell surface);GO:0038023(MF:signaling receptor activity)			Extracellular;Nuclear	PF13855(Leucine rich repeat)
A0A452EG80	Ig-like domain-containing protein	LINGO2		Ig-like domain-containing protein OS=Capra hircus OX=9925 GN=LINGO2 PE=4 SV=1	2	1	1	1	606	68.1	8.13	1.07924	1.04628	1.03173	1.05242	0.736941	0.979633	0.675923	0.797499	1.31965	0.4002	0.107657	0.675742	GO:0051965(BP:positive regulation of synapse assembly);GO:0016021(CC:integral component of membrane)			Extracellular;PlasmaMembrane	PF13855(Leucine rich repeat);PF07679(Immunoglobulin I-set domain)
A0A452FZ95	Glutathione transferase	LOC108633298		Glutathione transferase OS=Capra hircus OX=9925 GN=LOC108633298 PE=3 SV=1	67	3	16	99	218	25.7	6.93	1.53108	1.09668	1.11804	1.2486	0.649482	1.42542	0.770841	0.948582	1.31628	0.3965	0.356468	0.69706	GO:0004364(MF:glutathione transferase activity)			Cytoplasmic	PF02798(Glutathione S-transferase, N-terminal domain);PF14497(Glutathione S-transferase, C-terminal domain)
A0A452ESR2	Arrestin_C domain-containing protein	ARRB2		Arrestin_C domain-containing protein OS=Capra hircus OX=9925 GN=ARRB2 PE=3 SV=1	8	2	3	4	420	47.3	7.85	1.49022	1.30181	1.21005	1.33402	0.831823	1.32982	0.882078	1.01457	1.31486	0.3949	0.171082	0.675742	GO:0007628(BP:adult walking behavior);GO:0060326(BP:cell chemotaxis);GO:0002032(BP:desensitization of G protein-coupled receptor signaling pathway by arrestin);GO:0002031(BP:G protein-coupled receptor internalization);GO:0032691(BP:negative regulation of interleukin-1 beta production);GO:0032695(BP:negative regulation of interleukin-12 production);GO:0032715(BP:negative regulation of interleukin-…			Nuclear	PF00339(Arrestin (or S-antigen), N-terminal domain);PF02752(Arrestin (or S-antigen), C-terminal domain)
A0A452FZE4	J domain-containing protein	DNAJC12		J domain-containing protein OS=Capra hircus OX=9925 GN=DNAJC12 PE=4 SV=1	15	3	3	3	198	23.3	5.21	1.06843	0.928942	0.920272	0.972548	0.624062	0.944513	0.653265	0.740613	1.31317	0.393	0.137561	0.675742	GO:0005737(CC:cytoplasm)			Nuclear	PF00226(DnaJ domain)
A0A452F854	SERPIN domain-containing protein	LOC102175387		SERPIN domain-containing protein OS=Capra hircus OX=9925 GN=LOC102175387 PE=3 SV=1	36	6	14	55	415	46.5	5.97	0.689715	0.331678	0.313201	0.444865	0.310808	0.293778	0.412346	0.338977	1.31237	0.3922	0.483336	0.745011	GO:0005615(CC:extracellular space)			Extracellular	PF00079(Serpin (serine protease inhibitor))
A0A452FNK6	Uncharacterized protein	CAPS		Uncharacterized protein OS=Capra hircus OX=9925 GN=CAPS PE=4 SV=1	32	6	6	10	189	21	4.84	1.13206	0.781341	0.942731	0.952043	0.578271	0.952523	0.646242	0.725678	1.31193	0.3917	0.215097	0.675742	GO:0005509(MF:calcium ion binding)			Cytoplasmic	PF13499(EF-hand domain pair)
A0A452G815	Uncharacterized protein	THOC5		Uncharacterized protein OS=Capra hircus OX=9925 GN=THOC5 PE=3 SV=1	5	4	4	4	694	79.6	7.47	0.957859	0.926321	0.958564	0.947581	0.593653	0.89592	0.67924	0.722938	1.31074	0.3904	0.127924	0.675742	GO:0030224(BP:monocyte differentiation);GO:0006406(BP:mRNA export from nucleus);GO:2000002(BP:negative regulation of DNA damage checkpoint);GO:0032786(BP:positive regulation of DNA-templated transcription, elongation);GO:0046784(BP:viral mRNA export from host cell nucleus);GO:0000784(CC:nuclear chromosome, telomeric region);GO:0005654(CC:nucleoplasm);GO:0000445(CC:THO complex part of transcriptio…	chx:102186142(THOC5)	chx03013(RNA transport )	Nuclear	PF09766(Fms-interacting protein)
A0A452F2B4	Histone acetyltransferase	EP300		Histone acetyltransferase OS=Capra hircus OX=9925 GN=EP300 PE=4 SV=1	1	1	4	5	2394	261.2	8.46	1.2106	1.25297	1.26031	1.24129	0.790678	1.1905	0.860461	0.947214	1.31047	0.3901	0.137755	0.675742	GO:0006355(BP:regulation of transcription, DNA-templated);GO:0000123(CC:histone acetyltransferase complex);GO:0042025(CC:host cell nucleus);GO:0004402(MF:histone acetyltransferase activity);GO:0003713(MF:transcription coactivator activity);GO:0008270(MF:zinc ion binding)			Nuclear	PF02172(KIX domain);PF00569(Zinc finger, ZZ type);PF00439(Bromodomain);PF02135(TAZ zinc finger);PF06001(Domain of Unknown Function (DUF902));PF08214(Histone acetylation protein);PF09030(Creb binding)
A0A452EPG2	GDNF family receptor alpha-1	GFRA1	FUNCTION: Receptor for GDNF. Mediates the GDNF-induced autophosphorylation and activation of the RET receptor. {ECO:0000256|PIRNR:PIRNR038071}.	GDNF family receptor alpha-1 OS=Capra hircus OX=9925 GN=GFRA1 PE=3 SV=1	9	4	4	5	463	51.1	7.91	1.83514	1.7311	1.07371	1.54665	0.976176	1.5484	1.02465	1.18308	1.30731	0.3866	0.297181	0.67933	GO:0007399(BP:nervous system development);GO:0031225(CC:anchored component of membrane);GO:0005886(CC:plasma membrane);GO:0038023(MF:signaling receptor activity)			Extracellular	PF02351(GDNF/GAS1 domain)
A0A452FHU9	Uncharacterized protein	COL1A1		Uncharacterized protein OS=Capra hircus OX=9925 GN=COL1A1 PE=4 SV=1	18	22	22	168	1463	138.9	5.78	0.144284	0.218488	0.134461	0.165744	0.118129	0.132453	0.129851	0.126811	1.30702	0.3863	0.278427	0.677543	GO:0001568(BP:blood vessel development);GO:0060346(BP:bone trabecula formation);GO:0060351(BP:cartilage development involved in endochondral bone morphogenesis);GO:0071230(BP:cellular response to amino acid stimulus);GO:0071260(BP:cellular response to mechanical stimulus);GO:0032964(BP:collagen biosynthetic process);GO:0030199(BP:collagen fibril organization);GO:0048706(BP:embryonic skeletal syst…	chx:100860828(COL1A1)	chx04510(Focal adhesion );chx04926(Relaxin signaling pathway );chx05415(Diabetic cardiomyopathy );chx04974(Protein digestion and absorption );chx04151(PI3K-Akt signaling pathway );chx04512(ECM-receptor interaction );chx04611(Platelet activation )	Extracellular;Nuclear	PF01410(Fibrillar collagen C-terminal domain);PF00093(von Willebrand factor type C domain);PF01391(Collagen triple helix repeat (20 copies))
A0A452EQF5	Protein kinase C delta type	PRKCD	FUNCTION: Calcium-independent, phospholipid- and diacylglycerol (DAG)-dependent serine/threonine-protein kinase that plays contrasting roles in cell death and cell survival by functioning as a pro-apoptotic protein during DNA damage-induced apoptosis, but acting as an anti-apoptotic protein during cytokine receptor-initiated cell death, is involved in tumor suppression. {ECO:0000256|PIRNR:PIRNR00…	Protein kinase C delta type OS=Capra hircus OX=9925 GN=PRKCD PE=3 SV=1	12	5	7	18	674	77.2	7.75	1.10942	1.23344	0.97679	1.10655	0.710986	1.14447	0.68721	0.847554	1.30558	0.3847	0.218682	0.675742	GO:0032147(BP:activation of protein kinase activity);GO:0006915(BP:apoptotic process);GO:0042100(BP:B cell proliferation);GO:0060326(BP:cell chemotaxis);GO:0007049(BP:cell cycle);GO:1904385(BP:cellular response to angiotensin);GO:0070301(BP:cellular response to hydrogen peroxide);GO:0071447(BP:cellular response to hydroperoxide);GO:0090398(BP:cellular senescence);GO:0042742(BP:defense response to…	chx:102171471(PRKCD)	chx05415(Diabetic cardiomyopathy );chx04625(C-type lectin receptor signaling pathway );chx04750(Inflammatory mediator regulation of TRP channels );chx04912(GnRH signaling pathway );chx04062(Chemokine signaling pathway );chx04722(Neurotrophin signaling pathway );chx04915(Estrogen signaling pathway );chx04140(Autophagy - animal );chx04270(Vascular smooth muscle contraction );chx04621(NOD-like recep…	Cytoplasmic	PF00433(Protein kinase C terminal domain);PF00069(Protein kinase domain);PF00130(Phorbol esters/diacylglycerol binding domain (C1 domain))
A0A452G7I5	TNF receptor-associated factor	TRAF3		TNF receptor-associated factor OS=Capra hircus OX=9925 GN=TRAF3 PE=3 SV=1	21	11	11	18	568	64.2	7.97	1.40165	1.46842	1.27996	1.38334	0.916869	1.26967	0.992835	1.05979	1.3053	0.3844	0.0750946	0.675742	GO:0045087(BP:innate immune response);GO:0032088(BP:negative regulation of NF-kappaB transcription factor activity);GO:0042981(BP:regulation of apoptotic process);GO:0050688(BP:regulation of defense response to virus);GO:0032648(BP:regulation of interferon-beta production);GO:0030162(BP:regulation of proteolysis);GO:0008063(BP:Toll signaling pathway);GO:0002224(BP:toll-like receptor signaling pat…	chx:102171742(TRAF3)	chx04064(NF-kappa B signaling pathway );chx04621(NOD-like receptor signaling pathway );chx04622(RIG-I-like receptor signaling pathway );chx04668(TNF signaling pathway );chx04657(IL-17 signaling pathway );chx04620(Toll-like receptor signaling pathway )	Nuclear	PF02176(TRAF-type zinc finger)
A0A452F6E3	Fructose transporter	LOC106501911		Fructose transporter OS=Capra hircus OX=9925 GN=LOC106501911 PE=3 SV=1	1	1	1	1	477	52.8	8.18	1.95674	1.20956	1.56706	1.57778	0.828051	1.8441	0.956408	1.20952	1.30447	0.3835	0.400467	0.711814	GO:0016021(CC:integral component of membrane);GO:0005353(MF:fructose transmembrane transporter activity)			PlasmaMembrane	PF00083(Sugar (and other) transporter)
A0A452E9P7	Uncharacterized protein			Uncharacterized protein OS=Capra hircus OX=9925 PE=3 SV=1	18	3	3	4	281	31.5	8.27	1.35392	1.30605	1.51275	1.39091	1.00675	1.24828	0.945008	1.06668	1.30396	0.3829	0.0514908	0.675742	GO:0007269(BP:neurotransmitter secretion);GO:0008021(CC:synaptic vesicle)			PlasmaMembrane	PF02078(Synapsin, N-terminal domain);PF02750(Synapsin, ATP binding domain);PF10581(Synapsin N-terminal)
A0A452F6P1	MFS domain-containing protein	SLC17A6		MFS domain-containing protein OS=Capra hircus OX=9925 GN=SLC17A6 PE=4 SV=1	14	6	6	9	582	64.5	6.68	1.45746	1.23124	1.37367	1.35412	0.859099	1.39682	0.862826	1.03958	1.30257	0.3814	0.213459	0.675742	GO:0098700(BP:neurotransmitter loading into synaptic vesicle);GO:0016021(CC:integral component of membrane);GO:0098793(CC:presynapse);GO:0022857(MF:transmembrane transporter activity)	chx:102185064(SLC17A6)	chx04721(Synaptic vesicle cycle );chx04724(Glutamatergic synapse );chx04723(Retrograde endocannabinoid signaling )	PlasmaMembrane	PF07690(Major Facilitator Superfamily)
A0A452G979	Uncharacterized protein	LOC102172380		Uncharacterized protein OS=Capra hircus OX=9925 GN=LOC102172380 PE=4 SV=1	17	2	3	9	211	22.8	5.16	1.41849	1.15299	1.46809	1.34652	0.859463	1.33456	0.908921	1.03432	1.30185	0.3806	0.169196	0.675742				Nuclear
A0A452EAB8	Uncharacterized protein	PKHD1L1		Uncharacterized protein OS=Capra hircus OX=9925 GN=PKHD1L1 PE=4 SV=1	0	1	1	1	4243	464.7	6.49	1.81323	1.45354	1.22954	1.49877	0.783226	1.90954	0.763103	1.15196	1.30106	0.3797	0.469398	0.739977	GO:0005929(CC:cilium)			PlasmaMembrane	PF13229(Right handed beta helix region);PF07691(PA14 domain);PF10162(G8 domain);PF01833(IPT/TIG domain)
A0A452DW10	BTB domain-containing protein	KCNA3		BTB domain-containing protein OS=Capra hircus OX=9925 GN=KCNA3 PE=4 SV=1	9	2	4	4	576	63.7	5.34	1.46161	1.74215	1.69225	1.632	1.0222	1.53163	1.21165	1.25516	1.30023	0.3788	0.110133	0.675742	GO:0051260(BP:protein homooligomerization);GO:0034765(BP:regulation of ion transmembrane transport);GO:0030424(CC:axon);GO:0008076(CC:voltage-gated potassium channel complex);GO:0005249(MF:voltage-gated potassium channel activity)			PlasmaMembrane	PF00520(Ion transport protein);PF02214(BTB/POZ domain)
A0A452G613	ElaC homolog protein 2	ELAC2		ElaC homolog protein 2 OS=Capra hircus OX=9925 GN=ELAC2 PE=3 SV=1	6	4	4	4	806	89.1	7.78	1.02933	0.794005	1.02199	0.948443	0.662395	0.839023	0.687853	0.729757	1.29967	0.3781	0.089529	0.675742	GO:0008033(BP:tRNA processing)			Cytoplasmic;Mitochondrial	PF12706(Beta-lactamase superfamily domain);PF13691(tRNase Z endonuclease)
A0A452FV03	Glial fibrillary acidic protein	GFAP		Glial fibrillary acidic protein OS=Capra hircus OX=9925 GN=GFAP PE=3 SV=1	80	42	44	1007	428	49.4	5.39	2.07189	1.53033	2.85467	2.1523	0.959926	2.94429	1.06718	1.65713	1.29881	0.3772	0.552891	0.784839	GO:0014002(BP:astrocyte development);GO:0060020(BP:Bergmann glial cell differentiation);GO:0030198(BP:extracellular matrix organization);GO:0045109(BP:intermediate filament organization);GO:0060291(BP:long-term synaptic potentiation);GO:0010977(BP:negative regulation of neuron projection development);GO:0031102(BP:neuron projection regeneration);GO:0010625(BP:positive regulation of Schwann cell p…	chx:102190069(GFAP)	chx04630(JAK-STAT signaling pathway )	Cytoplasmic	PF00038(Intermediate filament protein);PF04732(Intermediate filament head (DNA binding) region)
A0A452EP10	IF rod domain-containing protein	KRT71		IF rod domain-containing protein OS=Capra hircus OX=9925 GN=KRT71 PE=3 SV=1	14	2	8	18	489	54.5	7.28	1.61133	0.6524	0.60599	0.956574	0.864681	0.722737	0.624373	0.737264	1.29747	0.3757	0.574983	0.797617	GO:0045095(CC:keratin filament)			Cytoplasmic;Nuclear	PF00038(Intermediate filament protein);PF16208(Keratin type II head)
A0A452FXV6	Corticotropin-releasing factor-binding protein	CRHBP	FUNCTION: Binds CRF and inactivates it. May prevent inappropriate pituitary-adrenal stimulation in pregnancy. {ECO:0000256|PIRNR:PIRNR009279}.	Corticotropin-releasing factor-binding protein OS=Capra hircus OX=9925 GN=CRHBP PE=3 SV=1	11	2	2	3	327	36.4	6.79	1.20916	0.925775	0.795965	0.976968	0.637111	1.00852	0.613572	0.753066	1.29732	0.3755	0.274132	0.675918	GO:0048149(BP:behavioral response to ethanol);GO:0071277(BP:cellular response to calcium ion);GO:0071320(BP:cellular response to cAMP);GO:0035690(BP:cellular response to drug);GO:0071392(BP:cellular response to estradiol stimulus);GO:0071391(BP:cellular response to estrogen stimulus);GO:0097211(BP:cellular response to gonadotropin-releasing hormone);GO:0035865(BP:cellular response to potassium io…			Cytoplasmic	PF05428(Corticotropin-releasing factor binding protein (CRF-BP))
A0A452FGS2	Uncharacterized protein	GAD2		Uncharacterized protein OS=Capra hircus OX=9925 GN=GAD2 PE=3 SV=1	32	13	14	26	585	65.3	6.93	1.68817	1.68996	1.33507	1.57106	1.02946	1.72342	0.881583	1.21149	1.29681	0.375	0.302237	0.680296	GO:0019752(BP:carboxylic acid metabolic process);GO:0030424(CC:axon);GO:0005737(CC:cytoplasm);GO:0045202(CC:synapse);GO:0016831(MF:carboxy-lyase activity);GO:0030170(MF:pyridoxal phosphate binding)	chx:102178638(GAD2)	chx00250(Alanine, aspartate and glutamate metabolism );chx00410(beta-Alanine metabolism );chx04727(GABAergic synapse );chx00650(Butanoate metabolism );chx00430(Taurine and hypotaurine metabolism )	Cytoplasmic	PF00282(Pyridoxal-dependent decarboxylase conserved domain)
A0A452G174	Uncharacterized protein	CCDC14		Uncharacterized protein OS=Capra hircus OX=9925 GN=CCDC14 PE=4 SV=1	1	1	1	2	941	104.7	8.4	1.28375	1.09678	1.48522	1.28859	0.826095	1.32827	0.827867	0.994079	1.29626	0.3744	0.226964	0.675742	GO:0071539(BP:protein localization to centrosome);GO:0034451(CC:centriolar satellite);GO:0016021(CC:integral component of membrane)			Nuclear	PF15254(Coiled-coil domain-containing protein 14)
A0A452DQI6	Uncharacterized protein	LOC108633189		Uncharacterized protein OS=Capra hircus OX=9925 GN=LOC108633189 PE=4 SV=1	17	4	4	6	241	27.6	5.19	0.842601	1.33153	0.845877	1.00667	0.806008	0.747623	0.776481	0.776704	1.29608	0.3742	0.291964	0.67933	GO:0071107(BP:response to parathyroid hormone)	chx:108633189()	chx04925(Aldosterone synthesis and secretion );chx04024(cAMP signaling pathway );chx04922(Glucagon signaling pathway );chx04970(Salivary secretion );chx04976(Bile secretion );chx04918(Thyroid hormone synthesis );chx04911(Insulin secretion );chx04724(Glutamatergic synapse );chx04728(Dopaminergic synapse );chx04924(Renin secretion );chx04726(Serotonergic synapse );chx04935(Growth hormone synthesis,…	Nuclear	PF06390(Neuroendocrine-specific golgi protein P55 (NESP55))
A0A452E8W3	Uncharacterized protein	CASP9		Uncharacterized protein OS=Capra hircus OX=9925 GN=CASP9 PE=3 SV=1	6	2	2	3	452	49.9	5.81	0.892858	0.744899	0.947329	0.861696	0.603946	0.694048	0.698648	0.665547	1.29472	0.3726	0.0637095	0.675742	GO:0006919(BP:activation of cysteine-type endopeptidase activity involved in apoptotic process);GO:0071549(BP:cellular response to dexamethasone stimulus);GO:0034644(BP:cellular response to UV);GO:0008630(BP:intrinsic apoptotic signaling pathway in response to DNA damage);GO:0043525(BP:positive regulation of neuron apoptotic process);GO:2001020(BP:regulation of response to DNA damage stimulus);GO…	chx:102174681(CASP9)	chx04210(Apoptosis );chx04919(Thyroid hormone signaling pathway );chx04215(Apoptosis - multiple species );chx04115(p53 signaling pathway );chx04370(VEGF signaling pathway );chx04151(PI3K-Akt signaling pathway )	Cytoplasmic;Nuclear	PF00656(Caspase domain);PF00619(Caspase recruitment domain)
Q28318	Prolactin	PRL	FUNCTION: Prolactin acts primarily on the mammary gland by promoting lactation.	Prolactin OS=Capra hircus OX=9925 GN=PRL PE=2 SV=1	62	3	12	573	229	25.8	6.71	0.0402323	0.0805791	0.0388072	0.0532062	0.0382442	0.0387624	0.0466195	0.0412087	1.29114	0.3686	0.474898	0.742733	GO:0007595(BP:lactation);GO:0043066(BP:negative regulation of apoptotic process);GO:0030072(BP:peptide hormone secretion);GO:0045723(BP:positive regulation of fatty acid biosynthetic process);GO:0010628(BP:positive regulation of gene expression);GO:0005576(CC:extracellular region);GO:0005179(MF:hormone activity);GO:0005148(MF:prolactin receptor binding)	chx:100861193(PROLACTIN)	chx04630(JAK-STAT signaling pathway );chx04060(Cytokine-cytokine receptor interaction );chx04151(PI3K-Akt signaling pathway );chx04080(Neuroactive ligand-receptor interaction );chx04917(Prolactin signaling pathway )	Extracellular	PF00103(Somatotropin hormone family)
A0A452DTT3	Endo/exonuclease/phosphatase domain-containing protein			Endo/exonuclease/phosphatase domain-containing protein OS=Capra hircus OX=9925 PE=4 SV=1	2	1	1	1	426	49.2	9.35	0.985192	0.771896	1.02299	0.926694	0.595338	0.725996	0.834264	0.718533	1.2897	0.367	0.11777	0.675742				Nuclear	PF14529(Endonuclease-reverse transcriptase)
A0A452EUF1	Uncharacterized protein	WWC2		Uncharacterized protein OS=Capra hircus OX=9925 GN=WWC2 PE=4 SV=1	1	1	1	1	1193	132.4	5.67	1.17171	1.08758	2.05055	1.43662	1.63843	1.00172	0.704711	1.11495	1.2885	0.3657	0.480208	0.743905				Nuclear	PF00397(WW domain)
A0A452EE53	Transmembrane protein 119	TMEM119		Transmembrane protein 119 OS=Capra hircus OX=9925 GN=TMEM119 PE=4 SV=1	10	2	2	2	284	29.4	4.74	1.99635	1.56393	1.38316	1.64781	0.841163	2.26962	0.735028	1.28194	1.28541	0.3622	0.545919	0.781407	GO:0001958(BP:endochondral ossification);GO:0045779(BP:negative regulation of bone resorption);GO:0010832(BP:negative regulation of myotube differentiation);GO:0001649(BP:osteoblast differentiation);GO:1903012(BP:positive regulation of bone development);GO:0030501(BP:positive regulation of bone mineralization);GO:0010628(BP:positive regulation of gene expression);GO:0045669(BP:positive regulation…			Nuclear	PF15724(TMEM119 family)
A0A452G4A1	Flavodoxin_2 domain-containing protein	NQO1		Flavodoxin_2 domain-containing protein OS=Capra hircus OX=9925 GN=NQO1 PE=3 SV=1	39	13	13	52	274	31	9.03	1.82866	1.35072	1.63903	1.60614	1.34907	1.19101	1.20928	1.24979	1.28513	0.3619	0.11154	0.675742	GO:0045454(BP:cell redox homeostasis);GO:0043086(BP:negative regulation of catalytic activity);GO:0006979(BP:response to oxidative stress);GO:0005623(CC:cell);GO:0005829(CC:cytosol);GO:0042802(MF:identical protein binding);GO:0003955(MF:NAD(P)H dehydrogenase (quinone) activity)	chx:102173771(NQO1)	chx00130(Ubiquinone and other terpenoid-quinone biosynthesis );chx01240(Biosynthesis of cofactors )	Cytoplasmic	PF02525(Flavodoxin-like fold)
A0A452EKF8	HMG box domain-containing protein	HMG20A		HMG box domain-containing protein OS=Capra hircus OX=9925 GN=HMG20A PE=4 SV=1	7	2	2	2	347	40.1	6.49	1.20933	0.722714	1.1141	1.01538	0.847078	0.903371	0.620366	0.790272	1.28485	0.3616	0.276821	0.677543	GO:0005634(CC:nucleus);GO:0003677(MF:DNA binding)			Nuclear	PF00505(HMG (high mobility group) box)
A0A452ETF7	Uncharacterized protein	LOC102189516		Uncharacterized protein OS=Capra hircus OX=9925 GN=LOC102189516 PE=4 SV=1	16	2	3	10	237	26.1	6.68	2.37399	1.04843	1.41535	1.61259	0.735479	2.18143	0.853312	1.25674	1.28315	0.3597	0.591206	0.804444				Nuclear
A0A452DTH4	Uncharacterized protein	CMIP		Uncharacterized protein OS=Capra hircus OX=9925 GN=CMIP PE=4 SV=1	5	2	2	3	671	75.1	6.05	1.03451	0.976787	0.929407	0.980234	0.665863	0.916067	0.710984	0.764305	1.28252	0.359	0.0921298	0.675742				Cytoplasmic;Nuclear
A0A452E629	Uncharacterized protein	METTL17		Uncharacterized protein OS=Capra hircus OX=9925 GN=METTL17 PE=4 SV=1	2	1	1	1	464	52.2	9.03	1.08232	0.882658	1.73057	1.23185	0.887889	0.875518	1.11946	0.960954	1.2819	0.3583	0.403522	0.713202	GO:0006412(BP:translation);GO:0005654(CC:nucleoplasm);GO:0008168(MF:methyltransferase activity)			Mitochondrial	PF09243(Mitochondrial small ribosomal subunit Rsm22)
A0A452G5Q8	Uncharacterized protein	MPP3		Uncharacterized protein OS=Capra hircus OX=9925 GN=MPP3 PE=4 SV=1	2	1	2	2	574	65.3	6.98	1.45725	1.5398	1.50131	1.49945	0.958556	1.49529	1.06225	1.17203	1.27936	0.3554	0.182305	0.675742				Nuclear	PF00625(Guanylate kinase);PF07653(Variant SH3 domain);PF02828(L27 domain)
A0A452E039	Uncharacterized protein	NECAB2		Uncharacterized protein OS=Capra hircus OX=9925 GN=NECAB2 PE=4 SV=1	19	6	6	9	394	44	5.5	1.42532	1.79243	1.40344	1.54039	1.0525	1.54589	1.01922	1.20587	1.27741	0.3532	0.195548	0.675742	GO:1904021(BP:negative regulation of G protein-coupled receptor internalization);GO:0060168(BP:positive regulation of adenosine receptor signaling pathway);GO:0070374(BP:positive regulation of ERK1 and ERK2 cascade);GO:1900451(BP:positive regulation of glutamate receptor signaling pathway);GO:1905477(BP:positive regulation of protein localization to membrane);GO:0005886(CC:plasma membrane);GO:003…			Cytoplasmic;Nuclear	PF03992(Antibiotic biosynthesis monooxygenase);PF13202(EF hand);PF13833(EF-hand domain pair)
A0A452EA63	Leuk-A4-hydro_C domain-containing protein	AOPEP		Leuk-A4-hydro_C domain-containing protein OS=Capra hircus OX=9925 GN=AOPEP PE=3 SV=1	1	1	1	1	818	92.7	7.69	1.72471	1.2033	1.99992	1.64264	0.816456	2.1347	0.907553	1.28623	1.27709	0.3529	0.513974	0.762754	GO:0005730(CC:nucleolus);GO:0070006(MF:metalloaminopeptidase activity);GO:0008270(MF:zinc ion binding)			Nuclear	PF01433(Peptidase family M1 domain);PF09127(Leukotriene A4 hydrolase, C-terminal)
A0A452DWN4	Uncharacterized protein	LOC102174442		Uncharacterized protein OS=Capra hircus OX=9925 GN=LOC102174442 PE=3 SV=1	5	1	1	1	284	32.5	5.27	0.797664	0.733135	0.783843	0.771547	0.545682	0.67942	0.587865	0.604322	1.27672	0.3524	0.0334679	0.675742	GO:0000350(BP:generation of catalytic spliceosome for second transesterification step)	chx:102174442()	chx03040(Spliceosome )	Cytoplasmic	PF06246(Isy1-like splicing family)
A0A452EUW8	Uncharacterized protein	SERGEF		Uncharacterized protein OS=Capra hircus OX=9925 GN=SERGEF PE=4 SV=1	2	1	1	1	422	44.2	6.4	1.09546	1.12727	1.0461	1.08961	0.791267	1.05418	0.716009	0.853819	1.27616	0.3518	0.142029	0.675742	GO:0050709(BP:negative regulation of protein secretion);GO:0005829(CC:cytosol);GO:0005654(CC:nucleoplasm)			Extracellular	PF00415(Regulator of chromosome condensation (RCC1) repeat);PF13540(Regulator of chromosome condensation (RCC1) repeat)
A0A452FYX2	Polypeptide N-acetylgalactosaminyltransferase	GALNT16		Polypeptide N-acetylgalactosaminyltransferase OS=Capra hircus OX=9925 GN=GALNT16 PE=3 SV=1	12	6	6	8	557	62.8	9.14	1.03357	0.961293	1.02201	1.00562	0.745275	0.912348	0.707382	0.788335	1.27563	0.3512	0.0613535	0.675742	GO:0018242(BP:protein O-linked glycosylation via serine);GO:0018243(BP:protein O-linked glycosylation via threonine);GO:0000139(CC:Golgi membrane);GO:0016021(CC:integral component of membrane);GO:0030246(MF:carbohydrate binding);GO:0004653(MF:polypeptide N-acetylgalactosaminyltransferase activity)	chx:102177245(GALNT16)	chx00514(Other types of O-glycan biosynthesis );chx00512(Mucin type O-glycan biosynthesis )	Mitochondrial;Nuclear	PF00652(Ricin-type beta-trefoil lectin domain);PF00535(Glycosyl transferase family 2)
A0A452G3I3	Uncharacterized protein			Uncharacterized protein OS=Capra hircus OX=9925 PE=3 SV=1	16	1	2	15	94	9.7	10.05	0.29686	0.460581	0.492353	0.416598	0.250825	0.340125	0.390202	0.32705	1.2738	0.3491	0.295983	0.67933	GO:0000785(CC:chromatin);GO:0005634(CC:nucleus);GO:0031492(MF:nucleosomal DNA binding)			Nuclear	PF01101(HMG14 and HMG17)
A0A452DS32	BZIP domain-containing protein	CREBZF		BZIP domain-containing protein OS=Capra hircus OX=9925 GN=CREBZF PE=4 SV=1	3	1	1	1	357	37	5.17	1.53488	1.71538	1.68133	1.64386	1.1582	1.52483	1.19477	1.2926	1.27175	0.3468	0.0764136	0.675742	GO:0045814(BP:negative regulation of gene expression, epigenetic);GO:0045892(BP:negative regulation of transcription, DNA-templated);GO:0051090(BP:regulation of DNA-binding transcription factor activity);GO:0009615(BP:response to virus);GO:0006351(BP:transcription, DNA-templated);GO:0005739(CC:mitochondrion);GO:0005654(CC:nucleoplasm);GO:0003700(MF:DNA-binding transcription factor activity);GO:00…			Nuclear	PF00170(bZIP transcription factor)
A0A452FZP6	Asparaginase-like protein 1	ASRGL1		Asparaginase-like protein 1 OS=Capra hircus OX=9925 GN=ASRGL1 PE=3 SV=1	47	11	11	41	309	32	7.36	1.68829	1.48565	1.45047	1.54147	1.04442	1.55578	1.03751	1.21257	1.27124	0.3462	0.186059	0.675742	GO:0033345(BP:asparagine catabolic process via L-aspartate);GO:0005737(CC:cytoplasm);GO:0001917(CC:photoreceptor inner segment);GO:0004067(MF:asparaginase activity);GO:0008798(MF:beta-aspartyl-peptidase activity)	chx:102180733(ASRGL1)	chx00250(Alanine, aspartate and glutamate metabolism )	Cytoplasmic	PF01112(Asparaginase)
A0A452E4S7	IF rod domain-containing protein	KRT17		IF rod domain-containing protein OS=Capra hircus OX=9925 GN=KRT17 PE=3 SV=1	15	1	10	19	448	49.2	5.1	0.627927	0.8882	0.759669	0.758599	0.538622	0.680419	0.572493	0.597178	1.27031	0.3452	0.153669	0.675742	GO:0031069(BP:hair follicle morphogenesis);GO:0045109(BP:intermediate filament organization);GO:0031424(BP:keratinization);GO:0030307(BP:positive regulation of cell growth);GO:0051798(BP:positive regulation of hair follicle development);GO:0045727(BP:positive regulation of translation);GO:0071944(CC:cell periphery);GO:0005737(CC:cytoplasm);GO:0005882(CC:intermediate filament);GO:0005198(MF:struct…			Cytoplasmic;Nuclear	PF00038(Intermediate filament protein)
A0A452DQ32	Gap junction protein	GJA1	FUNCTION: One gap junction consists of a cluster of closely packed pairs of transmembrane channels, the connexons, through which materials of low MW diffuse from one cell to a neighboring cell. {ECO:0000256|RuleBase:RU000630}.	Gap junction protein OS=Capra hircus OX=9925 GN=GJA1 PE=3 SV=1	33	10	10	39	382	43	8.66	1.79222	1.77429	1.78598	1.78416	1.26922	1.69642	1.24812	1.40459	1.27024	0.3451	0.121429	0.675742	GO:0007267(BP:cell-cell signaling);GO:0034613(BP:cellular protein localization);GO:0000132(BP:establishment of mitotic spindle orientation);GO:0007507(BP:heart development);GO:0032277(BP:negative regulation of gonadotropin secretion);GO:1901164(BP:negative regulation of trophoblast cell migration);GO:1905772(BP:positive regulation of mesodermal cell differentiation);GO:1905332(BP:positive regulat…	chx:102191242(GJA1)	chx04540(Gap junction )	PlasmaMembrane	PF00029(Connexin);PF03508(Gap junction alpha-1 protein (Cx43))
A0A452DX45	Uncharacterized protein	TNFAIP8L2		Uncharacterized protein OS=Capra hircus OX=9925 GN=TNFAIP8L2 PE=4 SV=1	4	1	1	1	184	20.6	9.06	1.49181	1.27077	1.09882	1.28713	0.840469	1.38191	0.818445	1.01361	1.26985	0.3447	0.287704	0.67933	GO:0050728(BP:negative regulation of inflammatory response);GO:0050868(BP:negative regulation of T cell activation);GO:0042981(BP:regulation of apoptotic process);GO:0005737(CC:cytoplasm)			Mitochondrial;Nuclear	PF05527(Domain of unknown function (DUF758))
A0A452DQJ4	Uncharacterized protein	FUS		Uncharacterized protein OS=Capra hircus OX=9925 GN=FUS PE=3 SV=1	19	10	11	26	492	49.6	9.32	0.939772	0.796925	0.983418	0.906705	0.61292	0.846783	0.685016	0.714906	1.26828	0.3429	0.100708	0.675742	GO:0006355(BP:regulation of transcription, DNA-templated);GO:0046872(MF:metal ion binding);GO:0003723(MF:RNA binding)			Nuclear	PF00076(RNA recognition motif. (a.k.a. RRM, RBD, or RNP domain));PF00641(Zn-finger in Ran binding protein and others)
A0A452EGP0	Uncharacterized protein	GORASP1		Uncharacterized protein OS=Capra hircus OX=9925 GN=GORASP1 PE=3 SV=1	10	4	4	7	441	46.1	4.55	1.09126	0.811304	1.15102	1.01786	0.795476	0.759642	0.856031	0.803716	1.26644	0.3408	0.170689	0.675742	GO:0061951(BP:establishment of protein localization to plasma membrane);GO:0007030(BP:Golgi organization);GO:0050774(BP:negative regulation of dendrite morphogenesis);GO:0006487(BP:protein N-linked glycosylation);GO:0005794(CC:Golgi apparatus)			Nuclear	PF04495(GRASP55/65 PDZ-like domain)
A0A452G6P1	Microtubule-associated protein	MAPT		Microtubule-associated protein OS=Capra hircus OX=9925 GN=MAPT PE=4 SV=1	50	1	22	98	400	41.5	6.71	1.96462	1.648	1.75896	1.79053	1.13882	1.8256	1.27716	1.41386	1.26641	0.3407	0.207035	0.675742	GO:0005737(CC:cytoplasm);GO:0005874(CC:microtubule);GO:0008017(MF:microtubule binding)			Nuclear	PF00418(Tau and MAP protein, tubulin-binding repeat)
A0A452FWM4	Activated leukocyte cell adhesion molecule	ALCAM		Activated leukocyte cell adhesion molecule OS=Capra hircus OX=9925 GN=ALCAM PE=4 SV=1	28	18	18	46	570	63.4	8.12	1.43048	1.63451	1.36671	1.47723	1.2115	1.33369	0.959388	1.16819	1.26454	0.3386	0.0925553	0.675742	GO:0016021(CC:integral component of membrane)	chx:102171011(ALCAM)	chx04514(Cell adhesion molecules )	Extracellular	PF13927(Immunoglobulin domain);PF08205(CD80-like C2-set immunoglobulin domain)
A0A452G634	Phosphodiesterase	PDE7B		Phosphodiesterase OS=Capra hircus OX=9925 GN=PDE7B PE=3 SV=1	2	1	1	1	447	51.5	7.17	1.14846	1.15107	1.04487	1.1148	0.809395	0.963302	0.87548	0.882726	1.26291	0.3367	0.01666	0.675742	GO:0007165(BP:signal transduction);GO:0004114(MF:3',5'-cyclic-nucleotide phosphodiesterase activity);GO:0046872(MF:metal ion binding)			Extracellular;Mitochondrial	PF00233(3'5'-cyclic nucleotide phosphodiesterase)
A0A452DM11	14_3_3 domain-containing protein			14_3_3 domain-containing protein OS=Capra hircus OX=9925 PE=3 SV=1	27	3	9	100	245	27.7	4.91	1.42196	1.21368	1.33359	1.32308	0.970621	1.26732	0.907022	1.04832	1.26209	0.3358	0.115458	0.675742				Cytoplasmic	PF00244(14-3-3 protein)
A0A452G4Z5	Uncharacterized protein	CELF3		Uncharacterized protein OS=Capra hircus OX=9925 GN=CELF3 PE=3 SV=1	3	1	1	2	462	50.1	8.53	0.90451	0.702087	0.774778	0.793792	0.538238	0.800012	0.549244	0.629165	1.26166	0.3353	0.197198	0.675742	GO:0030317(BP:flagellated sperm motility);GO:0098781(BP:ncRNA transcription);GO:0030575(BP:nuclear body organization);GO:0048026(BP:positive regulation of mRNA splicing, via spliceosome);GO:0000381(BP:regulation of alternative mRNA splicing, via spliceosome);GO:0008380(BP:RNA splicing);GO:0007283(BP:spermatogenesis);GO:0005737(CC:cytoplasm);GO:0016604(CC:nuclear body);GO:0097322(MF:7SK snRNA bind…			Nuclear	PF00076(RNA recognition motif. (a.k.a. RRM, RBD, or RNP domain))
A0A452ELZ3	Aldo_ket_red domain-containing protein	LOC102170282		Aldo_ket_red domain-containing protein OS=Capra hircus OX=9925 GN=LOC102170282 PE=4 SV=1	34	6	10	23	299	32.9	9.36	1.19374	1.11801	1.03366	1.11514	0.793121	1.13128	0.730074	0.884825	1.26029	0.3338	0.197725	0.675742				Mitochondrial	PF00248(Aldo/keto reductase family)
A0A452FGN6	Ig-like domain-containing protein	VSTM2L		Ig-like domain-containing protein OS=Capra hircus OX=9925 GN=VSTM2L PE=4 SV=1	11	3	3	4	189	20.6	7.97	0.866269	0.912049	0.968759	0.915692	0.644955	0.830706	0.707522	0.727728	1.25829	0.3315	0.0544304	0.675742				Extracellular	PF07686(Immunoglobulin V-set domain)
A0A452EMD8	L-type lectin-like domain-containing protein	LMAN2L		L-type lectin-like domain-containing protein OS=Capra hircus OX=9925 GN=LMAN2L PE=4 SV=1	11	4	4	8	348	40	9.16	0.918303	0.745455	0.95621	0.873322	0.601129	0.810971	0.670179	0.694093	1.25822	0.3314	0.116105	0.675742	GO:0015031(BP:protein transport);GO:0005789(CC:endoplasmic reticulum membrane);GO:0005794(CC:Golgi apparatus);GO:0016021(CC:integral component of membrane)			PlasmaMembrane;Mitochondrial	PF03388(Legume-like lectin family)
A0A452DT84	Brain-derived neurotrophic factor	BDNF	FUNCTION: During development, promotes the survival and differentiation of selected neuronal populations of the peripheral and central nervous systems. Participates in axonal growth, pathfinding and in the modulation of dendritic growth and morphology. Major regulator of synaptic transmission and plasticity at adult synapses in many regions of the CNS. {ECO:0000256|RuleBase:RU364086}.	Brain-derived neurotrophic factor OS=Capra hircus OX=9925 GN=BDNF PE=3 SV=1	3	1	1	1	258	29.2	9.04	1.33671	1.13155	1.15583	1.20803	0.881092	1.24538	0.75389	0.960122	1.2582	0.3314	0.229168	0.675742	GO:0048675(BP:axon extension);GO:0007411(BP:axon guidance);GO:0007412(BP:axon target recognition);GO:0001662(BP:behavioral fear response);GO:0007623(BP:circadian rhythm);GO:0048668(BP:collateral sprouting);GO:0016358(BP:dendrite development);GO:0097484(BP:dendrite extension);GO:0007631(BP:feeding behavior);GO:0007214(BP:gamma-aminobutyric acid signaling pathway);GO:0014047(BP:glutamate secretion)…	chx:102180782(BDNF)	chx04722(Neurotrophin signaling pathway );chx04151(PI3K-Akt signaling pathway );chx04024(cAMP signaling pathway );chx04014(Ras signaling pathway );chx04010(MAPK signaling pathway )	Extracellular	PF00243(Nerve growth factor family)
A0A452DQQ6	Uncharacterized protein	VMAC		Uncharacterized protein OS=Capra hircus OX=9925 GN=VMAC PE=4 SV=1	11	2	2	2	166	17.9	5.25	1.06043	1.00641	1.16302	1.07662	0.800907	0.67721	1.0896	0.855905	1.25787	0.331	0.205091	0.675742				Nuclear
A0A452FNL9	Tyrosine-protein kinase	LYN		Tyrosine-protein kinase OS=Capra hircus OX=9925 GN=LYN PE=3 SV=1	12	4	6	11	512	58.7	7.62	1.25104	1.11901	1.01228	1.12744	0.755293	1.14597	0.788025	0.896429	1.2577	0.3308	0.201084	0.675742	GO:0001782(BP:B cell homeostasis);GO:0050853(BP:B cell receptor signaling pathway);GO:0006974(BP:cellular response to DNA damage stimulus);GO:0071300(BP:cellular response to retinoic acid);GO:0097028(BP:dendritic cell differentiation);GO:0030218(BP:erythrocyte differentiation);GO:0002774(BP:Fc receptor mediated inhibitory signaling pathway);GO:0002431(BP:Fc receptor mediated stimulatory signaling…	chx:102184639(LYN)	chx04730(Long-term depression );chx04611(Platelet activation );chx04664(Fc epsilon RI signaling pathway );chx04666(Fc gamma R-mediated phagocytosis );chx04064(NF-kappa B signaling pathway );chx04662(B cell receptor signaling pathway );chx04062(Chemokine signaling pathway )	Cytoplasmic	PF00017(SH2 domain);PF00018(SH3 domain);PF07714(Protein tyrosine kinase)
A0A452DLK7	Uncharacterized protein			Uncharacterized protein OS=Capra hircus OX=9925 PE=4 SV=1	7	1	1	1	117	12.7	7.25	1.18625	1.24967	1	1.1453	0.837048	1.11245	0.783472	0.91099	1.25721	0.3302	0.143933	0.675742	GO:0007015(BP:actin filament organization);GO:0007292(BP:female gamete generation)			Nuclear
A0A452EQR2	Secretagogin	SCGN		Secretagogin OS=Capra hircus OX=9925 GN=SCGN PE=4 SV=1	31	8	8	9	276	31.9	5.19	0.898279	0.932436	0.698593	0.843103	0.586294	0.727135	0.698856	0.670762	1.25693	0.3299	0.127795	0.675742	GO:0005509(MF:calcium ion binding)			Cytoplasmic	PF13499(EF-hand domain pair);PF13202(EF hand)
A0A452FKJ9	Signal transducer and activator of transcription	STAT5B		Signal transducer and activator of transcription OS=Capra hircus OX=9925 GN=STAT5B PE=3 SV=1	19	1	14	20	787	89.9	6.05	1.16083	1.02473	1.04276	1.07611	0.715472	1.10799	0.745179	0.856212	1.25682	0.3298	0.217199	0.675742	GO:0060397(BP:JAK-STAT cascade involved in growth hormone signaling pathway);GO:0005737(CC:cytoplasm);GO:0005634(CC:nucleus);GO:0003677(MF:DNA binding);GO:0003700(MF:DNA-binding transcription factor activity)	chx:102176415(STAT5B)	chx04012(ErbB signaling pathway );chx04935(Growth hormone synthesis, secretion and action );chx04917(Prolactin signaling pathway );chx04630(JAK-STAT signaling pathway );chx04062(Chemokine signaling pathway );chx04659(Th17 cell differentiation );chx04217(Necroptosis );chx04658(Th1 and Th2 cell differentiation )	Cytoplasmic	PF02865(STAT protein, protein interaction domain);PF02864(STAT protein, DNA binding domain);PF01017(STAT protein, all-alpha domain);PF00017(SH2 domain)
A0A452F764	Uncharacterized protein	NOVA1		Uncharacterized protein OS=Capra hircus OX=9925 GN=NOVA1 PE=4 SV=1	16	5	7	12	483	49.2	8.53	1.24367	1.1805	1.27979	1.23465	0.877806	1.17594	0.893377	0.982374	1.2568	0.3298	0.111201	0.675742	GO:0000398(BP:mRNA splicing, via spliceosome);GO:0003723(MF:RNA binding)			Nuclear	PF00013(KH domain)
A0A452F824	Uncharacterized protein	LUZP2		Uncharacterized protein OS=Capra hircus OX=9925 GN=LUZP2 PE=4 SV=1	6	2	2	2	264	30.1	5.78	1.4713	0.754679	1.06284	1.09627	0.75097	1.2378	0.628643	0.87247	1.25652	0.3294	0.467501	0.739161				Nuclear
A0A452F3C0	Uncharacterized protein	ZYG11A		Uncharacterized protein OS=Capra hircus OX=9925 GN=ZYG11A PE=4 SV=1	1	1	1	1	756	85	7.66	0.747221	0.608165	0.743519	0.699635	0.533175	0.576253	0.561949	0.557125	1.25579	0.3286	0.0801721	0.675742				Extracellular;PlasmaMembrane
A0A452E078	Uncharacterized protein	GEMIN8		Uncharacterized protein OS=Capra hircus OX=9925 GN=GEMIN8 PE=4 SV=1	3	1	1	1	234	26.8	8.9	0.631123	0.861146	0.892191	0.79482	0.617691	0.628337	0.65281	0.632946	1.25575	0.3285	0.186463	0.675742	GO:0000387(BP:spliceosomal snRNP assembly);GO:0005829(CC:cytosol);GO:0005634(CC:nucleus);GO:0032797(CC:SMN complex);GO:0034719(CC:SMN-Sm protein complex)	chx:102191225(GEMIN8)	chx03013(RNA transport )	Nuclear	PF15348(Gemini of Cajal bodies-associated protein 8)
A0A452FJE8	Aldedh domain-containing protein	ALDH9A1		Aldedh domain-containing protein OS=Capra hircus OX=9925 GN=ALDH9A1 PE=3 SV=1	47	21	21	92	494	53.9	5.59	1.31534	1.27548	1.15879	1.24987	0.930303	1.09524	0.961618	0.995721	1.25524	0.328	0.0213668	0.675742	GO:0016620(MF:oxidoreductase activity, acting on the aldehyde or oxo group of donors, NAD or NADP as acceptor)			Cytoplasmic	PF00171(Aldehyde dehydrogenase family)
A0A452FX97	FABP domain-containing protein	FABP7		FABP domain-containing protein OS=Capra hircus OX=9925 GN=FABP7 PE=3 SV=1	41	5	5	9	132	14.9	5.9	2.446	0.592486	0.832241	1.29024	0.723546	1.66046	0.699753	1.02792	1.2552	0.3279	0.717892	0.866009	GO:0021846(BP:cell proliferation in forebrain);GO:0022008(BP:neurogenesis);GO:0060134(BP:prepulse inhibition);GO:0071944(CC:cell periphery);GO:0042995(CC:cell projection);GO:0005911(CC:cell-cell junction);GO:0043025(CC:neuronal cell body);GO:0008289(MF:lipid binding)	chx:102187769(FABP7)	chx03320(PPAR signaling pathway )	Cytoplasmic	PF00061(Lipocalin / cytosolic fatty-acid binding protein family)
A0A452EDM8	Plexin_cytopl domain-containing protein			Plexin_cytopl domain-containing protein OS=Capra hircus OX=9925 PE=4 SV=1	34	4	7	11	255	29.3	6.39	1.38203	1.70646	1.26584	1.45144	1.06162	1.34913	1.06195	1.15757	1.25387	0.3264	0.152484	0.675742	GO:0017154(MF:semaphorin receptor activity)			Extracellular;Cytoplasmic;Nuclear	PF08337(Plexin cytoplasmic RasGAP domain)
A0A452EB41	Uncharacterized protein			Uncharacterized protein OS=Capra hircus OX=9925 PE=3 SV=1	17	1	2	8	88	9.4	10.29	0.327399	0.397932	0.387535	0.370955	0.226351	0.337528	0.323679	0.295853	1.25385	0.3264	0.156577	0.675742	GO:0000785(CC:chromatin);GO:0005634(CC:nucleus);GO:0031492(MF:nucleosomal DNA binding)			Nuclear	PF01101(HMG14 and HMG17)
A0A452G240	Uncharacterized protein	ZNF114		Uncharacterized protein OS=Capra hircus OX=9925 GN=ZNF114 PE=4 SV=1	2	1	1	1	454	52.2	9.31	0.793768	0.739175	0.675862	0.736268	0.612732	0.648826	0.501643	0.587734	1.25272	0.3251	0.0603698	0.675742	GO:0006355(BP:regulation of transcription, DNA-templated);GO:0046872(MF:metal ion binding);GO:0003676(MF:nucleic acid binding)			Nuclear	PF00096(Zinc finger, C2H2 type);PF01352(KRAB box)
B3VHM9	Albumin (Fragment)			Albumin (Fragment) OS=Capra hircus OX=9925 PE=1 SV=1	74	57	57	1030	583	66.3	5.86	0.573541	0.270771	0.231968	0.35876	0.28387	0.256983	0.318975	0.286609	1.25174	0.3239	0.574407	0.797349	GO:0005615(CC:extracellular space);GO:0046872(MF:metal ion binding)			Extracellular	PF00273(Serum albumin family)
A0A452FK90	Glutamate receptor	GRIK3		Glutamate receptor OS=Capra hircus OX=9925 GN=GRIK3 PE=3 SV=1	2	1	1	1	916	103.1	7.5	1.28841	1.33944	1.34638	1.32474	0.892071	1.28243	1.00169	1.05873	1.25125	0.3234	0.146232	0.675742	GO:0016021(CC:integral component of membrane);GO:0045211(CC:postsynaptic membrane);GO:0004970(MF:ionotropic glutamate receptor activity)			PlasmaMembrane	PF01094(Receptor family ligand binding region);PF10613(Ligated ion channel L-glutamate- and glycine-binding site);PF00060(Ligand-gated ion channel)
A0A452FSU2	VWFA domain-containing protein	CACNA2D1		VWFA domain-containing protein OS=Capra hircus OX=9925 GN=CACNA2D1 PE=3 SV=1	36	31	31	75	1091	123.1	5.27	1.62447	1.38683	1.36765	1.45965	1.0252	1.43849	1.0365	1.16673	1.25106	0.3232	0.154334	0.675742		chx:102183035(CACNA2D1)	chx04010(MAPK signaling pathway );chx04921(Oxytocin signaling pathway );chx04261(Adrenergic signaling in cardiomyocytes );chx04260(Cardiac muscle contraction )	PlasmaMembrane	PF00092(von Willebrand factor type A domain);PF08473(Neuronal voltage-dependent calcium channel alpha 2acd);PF08399(VWA N-terminal)
A0A452G2C3	Uncharacterized protein	TBXAS1		Uncharacterized protein OS=Capra hircus OX=9925 GN=TBXAS1 PE=3 SV=1	4	2	2	2	533	60.5	7.69	1.20802	1.03834	0.883453	1.04327	0.799539	0.862021	0.841051	0.834204	1.25062	0.3226	0.150935	0.675742	GO:0020037(MF:heme binding);GO:0005506(MF:iron ion binding);GO:0004497(MF:monooxygenase activity);GO:0016705(MF:oxidoreductase activity, acting on paired donors, with incorporation or reduction of molecular oxygen);GO:0004796(MF:thromboxane-A synthase activity)	chx:102178240(TBXAS1)	chx04611(Platelet activation );chx00590(Arachidonic acid metabolism )	PlasmaMembrane	PF00067(Cytochrome P450)
A0A452DPD3	Uncharacterized protein	RGS14		Uncharacterized protein OS=Capra hircus OX=9925 GN=RGS14 PE=4 SV=1	3	1	1	1	565	61.4	7.64	0.986057	1.31518	1.03683	1.11269	0.850433	0.974034	0.848506	0.890991	1.24882	0.3206	0.150555	0.675742	GO:0007059(BP:chromosome segregation);GO:0035556(BP:intracellular signal transduction);GO:0007612(BP:learning);GO:0007616(BP:long-term memory);GO:0060291(BP:long-term synaptic potentiation);GO:0000278(BP:mitotic cell cycle);GO:0045744(BP:negative regulation of G protein-coupled receptor signaling pathway);GO:0043407(BP:negative regulation of MAP kinase activity);GO:0031914(BP:negative regulation …	chx:102186007(RGS14)	chx04015(Rap1 signaling pathway )	Nuclear	PF00615(Regulator of G protein signaling domain);PF02196(Raf-like Ras-binding domain)
A0A452FKQ0	Sema domain-containing protein			Sema domain-containing protein OS=Capra hircus OX=9925 PE=4 SV=1	12	6	6	8	489	54.9	8.02	1.26981	1.21774	1.25542	1.24766	0.872159	1.18017	0.945107	0.999145	1.24872	0.3205	0.112241	0.675742	GO:0016021(CC:integral component of membrane);GO:0017154(MF:semaphorin receptor activity)			PlasmaMembrane	PF01403(Sema domain)
A0A452DM37	Uncharacterized protein	TMEM74B		Uncharacterized protein OS=Capra hircus OX=9925 GN=TMEM74B PE=4 SV=1	4	1	1	1	233	24.8	6.64	1.09449	1.11025	1.10145	1.10206	0.824658	1.08545	0.741341	0.883817	1.24693	0.3184	0.169612	0.675742	GO:0016021(CC:integral component of membrane)			Extracellular;Nuclear
A0A452G7X7	COesterase domain-containing protein	NLGN3		COesterase domain-containing protein OS=Capra hircus OX=9925 GN=NLGN3 PE=3 SV=1	9	3	5	5	689	76.4	5.81	1.63687	1.51152	1.74863	1.63234	1.20519	1.555	1.16712	1.3091	1.24691	0.3184	0.102455	0.675742	GO:0007155(BP:cell adhesion);GO:0050804(BP:modulation of chemical synaptic transmission);GO:0050808(BP:synapse organization);GO:0005887(CC:integral component of plasma membrane);GO:0045202(CC:synapse);GO:0042043(MF:neurexin family protein binding)			Extracellular	PF00135(Carboxylesterase family)
A0A452EA42	Uncharacterized protein	PDLIM7		Uncharacterized protein OS=Capra hircus OX=9925 GN=PDLIM7 PE=4 SV=1	20	9	9	10	461	50.1	8.51	0.6735	0.636831	0.5662	0.62551	0.526901	0.551078	0.429345	0.502441	1.24494	0.3161	0.06671	0.675742	GO:0046872(MF:metal ion binding)			Extracellular;Nuclear	PF00412(LIM domain);PF00595(PDZ domain (Also known as DHR or GLGF))
A0A452EB86	Glypican 5	GPC5	FUNCTION: Cell surface proteoglycan that bears heparan sulfate. {ECO:0000256|RuleBase:RU003519}.	Glypican 5 OS=Capra hircus OX=9925 GN=GPC5 PE=3 SV=1	2	1	1	2	326	37	6.52	1.39789	1.25849	1.29261	1.31633	0.931716	1.31271	0.92836	1.0576	1.24464	0.3157	0.170929	0.675742	GO:0009966(BP:regulation of signal transduction);GO:0046658(CC:anchored component of plasma membrane);GO:0062023(CC:collagen-containing extracellular matrix)			Extracellular;Cytoplasmic	PF01153(Glypican)
A0A452F608	DUF4939 domain-containing protein			DUF4939 domain-containing protein OS=Capra hircus OX=9925 PE=4 SV=1	29	4	4	7	113	13.2	5.55	0.833532	0.728844	0.881141	0.814506	0.627683	0.703197	0.632968	0.654616	1.24425	0.3153	0.0504255	0.675742				Mitochondrial	PF16297(Domain of unknown function (DUF4939))
A0A452EMC8	Amine oxidase	MAOA		Amine oxidase OS=Capra hircus OX=9925 GN=MAOA PE=3 SV=1	26	10	12	54	432	49.5	7.52	1.7671	1.32178	1.46667	1.51852	0.928256	1.70803	1.02508	1.22046	1.24422	0.3152	0.36126	0.699751	GO:0016491(MF:oxidoreductase activity)			Cytoplasmic;Mitochondrial	PF00078(Reverse transcriptase (RNA-dependent DNA polymerase));PF01593(Flavin containing amine oxidoreductase)
A0A452G6X0	Kinesin light chain	KLC3	FUNCTION: Kinesin is a microtubule-associated force-producing protein that may play a role in organelle transport. {ECO:0000256|RuleBase:RU367020}.	Kinesin light chain OS=Capra hircus OX=9925 GN=KLC3 PE=3 SV=1	3	1	2	2	499	54.7	6.77	0.576497	0.546207	0.73367	0.618792	0.451038	0.541669	0.499332	0.497346	1.24419	0.3152	0.160005	0.675742	GO:0005871(CC:kinesin complex);GO:0003777(MF:microtubule motor activity)			Cytoplasmic	PF13424(Tetratricopeptide repeat)
A0A452EHY4	Ig-like domain-containing protein	AMIGO2		Ig-like domain-containing protein OS=Capra hircus OX=9925 GN=AMIGO2 PE=3 SV=1	3	1	1	1	521	58.1	8.4	1.35776	1.3053	1.33229	1.33179	0.941995	1.20528	1.06652	1.07126	1.24319	0.314	0.0704499	0.675742	GO:0043066(BP:negative regulation of apoptotic process);GO:0051965(BP:positive regulation of synapse assembly);GO:0016021(CC:integral component of membrane)			PlasmaMembrane	PF00047(Immunoglobulin domain);PF13855(Leucine rich repeat)
A0A452GB79	Ephrin RBD domain-containing protein	EFNB3		Ephrin RBD domain-containing protein OS=Capra hircus OX=9925 GN=EFNB3 PE=3 SV=1	4	1	1	1	340	35.7	8.6	1.60053	1.17245	1.31617	1.36305	0.851236	1.54619	0.893784	1.09707	1.24244	0.3132	0.374833	0.702947	GO:0007628(BP:adult walking behavior);GO:0016198(BP:axon choice point recognition);GO:0048013(BP:ephrin receptor signaling pathway);GO:0050771(BP:negative regulation of axonogenesis);GO:0031295(BP:T cell costimulation);GO:0099557(BP:trans-synaptic signaling by trans-synaptic complex, modulating synaptic transmission);GO:0098978(CC:glutamatergic synapse);GO:0098686(CC:hippocampal mossy fiber to CA…	chx:102168298(EFNB3)	chx04360(Axon guidance )	Nuclear	PF00812(Ephrin)
A0A452FC27	Protein kinase domain-containing protein	CDK18		Protein kinase domain-containing protein OS=Capra hircus OX=9925 GN=CDK18 PE=3 SV=1	5	2	2	3	471	54	9.13	1.59191	1.47431	1.52413	1.53012	1.11271	1.41304	1.16991	1.23189	1.24209	0.3128	0.0693789	0.675742	GO:0005524(MF:ATP binding);GO:0004674(MF:protein serine/threonine kinase activity)			Nuclear	PF00069(Protein kinase domain)
A0A452EPR9	DNA helicase	CHD5		DNA helicase OS=Capra hircus OX=9925 GN=CHD5 PE=3 SV=1	3	1	7	9	1996	226.8	6.43	0.808885	0.707641	0.983495	0.83334	0.633892	0.78387	0.596373	0.671378	1.24124	0.3118	0.184297	0.675742	GO:0098532(BP:histone H3-K27 trimethylation);GO:0060850(BP:regulation of transcription involved in cell fate commitment);GO:0005829(CC:cytosol);GO:0016607(CC:nuclear speck);GO:0005524(MF:ATP binding);GO:0061628(MF:H3K27me3 modified histone binding);GO:0046872(MF:metal ion binding)			Nuclear	PF08074(CHDCT2 (NUC038) domain);PF00628(PHD-finger);PF00385(Chromo (CHRromatin Organisation MOdifier) domain);PF08073(CHDNT (NUC034) domain);PF00271(Helicase conserved C-terminal domain);PF06465(Domain of Unknown Function (DUF1087));PF06461(Domain of Unknown Function (DUF1086));PF00176(SNF2 family N-terminal domain)
A0A452G0I0	Uncharacterized protein	ZMYND11		Uncharacterized protein OS=Capra hircus OX=9925 GN=ZMYND11 PE=4 SV=1	6	5	5	5	617	72.6	8.62	0.821269	0.850517	0.989915	0.887234	0.653694	0.710397	0.78075	0.714947	1.24098	0.3115	0.0603357	0.675742	GO:0051607(BP:defense response to virus);GO:2001237(BP:negative regulation of extrinsic apoptotic signaling pathway);GO:0043124(BP:negative regulation of I-kappaB kinase/NF-kappaB signaling);GO:0046329(BP:negative regulation of JNK cascade);GO:0005654(CC:nucleoplasm);GO:0003690(MF:double-stranded DNA binding);GO:0035064(MF:methylated histone binding);GO:0008270(MF:zinc ion binding)			Nuclear	PF00855(PWWP domain);PF00439(Bromodomain)
A0A452FND6	Uncharacterized protein	CD22		Uncharacterized protein OS=Capra hircus OX=9925 GN=CD22 PE=4 SV=1	2	1	1	1	843	94.6	7.06	1.25009	1.16428	1.17973	1.19803	0.865878	1.20113	0.829196	0.965402	1.24097	0.3115	0.183425	0.675742	GO:0042113(BP:B cell activation);GO:0050859(BP:negative regulation of B cell receptor signaling pathway);GO:0030100(BP:regulation of endocytosis);GO:0005769(CC:early endosome);GO:0016021(CC:integral component of membrane);GO:0055037(CC:recycling endosome)	chx:102185210(CD22)	chx04640(Hematopoietic cell lineage );chx04662(B cell receptor signaling pathway );chx04514(Cell adhesion molecules )	Extracellular	PF13927(Immunoglobulin domain);PF07686(Immunoglobulin V-set domain);PF08205(CD80-like C2-set immunoglobulin domain);PF13895(Immunoglobulin domain)
A0A452EJY8	Tetraspanin	CD53		Tetraspanin OS=Capra hircus OX=9925 GN=CD53 PE=3 SV=1	3	1	1	2	219	24.1	8.07	1.31551	1.27071	0.706392	1.09754	0.743144	1.21421	0.696361	0.884572	1.24075	0.3112	0.454212	0.732875	GO:1901741(BP:positive regulation of myoblast fusion);GO:0005911(CC:cell-cell junction);GO:0001772(CC:immunological synapse);GO:0016021(CC:integral component of membrane)			PlasmaMembrane	PF00335(Tetraspanin family)
A0A452DZ03	GRIN_C domain-containing protein	GPRIN1		GRIN_C domain-containing protein OS=Capra hircus OX=9925 GN=GPRIN1 PE=4 SV=1	55	46	46	84	923	94.5	6.39	1.50081	0.943594	1.2652	1.23653	0.778221	1.35173	0.860035	0.996661	1.24068	0.3111	0.376744	0.702993	GO:0031175(BP:neuron projection development);GO:0005886(CC:plasma membrane);GO:0051219(MF:phosphoprotein binding)			Nuclear	PF15235(G protein-regulated inducer of neurite outgrowth C-terminus)
A0A452DK40	Annexin	ANXA7		Annexin OS=Capra hircus OX=9925 GN=ANXA7 PE=3 SV=1	35	16	16	45	449	48.7	7.18	1.0954	1.01033	1.21876	1.10816	0.75062	1.02749	0.903764	0.893959	1.23961	0.3099	0.104858	0.675742	GO:0005509(MF:calcium ion binding);GO:0005544(MF:calcium-dependent phospholipid binding)			Nuclear	PF00191(Annexin)
A0A452G5N9	Carboxylic ester hydrolase	LOC102188340		Carboxylic ester hydrolase OS=Capra hircus OX=9925 GN=LOC102188340 PE=3 SV=1	22	10	10	23	552	60.4	6.21	0.997233	0.644176	0.626462	0.755957	0.555444	0.63385	0.641533	0.610276	1.23871	0.3088	0.350707	0.693505	GO:0016787(MF:hydrolase activity)			ER	PF00135(Carboxylesterase family)
A0A452DUB3	Uncharacterized protein	PCDH8		Uncharacterized protein OS=Capra hircus OX=9925 GN=PCDH8 PE=4 SV=1	1	1	1	1	1211	127.5	6.49	1.18252	1.04652	1.10895	1.11267	0.802112	1.13788	0.755996	0.898662	1.23814	0.3082	0.210826	0.675742	GO:0007156(BP:homophilic cell adhesion via plasma membrane adhesion molecules);GO:0016331(BP:morphogenesis of embryonic epithelium);GO:0001756(BP:somitogenesis);GO:0016021(CC:integral component of membrane);GO:0005886(CC:plasma membrane);GO:0005509(MF:calcium ion binding)			Nuclear	PF08266(Cadherin-like);PF00028(Cadherin domain)
A0A452EIA6	Uncharacterized protein	PBLD		Uncharacterized protein OS=Capra hircus OX=9925 GN=PBLD PE=4 SV=1	13	3	3	3	288	31.8	6.93	1.7735	1.20865	1.26411	1.41542	0.885359	1.58895	0.956838	1.14372	1.23756	0.3075	0.399504	0.711341	GO:0009058(BP:biosynthetic process);GO:0030277(BP:maintenance of gastrointestinal epithelium);GO:0010633(BP:negative regulation of epithelial cell migration);GO:0050680(BP:negative regulation of epithelial cell proliferation);GO:0010719(BP:negative regulation of epithelial to mesenchymal transition);GO:0060394(BP:negative regulation of pathway-restricted SMAD protein phosphorylation);GO:0060392(B…			Extracellular	PF02567(Phenazine biosynthesis-like protein)
A0A452G6E8	Chromodomain-helicase-DNA-binding protein 8	CHD8	FUNCTION: DNA helicase that acts as a chromatin remodeling factor and regulates transcription. Acts as a transcription repressor by remodeling chromatin structure and recruiting histone H1 to target genes. Suppresses p53/TP53-mediated apoptosis by recruiting histone H1 and preventing p53/TP53 transactivation activity. Acts as a negative regulator of Wnt signaling pathway by regulating beta-cateni…	Chromodomain-helicase-DNA-binding protein 8 OS=Capra hircus OX=9925 GN=CHD8 PE=3 SV=1	1	2	2	2	2583	290.6	6.46	0.750659	0.568934	0.677245	0.665613	0.462989	0.609047	0.541521	0.537853	1.23754	0.3075	0.135117	0.675742	GO:0043044(BP:ATP-dependent chromatin remodeling);GO:0007420(BP:brain development);GO:0048565(BP:digestive tract development);GO:0001701(BP:in utero embryonic development);GO:0090090(BP:negative regulation of canonical Wnt signaling pathway);GO:2000270(BP:negative regulation of fibroblast apoptotic process);GO:0000122(BP:negative regulation of transcription by RNA polymerase II);GO:0045944(BP:pos…	chx:102191141(CHD8)	chx04310(Wnt signaling pathway )	Nuclear	PF00271(Helicase conserved C-terminal domain);PF07533(BRK domain);PF00176(SNF2 family N-terminal domain);PF00385(Chromo (CHRromatin Organisation MOdifier) domain)
A0A452F2S2	Uncharacterized protein	SGSM1		Uncharacterized protein OS=Capra hircus OX=9925 GN=SGSM1 PE=4 SV=1	17	14	16	27	1145	128.7	5.69	1.01698	0.904264	0.893887	0.938376	0.662971	0.923565	0.688551	0.758362	1.23737	0.3073	0.14927	0.675742	GO:0005096(MF:GTPase activator activity)			Nuclear	PF02759(RUN domain);PF00566(Rab-GTPase-TBC domain)
A0A452F1C1	Uncharacterized protein	PLEK		Uncharacterized protein OS=Capra hircus OX=9925 GN=PLEK PE=4 SV=1	2	1	1	1	350	40	8.43	1.58269	1.09301	1.1508	1.2755	0.914536	1.29477	0.883949	1.03108	1.23704	0.3069	0.297048	0.67933	GO:0035556(BP:intracellular signal transduction)			Cytoplasmic;Nuclear	PF00610(Domain found in Dishevelled, Egl-10, and Pleckstrin (DEP));PF00169(PH domain)
A0A452FD72	Uncharacterized protein	CTBP2		Uncharacterized protein OS=Capra hircus OX=9925 GN=CTBP2 PE=3 SV=1	16	5	8	10	459	50.2	7.18	1.07497	0.903768	1.0943	1.02435	0.785154	0.866666	0.832566	0.828129	1.23694	0.3068	0.0683198	0.675742	GO:0051287(MF:NAD binding);GO:0016616(MF:oxidoreductase activity, acting on the CH-OH group of donors, NAD or NADP as acceptor)			Cytoplasmic;Mitochondrial;Nuclear	PF00389(D-isomer specific 2-hydroxyacid dehydrogenase, catalytic domain);PF02826(D-isomer specific 2-hydroxyacid dehydrogenase, NAD binding domain)
A0A452ETH6	Neuropilin	NRP2		Neuropilin OS=Capra hircus OX=9925 GN=NRP2 PE=3 SV=1	11	10	10	13	901	100.9	5.59	1.43413	1.47503	1.37358	1.42758	0.981034	1.50042	0.982262	1.15457	1.23646	0.3062	0.253231	0.675742	GO:0001525(BP:angiogenesis);GO:0007411(BP:axon guidance);GO:0016021(CC:integral component of membrane);GO:0046872(MF:metal ion binding);GO:0017154(MF:semaphorin receptor activity);GO:0005021(MF:vascular endothelial growth factor-activated receptor activity)			Cytoplasmic	PF00754(F5/8 type C domain);PF00629(MAM domain, meprin/A5/mu);PF00431(CUB domain)
A0A452FWI5	PH domain-containing protein	FERMT3		PH domain-containing protein OS=Capra hircus OX=9925 GN=FERMT3 PE=3 SV=1	9	4	4	5	666	75.7	6.64	1.3006	1.02721	0.937711	1.08851	0.787127	1.04887	0.805228	0.880408	1.23636	0.3061	0.21036	0.675742	GO:0033622(BP:integrin activation);GO:0007229(BP:integrin-mediated signaling pathway);GO:0007159(BP:leukocyte cell-cell adhesion);GO:0070527(BP:platelet aggregation);GO:0030335(BP:positive regulation of cell migration);GO:0033632(BP:regulation of cell-cell adhesion mediated by integrin);GO:0034446(BP:substrate adhesion-dependent cell spreading);GO:0002102(CC:podosome);GO:0005178(MF:integrin bindi…	chx:102188831(FERMT3)	chx04611(Platelet activation )	Cytoplasmic;Nuclear	PF00373(FERM central domain);PF00169(PH domain)
A0A452ECA8	VWFA domain-containing protein	ITGAL		VWFA domain-containing protein OS=Capra hircus OX=9925 GN=ITGAL PE=3 SV=1	1	1	1	2	1136	125.2	5.45	1.12875	0.713859	0.772159	0.871588	0.618003	0.822858	0.674798	0.70522	1.23591	0.3056	0.333816	0.689547	GO:0007155(BP:cell adhesion);GO:0007229(BP:integrin-mediated signaling pathway);GO:0008305(CC:integrin complex)			Cytoplasmic	PF00092(von Willebrand factor type A domain);PF08441(Integrin alpha);PF01839(FG-GAP repeat)
A0A452FT82	UNC80 domain-containing protein	UNC80		UNC80 domain-containing protein OS=Capra hircus OX=9925 GN=UNC80 PE=4 SV=1	1	3	3	3	3304	368.6	7.11	1.16462	0.985003	1.04761	1.06575	0.752523	1.12501	0.712985	0.863505	1.23421	0.3036	0.260089	0.675742				Nuclear	PF15778(Cation channel complex component UNC80)
A0A452E7R9	Ig-like domain-containing protein			Ig-like domain-containing protein OS=Capra hircus OX=9925 PE=4 SV=1	19	2	2	6	111	12.2	5.9	1.6628	1.62764	1.05506	1.4485	1.04612	1.47097	1.00529	1.17413	1.23368	0.303	0.333049	0.689547				Cytoplasmic;Nuclear	PF13927(Immunoglobulin domain)
A0A452EE87	C2 domain-containing protein	C2CD4C		C2 domain-containing protein OS=Capra hircus OX=9925 GN=C2CD4C PE=4 SV=1	13	4	4	4	420	44.4	9.77	1.47308	1.33037	1.24231	1.34859	0.942024	1.39654	0.941197	1.09325	1.23355	0.3028	0.229139	0.675742	GO:0005829(CC:cytosol)			Nuclear	PF00168(C2 domain)
A0A452EHT0	RRM domain-containing protein	RBMX		RRM domain-containing protein OS=Capra hircus OX=9925 GN=RBMX PE=4 SV=1	54	24	25	61	395	42.7	10.04	0.72293	0.611877	0.690805	0.675204	0.454921	0.639142	0.549008	0.54769	1.23282	0.302	0.125021	0.675742	GO:0071347(BP:cellular response to interleukin-1);GO:0006509(BP:membrane protein ectodomain proteolysis);GO:0045944(BP:positive regulation of transcription by RNA polymerase II);GO:0000381(BP:regulation of alternative mRNA splicing, via spliceosome);GO:0006366(BP:transcription by RNA polymerase II);GO:0071013(CC:catalytic step 2 spliceosome);GO:0070062(CC:extracellular exosome);GO:0005719(CC:nucl…			Nuclear	PF08081(RBM1CTR (NUC064) family);PF00076(RNA recognition motif. (a.k.a. RRM, RBD, or RNP domain))
A0A452E3C8	DUF4203 domain-containing protein	TM7SF3		DUF4203 domain-containing protein OS=Capra hircus OX=9925 GN=TM7SF3 PE=4 SV=1	1	1	1	1	570	64.3	7.42	0.53786	0.450546	0.461062	0.483156	0.376562	0.44204	0.35873	0.392444	1.23115	0.3	0.0727734	0.675742	GO:0034620(BP:cellular response to unfolded protein);GO:0043069(BP:negative regulation of programmed cell death);GO:0032024(BP:positive regulation of insulin secretion);GO:0016021(CC:integral component of membrane);GO:0005886(CC:plasma membrane)			PlasmaMembrane	PF13886(Domain of unknown function (DUF4203))
A0A452F579	Uncharacterized protein	PPP1R13B		Uncharacterized protein OS=Capra hircus OX=9925 GN=PPP1R13B PE=4 SV=1	1	1	2	2	1116	121.5	7.68	1.42925	1.24314	1.35586	1.34275	1.00711	1.34617	0.918788	1.09069	1.2311	0.3	0.183127	0.675742	GO:0072332(BP:intrinsic apoptotic signaling pathway by p53 class mediator);GO:0045786(BP:negative regulation of cell cycle);GO:0005829(CC:cytosol);GO:0005654(CC:nucleoplasm);GO:0005886(CC:plasma membrane);GO:0008134(MF:transcription factor binding)			Nuclear	PF00018(SH3 domain);PF12796(Ankyrin repeats (3 copies))
A0A452E3X0	Uncharacterized protein	QDPR		Uncharacterized protein OS=Capra hircus OX=9925 GN=QDPR PE=4 SV=1	62	12	12	62	242	25.6	7.83	1.23352	1.2089	1.32486	1.25576	1.10115	1.12489	0.834136	1.02006	1.23107	0.2999	0.113783	0.675742	GO:0005737(CC:cytoplasm);GO:0016491(MF:oxidoreductase activity)	chx:102176029(QDPR)	chx00790(Folate biosynthesis )		PF00106(short chain dehydrogenase)
A0A452E7K5	TPR_REGION domain-containing protein	PRMT9		TPR_REGION domain-containing protein OS=Capra hircus OX=9925 GN=PRMT9 PE=4 SV=1	1	1	1	1	846	94.5	5.38	0.733845	0.667677	0.719737	0.707086	0.511083	0.644009	0.569651	0.574914	1.2299	0.2985	0.0552114	0.675742	GO:0006397(BP:mRNA processing);GO:0005737(CC:cytoplasm);GO:0035243(MF:protein-arginine omega-N symmetric methyltransferase activity)			Cytoplasmic	PF06325(Ribosomal protein L11 methyltransferase (PrmA))
A0A452EMQ6	Uncharacterized protein	TSPAN13		Uncharacterized protein OS=Capra hircus OX=9925 GN=TSPAN13 PE=3 SV=1	11	1	3	6	204	22.2	8.37	0.200536	0.18791	0.184248	0.190898	0.118506	0.18346	0.163739	0.155235	1.22973	0.2983	0.199384	0.675742	GO:0016021(CC:integral component of membrane)			PlasmaMembrane	PF00335(Tetraspanin family)
A0A452DNH6	Uncharacterized protein	TPBG		Uncharacterized protein OS=Capra hircus OX=9925 GN=TPBG PE=4 SV=1	4	2	2	4	420	45.6	7.9	1.03278	1.10644	0.950644	1.02995	0.759887	0.967417	0.786128	0.837811	1.22934	0.2979	0.0804953	0.675742	GO:0051965(BP:positive regulation of synapse assembly);GO:0005783(CC:endoplasmic reticulum);GO:0016021(CC:integral component of membrane)			Extracellular;PlasmaMembrane	PF01463(Leucine rich repeat C-terminal domain);PF13855(Leucine rich repeat);PF01462(Leucine rich repeat N-terminal domain)
A0A452DYG7	BPI1 domain-containing protein	LOC102171351		BPI1 domain-containing protein OS=Capra hircus OX=9925 GN=LOC102171351 PE=4 SV=1	16	2	2	24	161	17.4	7.28	0.655721	0.45952	0.509224	0.541488	0.412665	0.458684	0.450071	0.440473	1.22933	0.2979	0.224331	0.675742	GO:0008289(MF:lipid binding)			PlasmaMembrane	PF01273(LBP / BPI / CETP family, N-terminal domain)
A0A452FAR3	Uncharacterized protein	VWA5A		Uncharacterized protein OS=Capra hircus OX=9925 GN=VWA5A PE=4 SV=1	35	21	21	54	783	86.2	6.07	1.18005	1.1848	1.04157	1.13547	0.835112	1.02003	0.9169	0.924015	1.22885	0.2973	0.0420043	0.675742	GO:0005654(CC:nucleoplasm)			Cytoplasmic	PF08487(Vault protein inter-alpha-trypsin domain);PF13768(von Willebrand factor type A domain)
A0A452F093	Fructose-bisphosphatase	FBP2		Fructose-bisphosphatase OS=Capra hircus OX=9925 GN=FBP2 PE=3 SV=1	37	11	11	19	349	38.2	6.57	1.00941	0.731349	0.68519	0.80865	0.613771	0.657933	0.702782	0.658162	1.22865	0.2971	0.272909	0.675742	GO:0005975(BP:carbohydrate metabolic process);GO:0042132(MF:fructose 1,6-bisphosphate 1-phosphatase activity)			Cytoplasmic	PF00316(Fructose-1-6-bisphosphatase, N-terminal domain)
A0A452FRP1	Protein-tyrosine-phosphatase	EPM2A		Protein-tyrosine-phosphatase OS=Capra hircus OX=9925 GN=EPM2A PE=4 SV=1	6	2	2	3	331	36.9	6.58	1.42076	1.28426	1.18023	1.29508	0.744852	1.37924	1.03839	1.05416	1.22854	0.2969	0.319901	0.687608	GO:0000045(BP:autophagosome assembly);GO:0006816(BP:calcium ion transport);GO:0046835(BP:carbohydrate phosphorylation);GO:0014009(BP:glial cell proliferation);GO:0005978(BP:glycogen biosynthetic process);GO:0046959(BP:habituation);GO:0015813(BP:L-glutamate transmembrane transport);GO:0007005(BP:mitochondrion organization);GO:0045786(BP:negative regulation of cell cycle);GO:0010629(BP:negative reg…			Extracellular;Mitochondrial	PF00686(Starch binding domain);PF00782(Dual specificity phosphatase, catalytic domain)
A0A452F564	Glypican-3	GPC3	FUNCTION: Cell surface proteoglycan that bears heparan sulfate. {ECO:0000256|RuleBase:RU003519}.	Glypican-3 OS=Capra hircus OX=9925 GN=GPC3 PE=3 SV=1	2	1	1	1	509	57.9	6.42	1.11349	1.16596	1.06397	1.11447	0.849599	1.07536	0.79735	0.907436	1.22816	0.2965	0.124325	0.675742	GO:0090263(BP:positive regulation of canonical Wnt signaling pathway);GO:2000050(BP:regulation of non-canonical Wnt signaling pathway);GO:0046658(CC:anchored component of plasma membrane);GO:0062023(CC:collagen-containing extracellular matrix);GO:0060422(MF:peptidyl-dipeptidase inhibitor activity)			Nuclear	PF01153(Glypican)
A0A452DZN8	Uncharacterized protein	HMGN4		Uncharacterized protein OS=Capra hircus OX=9925 GN=HMGN4 PE=3 SV=1	41	6	6	18	90	9.6	10.37	0.486265	0.55704	0.621161	0.554822	0.404556	0.48557	0.466896	0.45234	1.22656	0.2946	0.102551	0.675742	GO:0000785(CC:chromatin);GO:0005634(CC:nucleus);GO:0031492(MF:nucleosomal DNA binding)			Nuclear	PF01101(HMG14 and HMG17)
A0A452G6I6	Uncharacterized protein	P3H4		Uncharacterized protein OS=Capra hircus OX=9925 GN=P3H4 PE=4 SV=1	7	3	3	3	432	49.8	4.88	0.754327	0.584536	0.639485	0.659449	0.501881	0.548959	0.56282	0.537886	1.226	0.294	0.123061	0.675742	GO:0046849(BP:bone remodeling);GO:0032964(BP:collagen biosynthetic process);GO:0030199(BP:collagen fibril organization);GO:0017185(BP:peptidyl-lysine hydroxylation);GO:1902494(CC:catalytic complex);GO:0005783(CC:endoplasmic reticulum)			Nuclear
A0A452G7K7	Uncharacterized protein	BCL6		Uncharacterized protein OS=Capra hircus OX=9925 GN=BCL6 PE=4 SV=1	1	1	1	1	706	78.5	7.94	0.847037	0.614286	0.850545	0.770622	0.59402	0.710132	0.582261	0.628804	1.22554	0.2934	0.205722	0.675742	GO:0030036(BP:actin cytoskeleton organization);GO:0030183(BP:B cell differentiation);GO:0000902(BP:cell morphogenesis);GO:0006974(BP:cellular response to DNA damage stimulus);GO:0048821(BP:erythrocyte development);GO:0002467(BP:germinal center formation);GO:0043066(BP:negative regulation of apoptotic process);GO:0030308(BP:negative regulation of cell growth);GO:0008285(BP:negative regulation of c…	chx:102169705(BCL6)	chx04068(FoxO signaling pathway )	Nuclear	PF00096(Zinc finger, C2H2 type);PF00651(BTB/POZ domain)
A0A452DX18	C3-beta-c	C3		C3-beta-c OS=Capra hircus OX=9925 GN=C3 PE=4 SV=1	42	66	66	179	1663	187.2	6.49	0.939787	0.70206	0.615153	0.752333	0.595323	0.646014	0.603212	0.61485	1.22361	0.2911	0.291016	0.67933	GO:0097242(BP:amyloid-beta clearance);GO:1905114(BP:cell surface receptor signaling pathway involved in cell-cell signaling);GO:0006956(BP:complement activation);GO:0097278(BP:complement-dependent cytotoxicity);GO:0150062(BP:complement-mediated synapse pruning);GO:0006954(BP:inflammatory response);GO:0016322(BP:neuron remodeling);GO:0001970(BP:positive regulation of activation of membrane attack …			Cytoplasmic;Nuclear	PF07703(Alpha-2-macroglobulin family N-terminal region);PF10569(Alpha-macro-globulin thiol-ester bond-forming region);PF01759(UNC-6/NTR/C345C module);PF07677(A-macroglobulin receptor);PF07678(A-macroglobulin complement component);PF01821(Anaphylotoxin-like domain);PF01835(MG2 domain);PF00207(Alpha-2-macroglobulin family)
A0A452E405	Rho-GAP domain-containing protein	ARHGAP36		Rho-GAP domain-containing protein OS=Capra hircus OX=9925 GN=ARHGAP36 PE=4 SV=1	12	6	6	9	524	59	9.42	1.18622	1.1341	1.21888	1.17974	0.838597	1.18648	0.868235	0.964437	1.22324	0.2907	0.188213	0.675742	GO:0007165(BP:signal transduction)			Cytoplasmic;Nuclear	PF00620(RhoGAP domain)
A0A452F7S2	Uncharacterized protein	RAB25		Uncharacterized protein OS=Capra hircus OX=9925 GN=RAB25 PE=4 SV=1	12	2	3	3	213	23.5	6.35	0.899939	0.843359	0.950831	0.898043	0.635567	0.844608	0.722947	0.734374	1.22287	0.2903	0.0961222	0.675742	GO:0003382(BP:epithelial cell morphogenesis);GO:0008284(BP:positive regulation of cell proliferation);GO:0010634(BP:positive regulation of epithelial cell migration);GO:0031268(BP:pseudopodium organization);GO:0060627(BP:regulation of vesicle-mediated transport);GO:0031410(CC:cytoplasmic vesicle);GO:0031143(CC:pseudopodium);GO:0005525(MF:GTP binding);GO:0003924(MF:GTPase activity);GO:0031489(MF:m…			Mitochondrial	PF00071(Ras family)
A0A452FR12	Lipase maturation factor	LMF1	FUNCTION: Involved in the maturation of specific proteins in the endoplasmic reticulum. {ECO:0000256|RuleBase:RU361229}.	Lipase maturation factor OS=Capra hircus OX=9925 GN=LMF1 PE=3 SV=1	3	1	1	1	569	64.7	9.91	1.05746	0.633671	1.0806	0.923912	0.736677	0.74309	0.788646	0.756138	1.22188	0.2891	0.367371	0.700503	GO:0034382(BP:chylomicron remnant clearance);GO:0006888(BP:ER to Golgi vesicle-mediated transport);GO:0051006(BP:positive regulation of lipoprotein lipase activity);GO:0033578(BP:protein glycosylation in Golgi);GO:0051604(BP:protein maturation);GO:0009306(BP:protein secretion);GO:0090181(BP:regulation of cholesterol metabolic process);GO:0090207(BP:regulation of triglyceride metabolic process);GO…			PlasmaMembrane	PF06762(Lipase maturation factor)
A0A452EIQ3	Uncharacterized protein	LOC102168948		Uncharacterized protein OS=Capra hircus OX=9925 GN=LOC102168948 PE=4 SV=1	7	12	12	14	1693	195	6.2	1.66726	1.34305	1.1803	1.39687	0.988002	1.49383	0.94979	1.14387	1.22117	0.2883	0.328561	0.688722	GO:0009897(CC:external side of plasma membrane);GO:0016021(CC:integral component of membrane)			Extracellular	PF00059(Lectin C-type domain);PF00040(Fibronectin type II domain)
A0A452DYT2	Uncharacterized protein	CELF6		Uncharacterized protein OS=Capra hircus OX=9925 GN=CELF6 PE=3 SV=1	6	3	3	3	459	48.1	8.65	1.33768	1.18768	1.31411	1.27982	0.852666	1.36218	0.929962	1.04827	1.22089	0.2879	0.278896	0.677543	GO:0099153(BP:synaptic transmission, serotonergic);GO:0071625(BP:vocalization behavior);GO:0005737(CC:cytoplasm);GO:0045202(CC:synapse);GO:0003723(MF:RNA binding)			Nuclear	PF00076(RNA recognition motif. (a.k.a. RRM, RBD, or RNP domain))
A0A452FZI2	N-acetylneuraminate lyase	NPL		N-acetylneuraminate lyase OS=Capra hircus OX=9925 GN=NPL PE=3 SV=1	8	3	3	3	320	35.2	6.7	1.53374	0.813509	1.08448	1.14391	0.794046	1.18511	0.832241	0.937133	1.22065	0.2876	0.454836	0.7329	GO:0005975(BP:carbohydrate metabolic process);GO:0042802(MF:identical protein binding);GO:0008747(MF:N-acetylneuraminate lyase activity)	chx:102169207(NPL)	chx00520(Amino sugar and nucleotide sugar metabolism )	Cytoplasmic	PF00701(Dihydrodipicolinate synthetase family)
A0A452E2E6	Uncharacterized protein	RASAL1		Uncharacterized protein OS=Capra hircus OX=9925 GN=RASAL1 PE=4 SV=1	17	11	12	15	813	91.1	5.95	1.46856	1.28518	1.33541	1.36305	0.963578	1.33579	1.05102	1.1168	1.2205	0.2875	0.146633	0.675742	GO:0071277(BP:cellular response to calcium ion);GO:0035556(BP:intracellular signal transduction);GO:0046580(BP:negative regulation of Ras protein signal transduction);GO:1903861(BP:positive regulation of dendrite extension);GO:0005829(CC:cytosol);GO:0005886(CC:plasma membrane);GO:0005096(MF:GTPase activator activity);GO:0005543(MF:phospholipid binding)	chx:102187887(RASAL1)	chx04014(Ras signaling pathway )	Cytoplasmic;Mitochondrial;Nuclear	PF00168(C2 domain);PF00169(PH domain);PF00779(BTK motif);PF00616(GTPase-activator protein for Ras-like GTPase)
A0A452E5E0	Cystathionine beta-synthase	CBS		Cystathionine beta-synthase OS=Capra hircus OX=9925 GN=CBS PE=3 SV=1	21	10	10	12	586	63.6	6.02	1.25069	0.989456	0.868838	1.03633	0.707537	1.08915	0.750683	0.849123	1.22047	0.2874	0.320467	0.687608	GO:0001974(BP:blood vessel remodeling);GO:0060351(BP:cartilage development involved in endochondral bone morphogenesis);GO:0021587(BP:cerebellum morphogenesis);GO:0006535(BP:cysteine biosynthetic process from serine);GO:0019343(BP:cysteine biosynthetic process via cystathionine);GO:0001958(BP:endochondral ossification);GO:0050667(BP:homocysteine metabolic process);GO:0060135(BP:maternal process i…			Cytoplasmic	PF00291(Pyridoxal-phosphate dependent enzyme);PF00571(CBS domain)
A0A452F8E2	Cellular retinoic acid-binding protein 1	CRABP1		Cellular retinoic acid-binding protein 1 OS=Capra hircus OX=9925 GN=CRABP1 PE=3 SV=1	46	7	8	13	137	15.6	5.38	0.794515	0.770819	0.712511	0.759281	0.551545	0.749823	0.565053	0.62214	1.22043	0.2874	0.154034	0.675742	GO:0034653(BP:retinoic acid catabolic process);GO:0005737(CC:cytoplasm);GO:0001972(MF:retinoic acid binding)			Cytoplasmic	PF00061(Lipocalin / cytosolic fatty-acid binding protein family)
A0A452EM98	Uncharacterized protein	DOCK8		Uncharacterized protein OS=Capra hircus OX=9925 GN=DOCK8 PE=3 SV=1	1	2	2	2	2091	237.5	6.87	1.29791	1.02933	1.14161	1.15628	0.840381	1.27188	0.730436	0.947567	1.22026	0.2872	0.340134	0.691564	GO:1990869(BP:cellular response to chemokine);GO:0036336(BP:dendritic cell migration);GO:0001771(BP:immunological synapse formation);GO:0061485(BP:memory T cell proliferation);GO:0070233(BP:negative regulation of T cell apoptotic process);GO:1903905(BP:positive regulation of establishment of T cell polarity);GO:0043547(BP:positive regulation of GTPase activity);GO:2000406(BP:positive regulation o…			Nuclear	PF14429(C2 domain in Dock180 and Zizimin proteins);PF06920(Dock homology region 2);PF11878(Domain of unknown function (DUF3398))
A0A452DXL0	Cytochrome b5 heme-binding domain-containing protein	CYB5D2		Cytochrome b5 heme-binding domain-containing protein OS=Capra hircus OX=9925 GN=CYB5D2 PE=4 SV=1	17	4	4	7	265	29.3	7.72	1.13678	1.05564	1.10017	1.09753	0.797148	1.0952	0.805946	0.89943	1.22025	0.2872	0.174755	0.675742	GO:0045666(BP:positive regulation of neuron differentiation);GO:0005576(CC:extracellular region);GO:0020037(MF:heme binding)			Extracellular;Mitochondrial	PF00173(Cytochrome b5-like Heme/Steroid binding domain)
A0A452FQ28	Uncharacterized protein	CD58		Uncharacterized protein OS=Capra hircus OX=9925 GN=CD58 PE=4 SV=1	19	4	4	5	253	27.7	5.44	1.00581	0.985322	1.02591	1.00568	0.723333	0.915037	0.835204	0.824525	1.21971	0.2865	0.0768642	0.675742	GO:0016021(CC:integral component of membrane)	chx:102182464(CD58)	chx04514(Cell adhesion molecules )	Extracellular;PlasmaMembrane
A0A452FRP4	Lebercilin domain-containing protein	LCA5		Lebercilin domain-containing protein OS=Capra hircus OX=9925 GN=LCA5 PE=3 SV=1	1	1	1	1	695	79.1	9.19	0.870023	0.852396	0.769168	0.830529	0.568639	0.87236	0.602753	0.68125	1.21912	0.2858	0.256512	0.675742	GO:0032391(CC:photoreceptor connecting cilium);GO:0044877(MF:protein-containing complex binding)			Nuclear	PF15619(Ciliary protein causing Leber congenital amaurosis disease)
A0A452EKZ2	TYR_PHOSPHATASE_2 domain-containing protein	DUSP23		TYR_PHOSPHATASE_2 domain-containing protein OS=Capra hircus OX=9925 GN=DUSP23 PE=4 SV=1	26	3	3	4	150	16.7	8.81	1.15631	0.960617	1.272	1.12964	0.902174	0.964663	0.913345	0.926727	1.21896	0.2856	0.150024	0.675742	GO:0005654(CC:nucleoplasm);GO:0004725(MF:protein tyrosine phosphatase activity);GO:0008138(MF:protein tyrosine/serine/threonine phosphatase activity)			Mitochondrial	PF00782(Dual specificity phosphatase, catalytic domain)
A0A452FMN1	Protein kinase domain-containing protein	CDK13		Protein kinase domain-containing protein OS=Capra hircus OX=9925 GN=CDK13 PE=4 SV=1	1	1	1	1	1513	164.7	9.69	0.453129	0.493386	0.462547	0.469687	0.331517	0.467879	0.356622	0.38534	1.21889	0.2856	0.174336	0.675742	GO:0000380(BP:alternative mRNA splicing, via spliceosome);GO:0030097(BP:hemopoiesis);GO:2000737(BP:negative regulation of stem cell differentiation);GO:0070816(BP:phosphorylation of RNA polymerase II C-terminal domain);GO:0002945(CC:cyclin K-CDK13 complex);GO:0005829(CC:cytosol);GO:0005794(CC:Golgi apparatus);GO:0019908(CC:nuclear cyclin-dependent protein kinase holoenzyme complex);GO:0016607(CC:…			Nuclear	PF00069(Protein kinase domain);PF12330(Haspin like kinase domain)
A0A452EGD3	Ig-like domain-containing protein	LOC102179937		Ig-like domain-containing protein OS=Capra hircus OX=9925 GN=LOC102179937 PE=3 SV=1	3	1	1	1	255	28.2	5.17	0.807297	0.645732	0.680853	0.711294	0.589274	0.549335	0.61253	0.583713	1.21857	0.2852	0.107891	0.675742	GO:0019882(BP:antigen processing and presentation);GO:0006955(BP:immune response);GO:0016021(CC:integral component of membrane);GO:0042613(CC:MHC class II protein complex)	chx:102179937(Cahi-DQA1)	chx04658(Th1 and Th2 cell differentiation );chx04612(Antigen processing and presentation );chx04514(Cell adhesion molecules );chx04640(Hematopoietic cell lineage );chx04145(Phagosome );chx04659(Th17 cell differentiation );chx04672(Intestinal immune network for IgA production )	PlasmaMembrane	PF00993(Class II histocompatibility antigen, alpha domain);PF07654(Immunoglobulin C1-set domain)
A0A452F2U8	Uncharacterized protein	GABRG1		Uncharacterized protein OS=Capra hircus OX=9925 GN=GABRG1 PE=3 SV=1	2	1	1	1	465	53.8	8.27	1.42306	1.34054	1.22482	1.32948	1.04682	1.20118	1.02689	1.09163	1.21788	0.2844	0.0405412	0.675742	GO:0007268(BP:chemical synaptic transmission);GO:0006821(BP:chloride transport);GO:0007214(BP:gamma-aminobutyric acid signaling pathway);GO:0016021(CC:integral component of membrane);GO:0005886(CC:plasma membrane);GO:0045202(CC:synapse);GO:0005230(MF:extracellular ligand-gated ion channel activity);GO:0004890(MF:GABA-A receptor activity)	chx:102183675(GABRG1)	chx04723(Retrograde endocannabinoid signaling );chx04080(Neuroactive ligand-receptor interaction );chx04727(GABAergic synapse )	PlasmaMembrane	PF02931(Neurotransmitter-gated ion-channel ligand binding domain);PF02932(Neurotransmitter-gated ion-channel transmembrane region)
A0A452F5E0	DUF4637 domain-containing protein	C17orf50		DUF4637 domain-containing protein OS=Capra hircus OX=9925 GN=C17orf50 PE=4 SV=1	4	1	1	1	169	18.5	6.68	1.07722	0.890951	0.905763	0.957978	0.67721	0.856073	0.826875	0.786719	1.21769	0.2841	0.103893	0.675742				Nuclear	PF15470(Domain of unknown function (DUF4637))
A0A452F8M7	Synapsin III	SYN3		Synapsin III OS=Capra hircus OX=9925 GN=SYN3 PE=3 SV=1	30	7	9	27	339	36.7	9.31	1.26764	1.22229	1.27843	1.25612	0.97316	1.15841	0.963722	1.03176	1.21745	0.2839	0.0625863	0.675742	GO:0007269(BP:neurotransmitter secretion);GO:0097091(BP:synaptic vesicle clustering);GO:0098978(CC:glutamatergic synapse);GO:0014069(CC:postsynaptic density);GO:0030672(CC:synaptic vesicle membrane)			Nuclear	PF02750(Synapsin, ATP binding domain)
A0A452E8H3	HMA domain-containing protein			HMA domain-containing protein OS=Capra hircus OX=9925 PE=4 SV=1	84	4	4	17	69	7.5	7.24	1.20935	0.912598	1.00103	1.04099	0.711421	0.982427	0.872815	0.855554	1.21675	0.283	0.192134	0.675742	GO:0030001(BP:metal ion transport);GO:0046872(MF:metal ion binding)			Extracellular;Nuclear	PF00403(Heavy-metal-associated domain)
A0A452ERP6	Uncharacterized protein	NUCKS1		Uncharacterized protein OS=Capra hircus OX=9925 GN=NUCKS1 PE=4 SV=1	33	2	12	28	248	27.9	5.14	0.745568	0.703492	0.791356	0.746805	0.555644	0.648612	0.640038	0.614765	1.21478	0.2807	0.0287516	0.675742				Nuclear
A0A452EPY7	Junctional adhesion molecule 2	JAM2		Junctional adhesion molecule 2 OS=Capra hircus OX=9925 GN=JAM2 PE=4 SV=1	8	2	2	2	279	31.2	8.34	1.39346	1.46729	1.09227	1.31767	1.10461	1.10236	1.0475	1.08482	1.21464	0.2805	0.176555	0.675742	GO:0097241(BP:hematopoietic stem cell migration to bone marrow);GO:0050901(BP:leukocyte tethering or rolling);GO:0071593(BP:lymphocyte aggregation);GO:0007162(BP:negative regulation of cell adhesion);GO:0031642(BP:negative regulation of myelination);GO:2000403(BP:positive regulation of lymphocyte migration);GO:0007286(BP:spermatid development);GO:0009986(CC:cell surface);GO:0044291(CC:cell-cell c…			Extracellular	PF07686(Immunoglobulin V-set domain);PF13927(Immunoglobulin domain)
A0A452FH93	Thyroliberin receptor	TRHR		Thyroliberin receptor OS=Capra hircus OX=9925 GN=TRHR PE=3 SV=1	2	1	1	1	398	45.1	8.41	0.373429	0.383067	0.328178	0.361558	0.238917	0.343841	0.310481	0.297746	1.21432	0.2801	0.165255	0.675742	GO:0016021(CC:integral component of membrane);GO:0004997(MF:thyrotropin-releasing hormone receptor activity)	chx:102187694(TRHR)	chx04080(Neuroactive ligand-receptor interaction );chx04020(Calcium signaling pathway )	PlasmaMembrane	PF00001(7 transmembrane receptor (rhodopsin family))
A0A452F3P6	Uncharacterized protein	CNTN4		Uncharacterized protein OS=Capra hircus OX=9925 GN=CNTN4 PE=4 SV=1	7	5	6	6	1026	113.4	7.61	1.04237	1.04123	1.04387	1.04249	0.742012	1.03453	0.799152	0.858564	1.21423	0.28	0.176249	0.675742	GO:0007411(BP:axon guidance);GO:0007155(BP:cell adhesion)			Cytoplasmic	PF07679(Immunoglobulin I-set domain);PF00041(Fibronectin type III domain);PF13927(Immunoglobulin domain)
A0A452FRQ4	Uncharacterized protein	PON2		Uncharacterized protein OS=Capra hircus OX=9925 GN=PON2 PE=3 SV=1	20	6	6	7	354	39.4	5.63	1.10444	1.10166	1.06015	1.08875	0.872983	0.913276	0.905963	0.897407	1.21322	0.2788	0.000598327	0.675742	GO:0005576(CC:extracellular region);GO:0004064(MF:arylesterase activity)			Extracellular;Cytoplasmic	PF01731(Arylesterase)
A0A452G5R1	Haptoglobin	LOC102176354		Haptoglobin OS=Capra hircus OX=9925 GN=LOC102176354 PE=4 SV=1	11	5	5	7	401	44.6	7.88	1.89894	0.849006	0.961749	1.23657	0.972333	1.11378	0.972229	1.01945	1.21298	0.2786	0.58227	0.800436	GO:0007219(BP:Notch signaling pathway);GO:0009617(BP:response to bacterium);GO:0005576(CC:extracellular region);GO:0030492(MF:hemoglobin binding);GO:0004252(MF:serine-type endopeptidase activity)			Extracellular	PF00089(Trypsin)
A0A452EQN3	Uncharacterized protein	KCNT2		Uncharacterized protein OS=Capra hircus OX=9925 GN=KCNT2 PE=4 SV=1	1	1	1	1	1127	129.5	7.39	1.37473	1.19706	1.27926	1.28368	0.968093	1.20123	1.0083	1.05921	1.21193	0.2773	0.0705249	0.675742	GO:0006813(BP:potassium ion transport);GO:0016021(CC:integral component of membrane)			PlasmaMembrane	PF07885(Ion channel);PF03493(Calcium-activated BK potassium channel alpha subunit)
A0A452F9E5	Integrin_alpha2 domain-containing protein	ITGA4		Integrin_alpha2 domain-containing protein OS=Capra hircus OX=9925 GN=ITGA4 PE=3 SV=1	1	1	1	1	1033	115.4	6.81	0.821153	0.729249	1.14344	0.897947	0.704531	0.72575	0.79374	0.74134	1.21125	0.2765	0.338007	0.69112	GO:0140039(BP:cell-cell adhesion in response to extracellular stimulus);GO:0033631(BP:cell-cell adhesion mediated by integrin);GO:0003366(BP:cell-matrix adhesion involved in ameboidal cell migration);GO:1904646(BP:cellular response to amyloid-beta);GO:0035987(BP:endodermal cell differentiation);GO:0034113(BP:heterotypic cell-cell adhesion);GO:0007229(BP:integrin-mediated signaling pathway);GO:005…	chx:102183190(ITGA4)	chx04512(ECM-receptor interaction );chx04510(Focal adhesion );chx04670(Leukocyte transendothelial migration );chx04514(Cell adhesion molecules );chx04810(Regulation of actin cytoskeleton );chx04672(Intestinal immune network for IgA production );chx04640(Hematopoietic cell lineage );chx04151(PI3K-Akt signaling pathway )	PlasmaMembrane;Cytoplasmic	PF08441(Integrin alpha);PF01839(FG-GAP repeat)
A0A452E4B3	Elongator complex protein 5	ELP5		Elongator complex protein 5 OS=Capra hircus OX=9925 GN=ELP5 PE=3 SV=1	6	2	2	2	330	36.3	5.85	0.86489	0.91555	0.882548	0.887662	0.656537	0.82843	0.713819	0.732928	1.21112	0.2763	0.0819744	0.675742	GO:0030335(BP:positive regulation of cell migration);GO:0002098(BP:tRNA wobble uridine modification);GO:0005829(CC:cytosol);GO:0033588(CC:Elongator holoenzyme complex);GO:0005654(CC:nucleoplasm)			Nuclear	PF10483(Elongator subunit Iki1)
A0A452ELV4	Uncharacterized protein			Uncharacterized protein OS=Capra hircus OX=9925 PE=3 SV=1	14	3	5	9	421	48.2	9	1.48242	1.30659	1.51622	1.43507	1.05357	1.50617	0.99503	1.18492	1.21111	0.2763	0.258241	0.675742	GO:0016021(CC:integral component of membrane);GO:0005886(CC:plasma membrane);GO:0005230(MF:extracellular ligand-gated ion channel activity);GO:0004890(MF:GABA-A receptor activity)			PlasmaMembrane	PF02932(Neurotransmitter-gated ion-channel transmembrane region);PF02931(Neurotransmitter-gated ion-channel ligand binding domain)
A0A452F3Z8	Uncharacterized protein	TPD52L1		Uncharacterized protein OS=Capra hircus OX=9925 GN=TPD52L1 PE=3 SV=1	31	6	6	11	204	22.2	6.06	1.15778	1.43899	1.23346	1.27674	0.915997	1.25495	0.992708	1.05455	1.2107	0.2758	0.171944	0.675742				Nuclear	PF04201(Tumour protein D52 family)
A0A452EVL3	Ribosomal protein S6 kinase	RPS6KA2		Ribosomal protein S6 kinase OS=Capra hircus OX=9925 GN=RPS6KA2 PE=3 SV=1	30	11	19	27	754	84.7	7.09	1.20809	1.03619	1.03922	1.0945	0.830037	1.04585	0.837153	0.904346	1.21026	0.2753	0.107463	0.675742	GO:0035556(BP:intracellular signal transduction);GO:0005524(MF:ATP binding);GO:0000287(MF:magnesium ion binding);GO:0004711(MF:ribosomal protein S6 kinase activity)			Cytoplasmic;Nuclear	PF00433(Protein kinase C terminal domain);PF00069(Protein kinase domain)
A0A452FZL1	Uncharacterized protein	ICAM5		Uncharacterized protein OS=Capra hircus OX=9925 GN=ICAM5 PE=3 SV=1	4	4	4	4	914	96.4	6.1	1.6289	1.60067	1.35066	1.52674	1.11786	1.54315	1.12444	1.26181	1.20996	0.275	0.199195	0.675742	GO:0098609(BP:cell-cell adhesion);GO:0016021(CC:integral component of membrane)			Extracellular;PlasmaMembrane	PF03921(Intercellular adhesion molecule (ICAM), N-terminal domain);PF13927(Immunoglobulin domain)
A0A1W5ZLB9	MHC class II antigen (Fragment)	CLA-DRB3		MHC class II antigen (Fragment) OS=Capra hircus OX=9925 GN=CLA-DRB3 PE=4 SV=1	7	1	1	1	95	11.4	6.3	0.785959	0.810833	0.736004	0.777599	0.575577	0.634462	0.718163	0.642734	1.20983	0.2748	0.0624276	0.675742	GO:0019882(BP:antigen processing and presentation);GO:0006955(BP:immune response);GO:0042613(CC:MHC class II protein complex)			Cytoplasmic;Nuclear	PF00969(Class II histocompatibility antigen, beta domain)
A0A452EQI9	H1.8 linker histone	H1-8		H1.8 linker histone OS=Capra hircus OX=9925 GN=H1-8 PE=4 SV=1	4	1	1	1	333	35	10.78	1.29542	1.10788	1.13778	1.18036	0.905232	1.1329	0.88932	0.975818	1.20961	0.2745	0.110736	0.675742	GO:0006334(BP:nucleosome assembly);GO:0042025(CC:host cell nucleus);GO:0000786(CC:nucleosome);GO:0003677(MF:DNA binding)			Nuclear	PF00538(linker histone H1 and H5 family)
A0A452ESW8	Vang-like protein	VANGL2		Vang-like protein OS=Capra hircus OX=9925 GN=VANGL2 PE=3 SV=1	4	2	2	2	521	59.7	9.22	0.795678	0.840068	0.859488	0.831745	0.582482	0.886564	0.594089	0.687712	1.20944	0.2743	0.282982	0.67933	GO:0007275(BP:multicellular organism development);GO:0016021(CC:integral component of membrane);GO:0005886(CC:plasma membrane)	chx:102182554(VANGL2)	chx04310(Wnt signaling pathway )	PlasmaMembrane	PF06638(Strabismus protein)
A0A452E5B5	Uncharacterized protein	MYH11		Uncharacterized protein OS=Capra hircus OX=9925 GN=MYH11 PE=3 SV=1	43	2	86	182	1972	227.5	5.48	0.599308	0.748771	0.585099	0.644393	0.617459	0.575138	0.406145	0.532914	1.20919	0.274	0.253711	0.675742	GO:0048739(BP:cardiac muscle fiber development);GO:0048251(BP:elastic fiber assembly);GO:0016459(CC:myosin complex);GO:0051015(MF:actin filament binding);GO:0005524(MF:ATP binding);GO:0003774(MF:motor activity);GO:0008307(MF:structural constituent of muscle)	chx:102177493(MYH11)	chx04530(Tight junction );chx04810(Regulation of actin cytoskeleton );chx04270(Vascular smooth muscle contraction )	Cytoskeletal	PF00063(Myosin head (motor domain));PF01576(Myosin tail);PF02736(Myosin N-terminal SH3-like domain)
A0A452FIX2	Cytochrome b-561	CYB561		Cytochrome b-561 OS=Capra hircus OX=9925 GN=CYB561 PE=4 SV=1	14	3	3	7	249	27.5	8.03	0.601086	0.509988	0.494382	0.535152	0.366424	0.52647	0.43551	0.442801	1.20856	0.2733	0.18803	0.675742	GO:0022900(BP:electron transport chain);GO:0016021(CC:integral component of membrane);GO:0000293(MF:ferric-chelate reductase activity)			PlasmaMembrane	PF03188(Eukaryotic cytochrome b561)
A0A452FF18	Receptor for retinol uptake STRA6	STRA6		Receptor for retinol uptake STRA6 OS=Capra hircus OX=9925 GN=STRA6 PE=4 SV=1	3	2	2	3	654	72.2	9.29	0.810894	0.596425	0.704958	0.704092	0.557937	0.618538	0.571601	0.582692	1.20834	0.273	0.181655	0.675742	GO:0030325(BP:adrenal gland development);GO:0061143(BP:alveolar primary septum development);GO:0048589(BP:developmental growth);GO:0060539(BP:diaphragm development);GO:0048546(BP:digestive tract morphogenesis);GO:0097070(BP:ductus arteriosus closure);GO:0043583(BP:ear development);GO:0060900(BP:embryonic camera-type eye formation);GO:0048566(BP:embryonic digestive tract development);GO:0061029(BP…			PlasmaMembrane	PF14752(Retinol binding protein receptor)
A0A452FY72	Uncharacterized protein	C4orf33		Uncharacterized protein OS=Capra hircus OX=9925 GN=C4orf33 PE=4 SV=1	13	3	3	3	199	23.2	5.27	0.908029	0.745497	0.830426	0.827984	0.602827	0.728136	0.724748	0.685237	1.20832	0.273	0.0854024	0.675742				Cytoplasmic
A0A452FAB2	Olfactomedin-like domain-containing protein	OLFM2		Olfactomedin-like domain-containing protein OS=Capra hircus OX=9925 GN=OLFM2 PE=4 SV=1	7	3	3	4	448	50.8	7.9	0.902226	0.94556	1.0398	0.96253	0.662751	1.00899	0.718302	0.796681	1.20817	0.2728	0.258832	0.675742				Extracellular	PF12308(Neurogenesis glycoprotein);PF02191(Olfactomedin-like domain)
A0A452DWP1	BTB domain-containing protein	KBTBD6		BTB domain-containing protein OS=Capra hircus OX=9925 GN=KBTBD6 PE=4 SV=1	1	1	1	2	706	78.6	6.44	1.10298	0.964835	0.972229	1.01335	0.771555	0.916419	0.82947	0.839148	1.20759	0.2721	0.0474986	0.675742				Nuclear	PF00651(BTB/POZ domain);PF01344(Kelch motif);PF07707(BTB And C-terminal Kelch)
A0A452FID0	Cold-inducible RNA-binding protein	CIRBP		Cold-inducible RNA-binding protein OS=Capra hircus OX=9925 GN=CIRBP PE=4 SV=1	18	3	3	7	171	18.5	9.51	0.520594	0.506756	0.617478	0.548276	0.438514	0.48817	0.435423	0.454036	1.20756	0.2721	0.096054	0.675742	GO:0070417(BP:cellular response to cold);GO:0030308(BP:negative regulation of cell growth);GO:1902806(BP:regulation of cell cycle G1/S phase transition);GO:0034063(BP:stress granule assembly);GO:0010494(CC:cytoplasmic stress granule);GO:0005654(CC:nucleoplasm);GO:0008266(MF:poly(U) RNA binding);GO:0030371(MF:translation repressor activity)			Nuclear	PF00076(RNA recognition motif. (a.k.a. RRM, RBD, or RNP domain))
A0A452E0E2	COMM domain-containing protein	COMMD4		COMM domain-containing protein OS=Capra hircus OX=9925 GN=COMMD4 PE=4 SV=1	18	4	4	5	200	21.8	7.68	1.16149	0.897769	1.23888	1.09938	0.899866	0.839489	0.992479	0.910611	1.2073	0.2718	0.201103	0.675742	GO:0005737(CC:cytoplasm)			Cytoplasmic	PF07258(COMM domain)
A0A452DTI1	Arm_2 domain-containing protein	GPRASP2		Arm_2 domain-containing protein OS=Capra hircus OX=9925 GN=GPRASP2 PE=3 SV=1	4	3	3	3	838	93.9	5.05	0.975259	0.903633	0.889519	0.922804	0.699416	0.934892	0.659601	0.764636	1.20685	0.2712	0.200195	0.675742	GO:0005737(CC:cytoplasm);GO:0005634(CC:nucleus);GO:0001540(MF:amyloid-beta binding);GO:0001664(MF:G protein-coupled receptor binding)			Cytoplasmic;Nuclear	PF04826(Armadillo-like)
A0A452EXD9	PLCXc domain-containing protein	PLCXD3		PLCXc domain-containing protein OS=Capra hircus OX=9925 GN=PLCXD3 PE=4 SV=1	18	5	5	10	321	36.3	6.29	1.06464	1.04514	1.02828	1.04602	0.742497	1.04186	0.816092	0.866816	1.20674	0.2711	0.183372	0.675742	GO:0006629(BP:lipid metabolic process);GO:0008081(MF:phosphoric diester hydrolase activity)			Cytoplasmic
A0A452DYQ0	Cilia- and flagella-associated protein 300	CFAP300		Cilia- and flagella-associated protein 300 OS=Capra hircus OX=9925 GN=CFAP300 PE=3 SV=1	3	1	1	2	267	30.7	6.15	1.24957	0.89292	1.14235	1.09495	0.714433	1.32824	0.680507	0.907727	1.20625	0.2705	0.485667	0.746887				PlasmaMembrane;Cytoplasmic;Nuclear	PF14926(Domain of unknown function (DUF4498))
A0A452EHA9	Amidophosphoribosyltransferase	PPAT		Amidophosphoribosyltransferase OS=Capra hircus OX=9925 GN=PPAT PE=3 SV=1	3	2	2	2	514	57.1	6.33	1.35481	1.33085	1.22438	1.30335	1.00959	1.19599	1.03684	1.08081	1.2059	0.2701	0.0406105	0.675742	GO:0006189(BP:'de novo' IMP biosynthetic process);GO:0009116(BP:nucleoside metabolic process);GO:0009113(BP:purine nucleobase biosynthetic process);GO:0004044(MF:amidophosphoribosyltransferase activity);GO:0051536(MF:iron-sulfur cluster binding);GO:0046872(MF:metal ion binding)			Cytoplasmic	PF00156(Phosphoribosyl transferase domain);PF13522(Glutamine amidotransferase domain)
A0A452F5X7	AB hydrolase-1 domain-containing protein	BPHL		AB hydrolase-1 domain-containing protein OS=Capra hircus OX=9925 GN=BPHL PE=4 SV=1	29	8	8	18	291	32.6	8.27	1.0912	1.25974	1.31334	1.22142	1.03743	1.13067	0.870771	1.01296	1.2058	0.27	0.109789	0.675742	GO:0005739(CC:mitochondrion)			Cytoplasmic;Mitochondrial	PF00561(alpha/beta hydrolase fold)
A0A452EWG9	Uncharacterized protein	TAPBPL		Uncharacterized protein OS=Capra hircus OX=9925 GN=TAPBPL PE=4 SV=1	13	3	3	4	439	46.8	5.3	0.955917	0.787102	1.05914	0.934053	0.625115	1.06016	0.639431	0.774903	1.20538	0.2695	0.398823	0.711138	GO:0016021(CC:integral component of membrane)			Extracellular	PF07686(Immunoglobulin V-set domain);PF07654(Immunoglobulin C1-set domain)
A0A452G177	dNK domain-containing protein	DGUOK		dNK domain-containing protein OS=Capra hircus OX=9925 GN=DGUOK PE=3 SV=1	6	3	3	3	277	32.1	8.68	1.1327	1.07215	1.14041	1.11509	0.918057	1.0213	0.83611	0.925157	1.20529	0.2694	0.0556491	0.675742	GO:0046070(BP:dGTP metabolic process);GO:0006468(BP:protein phosphorylation);GO:0046122(BP:purine deoxyribonucleoside metabolic process);GO:0005829(CC:cytosol);GO:0005739(CC:mitochondrion);GO:0005524(MF:ATP binding);GO:0004138(MF:deoxyguanosine kinase activity)	chx:102177346(DGUOK)	chx00230(Purine metabolism )	Mitochondrial	PF01712(Deoxynucleoside kinase)
A0A452F2J4	Calpactin I light chain	S100A10		Calpactin I light chain OS=Capra hircus OX=9925 GN=S100A10 PE=4 SV=1	18	1	1	2	97	11.2	7.37	0.435299	0.384153	0.492852	0.437435	0.26507	0.488446	0.33545	0.362989	1.20509	0.2691	0.386305	0.706356	GO:0001765(BP:membrane raft assembly);GO:0051099(BP:positive regulation of binding);GO:0051894(BP:positive regulation of focal adhesion assembly);GO:0043547(BP:positive regulation of GTPase activity);GO:0051496(BP:positive regulation of stress fiber assembly);GO:1900026(BP:positive regulation of substrate adhesion-dependent cell spreading);GO:0072659(BP:protein localization to plasma membrane);GO…			Cytoplasmic	PF01023(S-100/ICaBP type calcium binding domain)
P68117	Fibrinogen beta chain (Fragment)	FGB	FUNCTION: Cleaved by the protease thrombin to yield monomers which, together with fibrinogen alpha (FGA) and fibrinogen gamma (FGG), polymerize to form an insoluble fibrin matrix. Fibrin has a major function in hemostasis as one of the primary components of blood clots. In addition, functions during the early stages of wound repair to stabilize the lesion and guide cell migration during re-epithe…	Fibrinogen beta chain (Fragment) OS=Capra hircus OX=9925 GN=FGB PE=1 SV=1	70	2	2	3	20	2.3	4.44	0.808526	0.552686	0.536003	0.632405	0.482348	0.543763	0.548657	0.524923	1.20476	0.2687	0.346899	0.693152	GO:0002250(BP:adaptive immune response);GO:0007596(BP:blood coagulation);GO:0045087(BP:innate immune response);GO:0005576(CC:extracellular region)			Nuclear
A0A452G7Z1	SH3 domain-containing protein	HCLS1		SH3 domain-containing protein OS=Capra hircus OX=9925 GN=HCLS1 PE=4 SV=1	10	5	5	7	471	52.3	4.84	1.35651	1.1244	1.05433	1.17842	0.876323	1.18616	0.872165	0.978214	1.20466	0.2686	0.222661	0.675742	GO:0030041(BP:actin filament polymerization);GO:0071345(BP:cellular response to cytokine stimulus);GO:0030218(BP:erythrocyte differentiation);GO:2000107(BP:negative regulation of leukocyte apoptotic process);GO:0000122(BP:negative regulation of transcription by RNA polymerase II);GO:0008284(BP:positive regulation of cell proliferation);GO:0051091(BP:positive regulation of DNA-binding transcriptio…			Mitochondrial	PF00018(SH3 domain);PF02218(Repeat in HS1/Cortactin)
A0A452DP91	Mediator of RNA polymerase II transcription subunit 16	MED16	FUNCTION: Component of the Mediator complex, a coactivator involved in the regulated transcription of nearly all RNA polymerase II-dependent genes. Mediator functions as a bridge to convey information from gene-specific regulatory proteins to the basal RNA polymerase II transcription machinery. Mediator is recruited to promoters by direct interactions with regulatory proteins and serves as a scaf…	Mediator of RNA polymerase II transcription subunit 16 OS=Capra hircus OX=9925 GN=MED16 PE=3 SV=1	3	3	3	3	829	91.8	7.71	0.94812	0.871355	1.07005	0.963176	0.764703	0.793163	0.842359	0.800075	1.20386	0.2677	0.091267	0.675742	GO:0016592(CC:mediator complex);GO:0003824(MF:catalytic activity)	chx:102184617(MED16)	chx04919(Thyroid hormone signaling pathway )	Extracellular;PlasmaMembrane	PF11635(Mediator complex subunit 16)
A0A452F1M2	Myeloid differentiation primary response protein MyD88	MYD88	FUNCTION: Adapter protein involved in the Toll-like receptor and IL-1 receptor signaling pathway in the innate immune response. {ECO:0000256|PIRNR:PIRNR037756}.	Myeloid differentiation primary response protein MyD88 OS=Capra hircus OX=9925 GN=MYD88 PE=4 SV=1	7	1	1	1	296	33.8	5.85	0.576926	0.436544	0.534394	0.515955	0.371284	0.517154	0.397466	0.428635	1.20372	0.2675	0.227096	0.675742	GO:0140052(BP:cellular response to oxidised low-density lipoprotein particle stimulus);GO:0050830(BP:defense response to Gram-positive bacterium);GO:0090557(BP:establishment of endothelial intestinal barrier);GO:0016064(BP:immunoglobulin mediated immune response);GO:0009682(BP:induced systemic resistance);GO:0006954(BP:inflammatory response);GO:0031663(BP:lipopolysaccharide-mediated signaling pat…			Extracellular;Nuclear	PF00531(Death domain);PF01582(TIR domain)
A0A452F5M4	Uncharacterized protein	RASGRP2		Uncharacterized protein OS=Capra hircus OX=9925 GN=RASGRP2 PE=3 SV=1	5	3	3	3	608	69.1	7.56	1.38574	1.43259	1.5328	1.45038	1.12123	1.39751	1.09895	1.2059	1.20274	0.2663	0.109855	0.675742	GO:0071277(BP:cellular response to calcium ion);GO:0043547(BP:positive regulation of GTPase activity);GO:0007264(BP:small GTPase mediated signal transduction);GO:0005829(CC:cytosol);GO:0005886(CC:plasma membrane);GO:0005509(MF:calcium ion binding);GO:0005085(MF:guanyl-nucleotide exchange factor activity)	chx:102168515(RASGRP2)	chx04015(Rap1 signaling pathway );chx04611(Platelet activation );chx04010(MAPK signaling pathway );chx04014(Ras signaling pathway );chx04062(Chemokine signaling pathway )	Nuclear	PF00617(RasGEF domain);PF00618(RasGEF N-terminal motif);PF13202(EF hand);PF00130(Phorbol esters/diacylglycerol binding domain (C1 domain))
A0A452E4F8	Phosphatidylinositol-4,5-bisphosphate 3-kinase	PIK3CG		Phosphatidylinositol-4,5-bisphosphate 3-kinase OS=Capra hircus OX=9925 GN=PIK3CG PE=3 SV=1	2	1	1	1	1102	126.5	7.25	1.20719	1.07445	1.55141	1.27768	0.919094	1.23792	1.03021	1.06241	1.20263	0.2662	0.284213	0.67933	GO:0071320(BP:cellular response to cAMP);GO:0007186(BP:G protein-coupled receptor signaling pathway);GO:2000270(BP:negative regulation of fibroblast apoptotic process);GO:0014065(BP:phosphatidylinositol 3-kinase signaling);GO:0043406(BP:positive regulation of MAP kinase activity);GO:0051897(BP:positive regulation of protein kinase B signaling);GO:0006468(BP:protein phosphorylation);GO:1903169(BP:…	chx:102173256(PIK3CG)	chx04151(PI3K-Akt signaling pathway );chx04611(Platelet activation );chx04725(Cholinergic synapse );chx04022(cGMP-PKG signaling pathway );chx00562(Inositol phosphate metabolism );chx04072(Phospholipase D signaling pathway );chx04062(Chemokine signaling pathway );chx04371(Apelin signaling pathway );chx04921(Oxytocin signaling pathway );chx04261(Adrenergic signaling in cardiomyocytes )	Cytoplasmic;Nuclear	PF00613(Phosphoinositide 3-kinase family, accessory domain (PIK domain));PF00794(PI3-kinase family, ras-binding domain);PF00454(Phosphatidylinositol 3- and 4-kinase);PF00792(Phosphoinositide 3-kinase C2)
A0A452FR30	Adenylate cyclase type 5	ADCY5	FUNCTION: Catalyzes the formation of the signaling molecule cAMP in response to G-protein signaling. {ECO:0000256|PIRNR:PIRNR039050}.	Adenylate cyclase type 5 OS=Capra hircus OX=9925 GN=ADCY5 PE=3 SV=1	6	7	7	7	1248	137.7	7.09	1.07802	1.38923	1.05442	1.17389	0.965568	1.0418	0.921826	0.976399	1.20227	0.2658	0.20165	0.675742	GO:0006171(BP:cAMP biosynthetic process);GO:0035556(BP:intracellular signal transduction);GO:0016021(CC:integral component of membrane);GO:0005886(CC:plasma membrane);GO:0004016(MF:adenylate cyclase activity);GO:0005524(MF:ATP binding);GO:0046872(MF:metal ion binding)			PlasmaMembrane	PF06327(Domain of Unknown Function (DUF1053));PF00211(Adenylate and Guanylate cyclase catalytic domain);PF16214(Adenylyl cyclase N-terminal extracellular and transmembrane region)
A0A452G710	Uncharacterized protein	LXN		Uncharacterized protein OS=Capra hircus OX=9925 GN=LXN PE=3 SV=1	12	2	2	4	222	25.5	5.6	0.853226	0.846122	0.878973	0.85944	0.605258	0.835946	0.703709	0.714971	1.20206	0.2655	0.160497	0.675742	GO:0050965(BP:detection of temperature stimulus involved in sensory perception of pain);GO:0008191(MF:metalloendopeptidase inhibitor activity)			Cytoplasmic	PF06907(Latexin)
A0A452F0B5	Anion exchange protein	SLC4A3		Anion exchange protein OS=Capra hircus OX=9925 GN=SLC4A3 PE=3 SV=1	7	7	7	9	1206	132.2	6.34	1.28944	1.3448	1.28186	1.30536	0.996797	1.21157	1.04949	1.08595	1.20204	0.2655	0.0660969	0.675742	GO:0061337(BP:cardiac conduction);GO:0051453(BP:regulation of intracellular pH);GO:0005623(CC:cell);GO:0009897(CC:external side of plasma membrane);GO:0016021(CC:integral component of membrane);GO:0015301(MF:anion:anion antiporter activity);GO:0015106(MF:bicarbonate transmembrane transporter activity);GO:0005452(MF:inorganic anion exchanger activity)			PlasmaMembrane	PF00955(HCO3- transporter family);PF07565(Band 3 cytoplasmic domain)
A0A452F055	AA_permease_C domain-containing protein	SLC7A14		AA_permease_C domain-containing protein OS=Capra hircus OX=9925 GN=SLC7A14 PE=4 SV=1	11	6	6	9	771	84.1	5.19	1.24873	1.30592	1.25633	1.27032	1.00669	1.24585	0.919199	1.05724	1.20154	0.2649	0.156834	0.675742	GO:0010923(BP:negative regulation of phosphatase activity);GO:0005829(CC:cytosol);GO:0016021(CC:integral component of membrane);GO:0005654(CC:nucleoplasm);GO:0005886(CC:plasma membrane);GO:0022857(MF:transmembrane transporter activity)			PlasmaMembrane	PF13906(C-terminus of AA_permease);PF13520(Amino acid permease)
A0A452FC63	VASt domain-containing protein	GRAMD1A		VASt domain-containing protein OS=Capra hircus OX=9925 GN=GRAMD1A PE=4 SV=1	2	1	1	1	720	80.2	6.58	0.867386	2.88725	0.69089	1.48184	1.02929	1.88162	0.79152	1.23414	1.20071	0.2639	0.772261	0.896355	GO:0005829(CC:cytosol);GO:0031234(CC:extrinsic component of cytoplasmic side of plasma membrane);GO:0016021(CC:integral component of membrane);GO:0031227(CC:intrinsic component of endoplasmic reticulum membrane);GO:0044232(CC:organelle membrane contact site)			Nuclear	PF16016(Domain of unknown function (DUF4782));PF02893(GRAM domain)
A0A452G0U5	Uncharacterized protein	SCAF8		Uncharacterized protein OS=Capra hircus OX=9925 GN=SCAF8 PE=4 SV=1	4	4	5	5	1262	139.4	8.62	0.696646	0.60424	0.615507	0.638798	0.459897	0.596193	0.539986	0.532026	1.20069	0.2639	0.101357	0.675742	GO:0003723(MF:RNA binding)			Nuclear	PF00076(RNA recognition motif. (a.k.a. RRM, RBD, or RNP domain));PF04818(RNA polymerase II-binding domain.)
A0A0A7MD22	PYD and CARD domain containing	PYCARD		PYD and CARD domain containing OS=Capra hircus OX=9925 GN=PYCARD PE=2 SV=1	29	5	5	6	196	22.1	5.49	1.29944	1.22822	1.08227	1.20331	0.928083	1.23868	0.841039	1.0026	1.20019	0.2633	0.236826	0.675742	GO:0097202(BP:activation of cysteine-type endopeptidase activity);GO:0006919(BP:activation of cysteine-type endopeptidase activity involved in apoptotic process);GO:0002218(BP:activation of innate immune response);GO:0071347(BP:cellular response to interleukin-1);GO:0071222(BP:cellular response to lipopolysaccharide);GO:0050829(BP:defense response to Gram-negative bacterium);GO:0051607(BP:defense…	chx:100861338(PYCARD)	chx04621(NOD-like receptor signaling pathway );chx04625(C-type lectin receptor signaling pathway );chx04217(Necroptosis );chx04623(Cytosolic DNA-sensing pathway )	Cytoplasmic	PF00619(Caspase recruitment domain);PF02758(PAAD/DAPIN/Pyrin domain)
A0A452EWZ2	1,2-dihydroxy-3-keto-5-methylthiopentene dioxygenase	ADI1	FUNCTION: Catalyzes the formation of formate and 2-keto-4-methylthiobutyrate (KMTB) from 1,2-dihydroxy-3-keto-5-methylthiopentene (DHK-MTPene). Also down-regulates cell migration mediated by MMP14. {ECO:0000256|HAMAP-Rule:MF_03154}.	1,2-dihydroxy-3-keto-5-methylthiopentene dioxygenase OS=Capra hircus OX=9925 GN=ADI1 PE=3 SV=1	23	3	3	7	179	21.6	5.39	1.15205	0.920914	0.88012	0.984362	0.901772	0.883559	0.675365	0.820232	1.2001	0.2632	0.21675	0.675742	GO:0019509(BP:L-methionine salvage from methylthioadenosine);GO:0005737(CC:cytoplasm);GO:0005634(CC:nucleus);GO:0005886(CC:plasma membrane);GO:0010309(MF:acireductone dioxygenase [iron(II)-requiring] activity);GO:0005506(MF:iron ion binding)	chx:102181302(ADI1)	chx00270(Cysteine and methionine metabolism )	Cytoplasmic	PF03079(ARD/ARD' family)
A0A452ENX2	Uncharacterized protein	MEGF8		Uncharacterized protein OS=Capra hircus OX=9925 GN=MEGF8 PE=4 SV=1	2	4	4	4	2789	296.6	6.87	0.786764	0.578089	0.627029	0.663961	0.499268	0.647315	0.513275	0.553286	1.20003	0.2631	0.237771	0.675742	GO:0016021(CC:integral component of membrane);GO:0005509(MF:calcium ion binding)	chx:102177365(MEGF8)	chx04340(Hedgehog signaling pathway )	Extracellular	PF13418(Galactose oxidase, central domain);PF00053(Laminin EGF domain);PF00431(CUB domain);PF01437(Plexin repeat);PF07645(Calcium-binding EGF domain)
A0A452DRQ0	Fibrillarin like 1	FBLL1		Fibrillarin like 1 OS=Capra hircus OX=9925 GN=FBLL1 PE=3 SV=1	10	2	3	4	317	33.6	9.96	0.891416	0.765874	0.810419	0.822569	0.62841	0.76916	0.659319	0.68563	1.19973	0.2627	0.0733527	0.675742	GO:0006364(BP:rRNA processing);GO:0001650(CC:fibrillar center);GO:0005654(CC:nucleoplasm);GO:0008168(MF:methyltransferase activity);GO:0003723(MF:RNA binding)			Nuclear	PF01269(Fibrillarin)
A0A452E1K9	Uncharacterized protein	NCKAP1L		Uncharacterized protein OS=Capra hircus OX=9925 GN=NCKAP1L PE=4 SV=1	6	4	5	10	1128	128.1	6.77	1.21451	1.07968	1.16337	1.15252	0.852168	1.20652	0.823853	0.960848	1.19948	0.2624	0.25586	0.675742				PlasmaMembrane	PF09735(Membrane-associated apoptosis protein)
A0A452E1F7	ANK_REP_REGION domain-containing protein	ANKRD34B		ANK_REP_REGION domain-containing protein OS=Capra hircus OX=9925 GN=ANKRD34B PE=3 SV=1	2	1	1	1	512	55.8	8.38	1.90307	1.83532	1.16671	1.63503	1.25629	1.62449	1.20897	1.36325	1.19936	0.2623	0.384062	0.705415				Nuclear	PF13637(Ankyrin repeats (many copies));PF12796(Ankyrin repeats (3 copies))
A0A452DW08	E3 ubiquitin-protein ligase CBL	CBL	FUNCTION: E3 ubiquitin-protein ligase which accepts ubiquitin from specific E2 ubiquitin-conjugating enzymes, and transfers it to substrates, generally promoting their degradation by the proteasome. {ECO:0000256|RuleBase:RU367001}.	E3 ubiquitin-protein ligase CBL OS=Capra hircus OX=9925 GN=CBL PE=4 SV=1	7	5	5	6	932	102.8	6.67	1.17605	1.04812	1.0904	1.10486	0.835494	1.07667	0.852514	0.92156	1.1989	0.2617	0.127305	0.675742	GO:0007166(BP:cell surface receptor signaling pathway);GO:0043066(BP:negative regulation of apoptotic process);GO:0042059(BP:negative regulation of epidermal growth factor receptor signaling pathway);GO:0014068(BP:positive regulation of phosphatidylinositol 3-kinase signaling);GO:0048260(BP:positive regulation of receptor-mediated endocytosis);GO:2000583(BP:regulation of platelet-derived growth f…	chx:102185385(CBL)	chx04144(Endocytosis );chx04910(Insulin signaling pathway );chx04120(Ubiquitin mediated proteolysis );chx04012(ErbB signaling pathway )	Nuclear	PF00627(UBA/TS-N domain);PF02262(CBL proto-oncogene N-terminal domain 1);PF02762(CBL proto-oncogene N-terminus, SH2-like domain);PF14447(Prokaryotic RING finger family 4);PF02761(CBL proto-oncogene N-terminus, EF hand-like domain)
A0A452FZ58	Transmembrane protein 231	TMEM231		Transmembrane protein 231 OS=Capra hircus OX=9925 GN=TMEM231 PE=3 SV=1	16	5	5	8	303	34.5	8.57	0.603339	0.596691	0.553911	0.584647	0.388331	0.601852	0.472973	0.487719	1.19874	0.2615	0.255593	0.675742	GO:0043010(BP:camera-type eye development);GO:0060271(BP:cilium assembly);GO:0042733(BP:embryonic digit morphogenesis);GO:0001701(BP:in utero embryonic development);GO:0060563(BP:neuroepithelial cell differentiation);GO:0032880(BP:regulation of protein localization);GO:0007224(BP:smoothened signaling pathway);GO:0001944(BP:vasculature development);GO:0060170(CC:ciliary membrane);GO:0016021(CC:int…			PlasmaMembrane	PF10149(Transmembrane protein 231)
A0A452ER53	L-serine-phosphatidylethanolamine phosphatidyltransferase	PTDSS1		L-serine-phosphatidylethanolamine phosphatidyltransferase OS=Capra hircus OX=9925 GN=PTDSS1 PE=3 SV=1	7	3	3	3	473	55.3	8.28	1.27667	1.18616	1.10959	1.19081	0.826869	1.26111	0.893247	0.993742	1.1983	0.261	0.279526	0.677584	GO:0006659(BP:phosphatidylserine biosynthetic process);GO:0016021(CC:integral component of membrane)	chx:102169493(PTDSS1)	chx00564(Glycerophospholipid metabolism )	PlasmaMembrane	PF03034(Phosphatidyl serine synthase)
A0A452FP62	Uncharacterized protein	LOC102181259		Uncharacterized protein OS=Capra hircus OX=9925 GN=LOC102181259 PE=4 SV=1	1	1	1	1	1216	123.3	10.51	0.842103	1.20006	1.48087	1.17434	0.912114	1.18687	0.842391	0.980459	1.19775	0.2603	0.425817	0.723014	GO:0016021(CC:integral component of membrane)	chx:102181259(POM121)	chx03013(RNA transport )	Nuclear	PF15229(POM121 family)
A0A452G6D2	6-phosphogluconate dehydrogenase, decarboxylating	PGD	FUNCTION: Catalyzes the oxidative decarboxylation of 6-phosphogluconate to ribulose 5-phosphate and CO(2), with concomitant reduction of NADP to NADPH. {ECO:0000256|PIRNR:PIRNR000109}.	6-phosphogluconate dehydrogenase, decarboxylating OS=Capra hircus OX=9925 GN=PGD PE=3 SV=1	36	18	18	67	473	51.9	7.5	1.03503	1.06944	0.920556	1.00834	0.799702	0.914024	0.81272	0.842149	1.19735	0.2598	0.0475512	0.675742	GO:0019521(BP:D-gluconate metabolic process);GO:0019322(BP:pentose biosynthetic process);GO:0009051(BP:pentose-phosphate shunt, oxidative branch);GO:0050661(MF:NADP binding);GO:0004616(MF:phosphogluconate dehydrogenase (decarboxylating) activity)			Cytoplasmic	PF00393(6-phosphogluconate dehydrogenase, C-terminal domain);PF03446(NAD binding domain of 6-phosphogluconate dehydrogenase)
F8UN03	Heat shock protein 70.1			Heat shock protein 70.1 OS=Capra hircus OX=9925 PE=2 SV=1	60	22	39	318	641	70.2	5.82	0.800232	0.82406	0.811674	0.811989	0.545249	0.782075	0.707805	0.678376	1.19696	0.2594	0.195185	0.675742	GO:0005524(MF:ATP binding)			Cytoplasmic	PF00012(Hsp70 protein)
A0A452EUT0	C5a anaphylatoxin chemotactic receptor	C5AR1		C5a anaphylatoxin chemotactic receptor OS=Capra hircus OX=9925 GN=C5AR1 PE=3 SV=1	3	1	1	1	352	39.2	8.65	1.07108	1.0985	1.02294	1.06417	0.760752	1.0497	0.857074	0.889175	1.19681	0.2592	0.168996	0.675742	GO:0097242(BP:amyloid-beta clearance);GO:0048143(BP:astrocyte activation);GO:0050890(BP:cognition);GO:0050830(BP:defense response to Gram-positive bacterium);GO:0001774(BP:microglial cell activation);GO:0042789(BP:mRNA transcription by RNA polymerase II);GO:0030593(BP:neutrophil chemotaxis);GO:0045766(BP:positive regulation of angiogenesis);GO:0050679(BP:positive regulation of epithelial cell pro…	chx:102178657(C5AR1)	chx04080(Neuroactive ligand-receptor interaction );chx04610(Complement and coagulation cascades );chx04613(Neutrophil extracellular trap formation )	PlasmaMembrane	PF00001(7 transmembrane receptor (rhodopsin family))
A0A452FE88	Aldo_ket_red domain-containing protein	LOC106503221		Aldo_ket_red domain-containing protein OS=Capra hircus OX=9925 GN=LOC106503221 PE=4 SV=1	29	3	9	27	342	38	6.74	1.36108	0.807208	1.03058	1.06629	0.893785	1.07375	0.705544	0.891028	1.1967	0.2591	0.422109	0.721884				Cytoplasmic;Mitochondrial	PF00248(Aldo/keto reductase family)
A0A452ERE9	Uncharacterized protein	GADL1		Uncharacterized protein OS=Capra hircus OX=9925 GN=GADL1 PE=3 SV=1	1	1	1	1	539	61.3	7.27	0.768565	0.82986	0.793365	0.797263	0.589503	0.707887	0.701573	0.666321	1.19652	0.2588	0.0582922	0.675742	GO:0019752(BP:carboxylic acid metabolic process);GO:0016831(MF:carboxy-lyase activity);GO:0030170(MF:pyridoxal phosphate binding)			Cytoplasmic	PF00282(Pyridoxal-dependent decarboxylase conserved domain)
A0A452F2T6	ETS translocation variant 3	ETV3		ETS translocation variant 3 OS=Capra hircus OX=9925 GN=ETV3 PE=3 SV=1	4	1	1	1	509	56.6	8.25	0.825305	0.596789	0.764295	0.728796	0.632092	0.613191	0.582431	0.609238	1.19624	0.2585	0.218632	0.675742	GO:0097011(BP:cellular response to granulocyte macrophage colony-stimulating factor stimulus);GO:0008285(BP:negative regulation of cell proliferation);GO:0000790(CC:nuclear chromatin);GO:0090571(CC:RNA polymerase II transcription repressor complex);GO:0017151(MF:DEAD/H-box RNA helicase binding);GO:0001227(MF:DNA-binding transcription repressor activity, RNA polymerase II-specific);GO:0000977(MF:R…			Nuclear	PF00178(Ets-domain)
A0A452FGC9	Macrophage-capping protein	CAPG		Macrophage-capping protein OS=Capra hircus OX=9925 GN=CAPG PE=3 SV=1	14	4	4	6	338	37.4	6.07	0.549378	0.593259	0.457165	0.533268	0.389073	0.483977	0.464769	0.44594	1.19583	0.258	0.159333	0.675742	GO:0051016(BP:barbed-end actin filament capping);GO:0051015(MF:actin filament binding)			Cytoplasmic	PF00626(Gelsolin repeat)
A0A452F7V6	Uncharacterized protein	CETN2		Uncharacterized protein OS=Capra hircus OX=9925 GN=CETN2 PE=3 SV=1	33	5	5	14	166	19.1	4.93	1.05211	0.948096	0.993498	0.997901	0.740227	1.00241	0.762244	0.834962	1.19514	0.2572	0.183065	0.675742	GO:0007099(BP:centriole replication);GO:0006289(BP:nucleotide-excision repair);GO:0032465(BP:regulation of cytokinesis);GO:0007283(BP:spermatogenesis);GO:0005814(CC:centriole);GO:0005813(CC:centrosome);GO:0036064(CC:ciliary basal body);GO:0044615(CC:nuclear pore nuclear basket);GO:0032391(CC:photoreceptor connecting cilium);GO:0070390(CC:transcription export complex 2);GO:0071942(CC:XPC complex);…			Cytoplasmic;Nuclear	PF13499(EF-hand domain pair);PF13833(EF-hand domain pair)
A0A452EL72	Malectin domain-containing protein	MLEC		Malectin domain-containing protein OS=Capra hircus OX=9925 GN=MLEC PE=3 SV=1	37	10	10	24	283	31.6	5.54	0.848169	0.760281	0.787112	0.79852	0.582177	0.763246	0.659836	0.668419	1.19464	0.2566	0.114995	0.675742	GO:0016021(CC:integral component of membrane);GO:0030246(MF:carbohydrate binding);GO:0019899(MF:enzyme binding)			Cytoplasmic	PF11721(Di-glucose binding within endoplasmic reticulum)
A0A452EWV0	PWWP domain-containing protein	PSIP1		PWWP domain-containing protein OS=Capra hircus OX=9925 GN=PSIP1 PE=3 SV=1	42	19	21	42	530	60.1	9.13	0.852435	0.806816	0.91637	0.85854	0.641126	0.80126	0.71387	0.718752	1.19449	0.2564	0.0756035	0.675742				Nuclear	PF00855(PWWP domain);PF11467(Lens epithelium-derived growth factor (LEDGF))
A0A452FN69	Amine oxidase	LOC108634360		Amine oxidase OS=Capra hircus OX=9925 GN=LOC108634360 PE=3 SV=1	21	3	4	12	195	22.5	8.76	1.75741	1.30298	1.54424	1.53488	1.02335	1.76357	1.06973	1.28555	1.19395	0.2557	0.426414	0.72325	GO:0016491(MF:oxidoreductase activity)			Extracellular;Lysosomal	PF01593(Flavin containing amine oxidoreductase)
A0A452GAQ1	Phosphodiesterase	PDE1B		Phosphodiesterase OS=Capra hircus OX=9925 GN=PDE1B PE=3 SV=1	21	9	10	14	535	61.2	5.58	0.95426	2.28578	1.23302	1.49102	1.34335	1.15083	1.25369	1.24929	1.1935	0.2552	0.612682	0.815222	GO:0097011(BP:cellular response to granulocyte macrophage colony-stimulating factor stimulus);GO:0036006(BP:cellular response to macrophage colony-stimulating factor stimulus);GO:0007626(BP:locomotory behavior);GO:0030224(BP:monocyte differentiation);GO:0042053(BP:regulation of dopamine metabolic process);GO:0001975(BP:response to amphetamine);GO:0042428(BP:serotonin metabolic process);GO:0007165…	chx:102185434(PDE1B)	chx04020(Calcium signaling pathway );chx04740(Olfactory transduction );chx00230(Purine metabolism );chx04742(Taste transduction );chx04924(Renin secretion )	Cytoplasmic	PF00233(3'5'-cyclic nucleotide phosphodiesterase);PF08499(3'5'-cyclic nucleotide phosphodiesterase N-terminal)
A0A452E6L3	Uncharacterized protein	ZMYM2		Uncharacterized protein OS=Capra hircus OX=9925 GN=ZMYM2 PE=4 SV=1	3	3	3	3	1375	154	6.39	0.994083	0.866664	1.39793	1.08623	0.871687	0.93771	0.92153	0.910309	1.19325	0.2549	0.386557	0.706356	GO:0016605(CC:PML body);GO:0031624(MF:ubiquitin conjugating enzyme binding);GO:0008270(MF:zinc ion binding)			Nuclear	PF12012(Domain of unknown function (DUF3504));PF06467(MYM-type Zinc finger with FCS sequence motif)
A0A452DRJ9	AB hydrolase-1 domain-containing protein	ABHD4		AB hydrolase-1 domain-containing protein OS=Capra hircus OX=9925 GN=ABHD4 PE=4 SV=1	3	1	1	1	355	40.3	7.94	1.10932	1.04992	1.27196	1.14373	0.973967	0.992164	0.910869	0.959	1.19263	0.2541	0.0945913	0.675742				Mitochondrial	PF00561(alpha/beta hydrolase fold)
A0A452F2H1	CN hydrolase domain-containing protein	VNN1		CN hydrolase domain-containing protein OS=Capra hircus OX=9925 GN=VNN1 PE=3 SV=1	8	3	3	3	524	58.4	5.66	1.13363	0.665199	0.750229	0.849687	0.643765	0.811029	0.682798	0.712531	1.19249	0.254	0.447439	0.728143	GO:0006807(BP:nitrogen compound metabolic process);GO:0016811(MF:hydrolase activity, acting on carbon-nitrogen (but not peptide) bonds, in linear amides)			Extracellular	PF00795(Carbon-nitrogen hydrolase)
A0A452E6A2	SERPIN domain-containing protein	LOC102174291		SERPIN domain-containing protein OS=Capra hircus OX=9925 GN=LOC102174291 PE=3 SV=1	18	4	7	27	417	46.6	5.6	0.719826	0.571842	0.584117	0.625262	0.482086	0.54641	0.545048	0.524515	1.19208	0.2535	0.155366	0.675742	GO:0005615(CC:extracellular space)			Extracellular	PF00079(Serpin (serine protease inhibitor))
A0A452F5A0	Uncharacterized protein	JADE3		Uncharacterized protein OS=Capra hircus OX=9925 GN=JADE3 PE=4 SV=1	1	1	1	1	859	97.8	7.05	1.29143	1.17553	1.46449	1.31048	0.914959	1.40996	0.97452	1.09981	1.19155	0.2528	0.318241	0.687608	GO:0043966(BP:histone H3 acetylation);GO:0043983(BP:histone H4-K12 acetylation);GO:0043981(BP:histone H4-K5 acetylation);GO:0043982(BP:histone H4-K8 acetylation);GO:0000123(CC:histone acetyltransferase complex);GO:0046872(MF:metal ion binding)			Nuclear	PF13831(PHD-finger);PF13832(PHD-zinc-finger like domain);PF10513(Enhancer of polycomb-like)
B4XH73	Adrenocorticotropic hormone (Fragment)			Adrenocorticotropic hormone (Fragment) OS=Capra hircus OX=9925 PE=3 SV=1	57	14	14	252	209	23.2	9.31	0.141588	0.211934	0.153603	0.169042	0.141081	0.137371	0.14732	0.141924	1.19107	0.2523	0.337859	0.69112	GO:0005576(CC:extracellular region);GO:0005179(MF:hormone activity)			Nuclear	PF00976(Corticotropin ACTH domain);PF08035(Opioids neuropeptide)
A0A452EPJ8	Uncharacterized protein	SLC23A2		Uncharacterized protein OS=Capra hircus OX=9925 GN=SLC23A2 PE=3 SV=1	3	1	1	1	642	69.2	7.81	1.32054	1.06234	1.23238	1.20509	0.923736	1.18817	0.923766	1.01189	1.19093	0.2521	0.17342	0.675742	GO:0016021(CC:integral component of membrane);GO:0070890(MF:sodium-dependent L-ascorbate transmembrane transporter activity)			PlasmaMembrane	PF00860(Permease family)
A0A452G652	Uncharacterized protein	MRPL32		Uncharacterized protein OS=Capra hircus OX=9925 GN=MRPL32 PE=3 SV=1	9	2	2	2	188	21.3	9.55	1.11377	1.14673	1.19371	1.15141	0.901525	0.818638	1.18114	0.967101	1.19057	0.2517	0.231621	0.675742	GO:0006412(BP:translation);GO:0005762(CC:mitochondrial large ribosomal subunit);GO:0003735(MF:structural constituent of ribosome)	chx:102187834(MRPL32)	chx03010(Ribosome )	Extracellular	PF01783(Ribosomal L32p protein family)
A0A452G9U5	Uncharacterized protein	TLE2		Uncharacterized protein OS=Capra hircus OX=9925 GN=TLE2 PE=3 SV=1	3	1	3	3	844	91.2	7.8	0.746973	0.665717	0.68995	0.70088	0.520369	0.639791	0.606446	0.588869	1.19021	0.2512	0.0679196	0.675742	GO:0006355(BP:regulation of transcription, DNA-templated);GO:0005925(CC:focal adhesion);GO:0016604(CC:nuclear body)			Nuclear	PF03920(Groucho/TLE N-terminal Q-rich domain);PF00400(WD domain, G-beta repeat)
A0A452FJA8	CD44 antigen	CD44		CD44 antigen OS=Capra hircus OX=9925 GN=CD44 PE=4 SV=1	10	7	7	12	715	77.5	5.25	1.44463	1.16417	1.2363	1.2817	0.892634	1.37628	0.962546	1.07715	1.18989	0.2508	0.318422	0.687608	GO:0051216(BP:cartilage development);GO:0044344(BP:cellular response to fibroblast growth factor stimulus);GO:0030214(BP:hyaluronan catabolic process);GO:0070487(BP:monocyte aggregation);GO:0043154(BP:negative regulation of cysteine-type endopeptidase activity involved in apoptotic process);GO:0043518(BP:negative regulation of DNA damage response, signal transduction by p53 class mediator);GO:190…	chx:102182426(CD44)	chx04512(ECM-receptor interaction );chx04640(Hematopoietic cell lineage )	Nuclear	PF00193(Extracellular link domain)
A0A452DWU6	Uncharacterized protein	ECEL1		Uncharacterized protein OS=Capra hircus OX=9925 GN=ECEL1 PE=4 SV=1	3	2	2	2	877	98.3	8.13	1.11712	1.09469	1.13053	1.11411	0.820954	1.13286	0.855421	0.93641	1.18977	0.2507	0.212581	0.675742	GO:0007218(BP:neuropeptide signaling pathway);GO:0003016(BP:respiratory system process);GO:0016021(CC:integral component of membrane);GO:0004222(MF:metalloendopeptidase activity)			Mitochondrial	PF05649(Peptidase family M13);PF01431(Peptidase family M13)
A0A452F5G1	SERPIN domain-containing protein	SERPINB1		SERPIN domain-containing protein OS=Capra hircus OX=9925 GN=SERPINB1 PE=3 SV=1	56	20	20	58	377	42.2	6.38	0.785054	0.745804	0.692728	0.741196	0.603422	0.697703	0.567973	0.623033	1.18966	0.2505	0.0737615	0.675742	GO:0005615(CC:extracellular space);GO:0004867(MF:serine-type endopeptidase inhibitor activity)			Cytoplasmic	PF00079(Serpin (serine protease inhibitor))
A0A452DZ43	Fructose-bisphosphate aldolase	ALDOC		Fructose-bisphosphate aldolase OS=Capra hircus OX=9925 GN=ALDOC PE=3 SV=1	83	25	31	374	364	39.4	6.65	1.84527	1.75403	1.82489	1.80806	1.45998	1.66308	1.43779	1.52029	1.18929	0.2501	0.0427903	0.675742	GO:0006096(BP:glycolytic process);GO:0004332(MF:fructose-bisphosphate aldolase activity)	chx:102187622(ALDOC)	chx00010(Glycolysis / Gluconeogenesis );chx00051(Fructose and mannose metabolism );chx04066(HIF-1 signaling pathway );chx00030(Pentose phosphate pathway )	Cytoplasmic	PF00274(Fructose-bisphosphate aldolase class-I)
A0A452EVT9	Uncharacterized protein	BRMS1L		Uncharacterized protein OS=Capra hircus OX=9925 GN=BRMS1L PE=4 SV=1	8	2	2	2	320	37.5	5.15	0.765667	0.864731	0.86506	0.831819	0.662287	0.748895	0.687517	0.699566	1.18905	0.2498	0.0372188	0.675742				Nuclear	PF08598(Sds3-like)
A0A452FPA2	Uncharacterized protein	CPEB2		Uncharacterized protein OS=Capra hircus OX=9925 GN=CPEB2 PE=3 SV=1	4	1	4	4	1010	106.5	8.41	1.34748	1.25705	1.56511	1.38988	1.09161	1.34854	1.06762	1.16926	1.18869	0.2494	0.16045	0.675742	GO:0071456(BP:cellular response to hypoxia);GO:0032869(BP:cellular response to insulin stimulus);GO:2000766(BP:negative regulation of cytoplasmic translation);GO:0005737(CC:cytoplasm);GO:0005634(CC:nucleus);GO:0003730(MF:mRNA 3'-UTR binding);GO:0045182(MF:translation regulator activity)	chx:102169571(CPEB2)	chx04914(Progesterone-mediated oocyte maturation );chx04114(Oocyte meiosis )	Nuclear	PF16366(Cytoplasmic polyadenylation element-binding protein ZZ domain);PF16367(RNA recognition motif)
A0A452F189	Uncharacterized protein	PLGRKT		Uncharacterized protein OS=Capra hircus OX=9925 GN=PLGRKT PE=4 SV=1	27	5	5	7	147	17.2	9.61	0.961802	0.840024	0.9627	0.921508	0.716832	0.888127	0.72119	0.775383	1.18846	0.2491	0.110409	0.675742	GO:0010756(BP:positive regulation of plasminogen activation);GO:0005887(CC:integral component of plasma membrane)			Mitochondrial	PF10166(Uncharacterised conserved protein (DUF2368))
A0A452DL82	Annexin	ANXA11		Annexin OS=Capra hircus OX=9925 GN=ANXA11 PE=3 SV=1	31	14	15	29	503	53.9	7.68	0.955222	0.935668	1.04946	0.980115	0.790666	0.856524	0.827753	0.824981	1.18805	0.2486	0.0288224	0.675742	GO:0032506(BP:cytokinetic process);GO:0006909(BP:phagocytosis);GO:0051592(BP:response to calcium ion);GO:0042582(CC:azurophil granule);GO:0005829(CC:cytosol);GO:0030496(CC:midbody);GO:0005635(CC:nuclear envelope);GO:0005654(CC:nucleoplasm);GO:0045335(CC:phagocytic vesicle);GO:0042581(CC:specific granule);GO:0005819(CC:spindle);GO:0005509(MF:calcium ion binding);GO:0005544(MF:calcium-dependent pho…			Nuclear	PF00191(Annexin)
A0A452F5J3	AP complex subunit sigma			AP complex subunit sigma OS=Capra hircus OX=9925 PE=3 SV=1	6	1	1	2	158	18.8	8.29	1.11896	1.16007	1.0904	1.12314	0.880344	1.07918	0.876747	0.945425	1.18798	0.2485	0.106966	0.675742	GO:0006886(BP:intracellular protein transport);GO:0016192(BP:vesicle-mediated transport);GO:0030117(CC:membrane coat)			Cytoplasmic;Golgi;Nuclear	PF01217(Clathrin adaptor complex small chain)
A0A452E9J6	Uncharacterized protein	AGO1		Uncharacterized protein OS=Capra hircus OX=9925 GN=AGO1 PE=3 SV=1	29	1	21	30	862	97.7	9.06	0.846541	0.891266	1.19216	0.976655	0.622785	1.11846	0.725105	0.822116	1.18798	0.2485	0.457244	0.733803	GO:0031047(BP:gene silencing by RNA);GO:0003676(MF:nucleic acid binding)			Mitochondrial;Nuclear	PF02170(PAZ domain);PF16487(Mid domain of argonaute);PF08699(Argonaute linker 1 domain);PF16488(Argonaute linker 2 domain);PF02171(Piwi domain);PF16486(N-terminal domain of argonaute)
A0A452EDA2	Calponin-homology (CH) domain-containing protein	LRCH1		Calponin-homology (CH) domain-containing protein OS=Capra hircus OX=9925 GN=LRCH1 PE=4 SV=1	5	1	3	3	691	76.7	5.63	1.11808	1.1005	0.98858	1.06906	0.86265	0.993095	0.844781	0.900175	1.18761	0.2481	0.0536428	0.675742				Cytoplasmic;Nuclear	PF00307(Calponin homology (CH) domain);PF13855(Leucine rich repeat)
A0A452DTS2	Uncharacterized protein	EWSR1		Uncharacterized protein OS=Capra hircus OX=9925 GN=EWSR1 PE=3 SV=1	9	6	6	13	590	61.9	9.07	0.667463	0.558775	0.604657	0.610298	0.447593	0.579737	0.51488	0.51407	1.18719	0.2475	0.1262	0.675742	GO:0006355(BP:regulation of transcription, DNA-templated);GO:0046872(MF:metal ion binding);GO:0003723(MF:RNA binding)			Nuclear	PF00641(Zn-finger in Ran binding protein and others);PF00076(RNA recognition motif. (a.k.a. RRM, RBD, or RNP domain))
A0A452FZ57	Uncharacterized protein	ENPP1		Uncharacterized protein OS=Capra hircus OX=9925 GN=ENPP1 PE=4 SV=1	2	1	1	1	818	92.1	7.56	1.40698	1.39474	1.41657	1.4061	1.08908	1.33647	1.12828	1.18461	1.18697	0.2473	0.101093	0.675742	GO:0050427(BP:3'-phosphoadenosine 5'-phosphosulfate metabolic process);GO:0030643(BP:cellular phosphate ion homeostasis);GO:0032869(BP:cellular response to insulin stimulus);GO:0006091(BP:generation of precursor metabolites and energy);GO:0006955(BP:immune response);GO:0030505(BP:inorganic diphosphate transport);GO:0030318(BP:melanocyte differentiation);GO:0030308(BP:negative regulation of cell g…			Nuclear	PF01033(Somatomedin B domain);PF01663(Type I phosphodiesterase / nucleotide pyrophosphatase)
A0A452FDX3	Uncharacterized protein	KIAA0319L		Uncharacterized protein OS=Capra hircus OX=9925 GN=KIAA0319L PE=4 SV=1	1	1	1	1	1065	118	6.13	0.687607	0.65156	0.682541	0.673903	0.539677	0.605729	0.557904	0.56777	1.18693	0.2472	0.0161694	0.675742	GO:0031410(CC:cytoplasmic vesicle);GO:0005794(CC:Golgi apparatus);GO:0016021(CC:integral component of membrane);GO:0005730(CC:nucleolus)			Nuclear
A0A452FI25	Uncharacterized protein	RNASET2		Uncharacterized protein OS=Capra hircus OX=9925 GN=RNASET2 PE=3 SV=1	11	2	2	2	199	23.2	7.02	0.81023	0.725557	1.05228	0.862689	0.718157	0.729694	0.732765	0.726872	1.18685	0.2471	0.299602	0.67933	GO:0033897(MF:ribonuclease T2 activity);GO:0003723(MF:RNA binding)			Extracellular;Cytoplasmic	PF00445(Ribonuclease T2 family)
A0A452E5W5	Uncharacterized protein	SLC35G2		Uncharacterized protein OS=Capra hircus OX=9925 GN=SLC35G2 PE=4 SV=1	7	3	3	5	411	46.2	7.33	0.854032	0.753726	0.972628	0.860128	0.562488	1.00022	0.611888	0.724864	1.18661	0.2468	0.443785	0.727402	GO:0005794(CC:Golgi apparatus);GO:0016021(CC:integral component of membrane);GO:0005886(CC:plasma membrane)			PlasmaMembrane	PF00892(EamA-like transporter family)
A0A452EPE7	Phosphatidylinositol-4,5-bisphosphate 4-phosphatase	PIP4P2	FUNCTION: Catalyzes the hydrolysis of phosphatidylinositol-4,5-bisphosphate (PtdIns-4,5-P2) to phosphatidylinositol-4-phosphate (PtdIns-4-P). {ECO:0000256|RuleBase:RU365008}.	Phosphatidylinositol-4,5-bisphosphate 4-phosphatase OS=Capra hircus OX=9925 GN=PIP4P2 PE=4 SV=1	3	1	1	1	257	28.1	8.6	1.06006	1.24239	1.05318	1.11854	0.898778	0.922876	1.00669	0.942782	1.18643	0.2466	0.0860727	0.675742	GO:0050765(BP:negative regulation of phagocytosis);GO:0046856(BP:phosphatidylinositol dephosphorylation);GO:0016021(CC:integral component of membrane);GO:0031902(CC:late endosome membrane);GO:0005765(CC:lysosomal membrane);GO:0030670(CC:phagocytic vesicle membrane);GO:0005886(CC:plasma membrane);GO:0034597(MF:phosphatidylinositol-4,5-bisphosphate 4-phosphatase activity)	chx:102172557(TMEM55A)	chx04070(Phosphatidylinositol signaling system )	PlasmaMembrane	PF09788(Transmembrane protein 55A)
A0A452F571	D-3-phosphoglycerate dehydrogenase	PHGDH		D-3-phosphoglycerate dehydrogenase OS=Capra hircus OX=9925 GN=PHGDH PE=3 SV=1	32	17	17	50	533	56.5	5.91	1.99239	1.4872	1.56421	1.68127	1.29745	1.72128	1.23446	1.41773	1.18588	0.246	0.295668	0.67933	GO:0070314(BP:G1 to G0 transition);GO:0009448(BP:gamma-aminobutyric acid metabolic process);GO:0021782(BP:glial cell development);GO:0006541(BP:glutamine metabolic process);GO:0006544(BP:glycine metabolic process);GO:0006564(BP:L-serine biosynthetic process);GO:0021915(BP:neural tube development);GO:0031175(BP:neuron projection development);GO:0010468(BP:regulation of gene expression);GO:0021510(…	chx:102178128(PHGDH)	chx00260(Glycine, serine and threonine metabolism );chx00270(Cysteine and methionine metabolism )	Cytoplasmic	PF00389(D-isomer specific 2-hydroxyacid dehydrogenase, catalytic domain);PF02826(D-isomer specific 2-hydroxyacid dehydrogenase, NAD binding domain)
A0A452GAD8	Aminotran_1_2 domain-containing protein	GPT2		Aminotran_1_2 domain-containing protein OS=Capra hircus OX=9925 GN=GPT2 PE=4 SV=1	14	5	6	9	523	57.9	8.07	1.54596	1.32299	1.41987	1.42961	1.05593	1.32087	1.24123	1.20601	1.1854	0.2454	0.0951423	0.675742	GO:0006103(BP:2-oxoglutarate metabolic process);GO:0009058(BP:biosynthetic process);GO:0042851(BP:L-alanine metabolic process);GO:0004021(MF:L-alanine:2-oxoglutarate aminotransferase activity);GO:0030170(MF:pyridoxal phosphate binding)	chx:102173681(GPT2)	chx00220(Arginine biosynthesis );chx00250(Alanine, aspartate and glutamate metabolism )	Cytoplasmic;Mitochondrial	PF00155(Aminotransferase class I and II)
A0A452E8Z6	Uncharacterized protein	NRF1		Uncharacterized protein OS=Capra hircus OX=9925 GN=NRF1 PE=3 SV=1	3	2	2	2	503	53.5	5.05	0.649439	0.666422	0.903693	0.739851	0.631771	0.601016	0.63989	0.624226	1.18523	0.2452	0.293267	0.67933	GO:0005829(CC:cytosol);GO:0005654(CC:nucleoplasm);GO:0001228(MF:DNA-binding transcription activator activity, RNA polymerase II-specific);GO:0000978(MF:RNA polymerase II proximal promoter sequence-specific DNA binding);GO:0000979(MF:RNA polymerase II core promoter sequence-specific DNA binding)	chx:102180186(NRF1)	chx04371(Apelin signaling pathway )	Nuclear	PF10491(NLS-binding and DNA-binding and dimerisation domains of Nrf1);PF10492(Nrf1 activator activation site binding domain)
A0A452E189	Signal transducer and activator of transcription	STAT1		Signal transducer and activator of transcription OS=Capra hircus OX=9925 GN=STAT1 PE=3 SV=1	28	21	21	45	834	96.7	6.9	1.0531	0.969515	0.981992	1.00154	0.720503	0.988843	0.827005	0.84545	1.18462	0.2444	0.174683	0.675742	GO:0035458(BP:cellular response to interferon-beta);GO:0051607(BP:defense response to virus);GO:0060333(BP:interferon-gamma-mediated signaling pathway);GO:0010742(BP:macrophage derived foam cell differentiation);GO:0046725(BP:negative regulation by virus of viral protein levels in host cell);GO:0016525(BP:negative regulation of angiogenesis);GO:0001937(BP:negative regulation of endothelial cell p…			Nuclear	PF01017(STAT protein, all-alpha domain);PF00017(SH2 domain);PF12162(STAT1 TAZ2 binding domain);PF02865(STAT protein, protein interaction domain);PF02864(STAT protein, DNA binding domain)
A0A452EBL1	Aldo_ket_red domain-containing protein	LOC102177638		Aldo_ket_red domain-containing protein OS=Capra hircus OX=9925 GN=LOC102177638 PE=3 SV=1	7	3	3	5	323	37	7.72	1.43334	1.01234	1.2217	1.22246	0.934954	1.30137	0.860024	1.03212	1.18442	0.2442	0.35693	0.69706	GO:0016491(MF:oxidoreductase activity)			Cytoplasmic	PF00248(Aldo/keto reductase family)
A0A452EHU1	Beta-1,4-glucuronyltransferase 1	B4GAT1		Beta-1,4-glucuronyltransferase 1 OS=Capra hircus OX=9925 GN=B4GAT1 PE=3 SV=1	30	11	11	21	415	47.2	7.03	0.969242	0.836459	0.804451	0.870051	0.679843	0.829874	0.694508	0.734742	1.18416	0.2439	0.123477	0.675742	GO:0035269(BP:protein O-linked mannosylation);GO:0005794(CC:Golgi apparatus);GO:0015020(MF:glucuronosyltransferase activity)	chx:102175929(B4GAT1)	chx00515(Mannose type O-glycan biosynthesis )	Extracellular;Mitochondrial	PF13896(Glycosyl-transferase for dystroglycan)
A0A452EJZ2	Uncharacterized protein	LSP1		Uncharacterized protein OS=Capra hircus OX=9925 GN=LSP1 PE=4 SV=1	22	7	7	9	362	39.1	4.86	1.29174	0.918652	0.983633	1.06467	0.818189	1.06917	0.810115	0.899158	1.18408	0.2438	0.316846	0.68743	GO:0098761(BP:cellular response to interleukin-7);GO:0006935(BP:chemotaxis);GO:0006952(BP:defense response);GO:0007165(BP:signal transduction);GO:0003779(MF:actin binding)	chx:102177038(LSP1)	chx04625(C-type lectin receptor signaling pathway )	Nuclear	PF02029(Caldesmon)
A0A452FLS8	Ig-like domain-containing protein	LOC102186727		Ig-like domain-containing protein OS=Capra hircus OX=9925 GN=LOC102186727 PE=3 SV=1	2	1	1	2	322	36.4	8.75	0.990978	0.93465	1.12189	1.01584	0.763101	0.950777	0.860595	0.858158	1.18374	0.2434	0.111804	0.675742	GO:0019882(BP:antigen processing and presentation);GO:0006955(BP:immune response);GO:0016021(CC:integral component of membrane);GO:0042613(CC:MHC class II protein complex)			PlasmaMembrane	PF07654(Immunoglobulin C1-set domain);PF00993(Class II histocompatibility antigen, alpha domain)
A0A452FNT9	Uncharacterized protein	RRM2B		Uncharacterized protein OS=Capra hircus OX=9925 GN=RRM2B PE=3 SV=1	10	3	3	4	348	40.2	4.97	1	1.12641	1.13265	1.08635	0.866302	0.936949	0.950121	0.917791	1.18366	0.2433	0.0387946	0.675742	GO:0009263(BP:deoxyribonucleotide biosynthetic process);GO:0046872(MF:metal ion binding);GO:0016491(MF:oxidoreductase activity)			Cytoplasmic	PF00268(Ribonucleotide reductase, small chain)
A0A452E7I3	Sema domain-containing protein	PLXNC1		Sema domain-containing protein OS=Capra hircus OX=9925 GN=PLXNC1 PE=3 SV=1	9	12	12	13	1578	177.4	7.71	1.31795	1.28181	1.14853	1.24943	0.970186	1.25199	0.946476	1.05622	1.18293	0.2424	0.178878	0.675742	GO:0016021(CC:integral component of membrane);GO:0017154(MF:semaphorin receptor activity)			PlasmaMembrane	PF01437(Plexin repeat);PF01403(Sema domain);PF01833(IPT/TIG domain);PF08337(Plexin cytoplasmic RasGAP domain)
A0A452FZ55	Phosphoenolpyruvate carboxykinase (GTP)	PCK2		Phosphoenolpyruvate carboxykinase (GTP) OS=Capra hircus OX=9925 GN=PCK2 PE=3 SV=1	38	19	19	48	640	70.7	8	1.08807	1.02174	1.0873	1.06571	0.844011	1.05259	0.80638	0.900994	1.18281	0.2422	0.156389	0.675742	GO:0006094(BP:gluconeogenesis);GO:0005739(CC:mitochondrion);GO:0005525(MF:GTP binding);GO:0004613(MF:phosphoenolpyruvate carboxykinase (GTP) activity)	chx:102179952(PCK2)	chx04964(Proximal tubule bicarbonate reclamation );chx00620(Pyruvate metabolism );chx03320(PPAR signaling pathway );chx04068(FoxO signaling pathway );chx00020(Citrate cycle (TCA cycle) );chx00010(Glycolysis / Gluconeogenesis );chx04920(Adipocytokine signaling pathway );chx04151(PI3K-Akt signaling pathway );chx04910(Insulin signaling pathway );chx04922(Glucagon signaling pathway );chx04152(AMPK si…	Mitochondrial	PF00821(Phosphoenolpyruvate carboxykinase C-terminal P-loop domain);PF17297(Phosphoenolpyruvate carboxykinase N-terminal domain)
A0A452DMF8	IF rod domain-containing protein	KRT5		IF rod domain-containing protein OS=Capra hircus OX=9925 GN=KRT5 PE=3 SV=1	30	10	17	73	561	60.2	8.88	1.23172	0.641552	0.636993	0.836755	0.797643	0.673383	0.651354	0.70746	1.18276	0.2422	0.58325	0.800436	GO:0005737(CC:cytoplasm);GO:0045095(CC:keratin filament);GO:0005886(CC:plasma membrane);GO:0097110(MF:scaffold protein binding)			Nuclear	PF00038(Intermediate filament protein);PF16208(Keratin type II head)
A0A452DTD7	Ig-like domain-containing protein	VSTM2A		Ig-like domain-containing protein OS=Capra hircus OX=9925 GN=VSTM2A PE=4 SV=1	9	2	2	2	236	26.2	8.24	1.33705	1.56056	1.42756	1.44172	1.12889	1.51228	1.01645	1.21921	1.18251	0.2419	0.275255	0.676475				Nuclear	PF07686(Immunoglobulin V-set domain)
A0A452EFR2	Protein phosphatase 1 regulatory subunit	PPP1R12B		Protein phosphatase 1 regulatory subunit OS=Capra hircus OX=9925 GN=PPP1R12B PE=4 SV=1	1	1	1	1	983	107.4	6.23	1.27284	0.946238	1.21747	1.14552	0.882278	1.13792	0.886096	0.968766	1.18245	0.2418	0.252621	0.675742	GO:0007165(BP:signal transduction);GO:0005737(CC:cytoplasm);GO:0019208(MF:phosphatase regulator activity);GO:0019901(MF:protein kinase binding)	chx:102181773(PPP1R12B)	chx04810(Regulation of actin cytoskeleton );chx04510(Focal adhesion );chx04270(Vascular smooth muscle contraction );chx04921(Oxytocin signaling pathway )	Nuclear	PF15898(cGMP-dependent protein kinase interacting domain);PF12796(Ankyrin repeats (3 copies))
A0A452FE09	Uncharacterized protein	TIA1		Uncharacterized protein OS=Capra hircus OX=9925 GN=TIA1 PE=4 SV=1	8	1	4	9	380	42.5	8.51	0.920766	1.15803	1.02019	1.033	1.0075	0.638564	0.975714	0.873924	1.18202	0.2413	0.323286	0.6878	GO:0042036(BP:negative regulation of cytokine biosynthetic process);GO:0017148(BP:negative regulation of translation);GO:1903608(BP:protein localization to cytoplasmic stress granule);GO:0048024(BP:regulation of mRNA splicing, via spliceosome);GO:0010494(CC:cytoplasmic stress granule);GO:0005829(CC:cytosol);GO:0097165(CC:nuclear stress granule);GO:0005654(CC:nucleoplasm);GO:0035925(MF:mRNA 3'-UTR…			Extracellular;Nuclear	PF00076(RNA recognition motif. (a.k.a. RRM, RBD, or RNP domain))
A0A452E4E1	Uncharacterized protein	ENTPD2		Uncharacterized protein OS=Capra hircus OX=9925 GN=ENTPD2 PE=3 SV=1	14	5	5	9	495	53.8	8.72	2.15444	1.19573	1.3417	1.56396	0.986943	1.85783	1.12468	1.32315	1.18199	0.2412	0.582166	0.800436	GO:0007186(BP:G protein-coupled receptor signaling pathway);GO:0030168(BP:platelet activation);GO:0009181(BP:purine ribonucleoside diphosphate catabolic process);GO:0005604(CC:basement membrane);GO:0016021(CC:integral component of membrane);GO:0005886(CC:plasma membrane);GO:0005524(MF:ATP binding);GO:0017110(MF:nucleoside-diphosphatase activity);GO:0017111(MF:nucleoside-triphosphatase activity)			PlasmaMembrane	PF01150(GDA1/CD39 (nucleoside phosphatase) family)
P68215	Fibrinogen alpha chain (Fragment)	FGA	FUNCTION: Cleaved by the protease thrombin to yield monomers which, together with fibrinogen beta (FGB) and fibrinogen gamma (FGG), polymerize to form an insoluble fibrin matrix. Fibrin has a major function in hemostasis as one of the primary components of blood clots. In addition, functions during the early stages of wound repair to stabilize the lesion and guide cell migration during re-epithel…	Fibrinogen alpha chain (Fragment) OS=Capra hircus OX=9925 GN=FGA PE=1 SV=1	100	1	1	2	19	1.8	3.95	0.657596	0.412033	0.338984	0.469538	0.361158	0.363482	0.467268	0.397302	1.18181	0.241	0.540585	0.778222	GO:0002250(BP:adaptive immune response);GO:0007596(BP:blood coagulation);GO:0045087(BP:innate immune response);GO:0005576(CC:extracellular region)			Mitochondrial;Nuclear
A0A452EGW1	PNPLA domain-containing protein	PNPLA4		PNPLA domain-containing protein OS=Capra hircus OX=9925 GN=PNPLA4 PE=4 SV=1	7	1	1	1	249	27.4	9.23	1.05513	1.09569	1.34336	1.16473	1.047	0.909895	1.00035	0.985747	1.18157	0.2407	0.174967	0.675742	GO:0016042(BP:lipid catabolic process);GO:0016021(CC:integral component of membrane);GO:0005739(CC:mitochondrion);GO:0050253(MF:retinyl-palmitate esterase activity);GO:0004806(MF:triglyceride lipase activity)			PlasmaMembrane	PF01734(Patatin-like phospholipase)
A0A452EQA4	Uncharacterized protein	SRI		Uncharacterized protein OS=Capra hircus OX=9925 GN=SRI PE=4 SV=1	49	7	7	18	183	20.3	5.34	0.960857	0.94923	0.894699	0.934928	0.724202	0.876321	0.773749	0.791424	1.18132	0.2404	0.0672604	0.675742	GO:0005509(MF:calcium ion binding)			Cytoplasmic	PF13833(EF-hand domain pair);PF13405(EF-hand domain)
A0A452DZZ1	Contactin associated protein like 5	CNTNAP5		Contactin associated protein like 5 OS=Capra hircus OX=9925 GN=CNTNAP5 PE=3 SV=1	4	3	3	3	911	101.9	6.54	1.15871	1.15265	1.80975	1.3737	1.20929	1.06536	1.21452	1.16306	1.18111	0.2401	0.437451	0.725345				Extracellular	PF02210(Laminin G domain)
A0A452EVC4	Coiled-coil domain-containing protein 52	SPICE1		Coiled-coil domain-containing protein 52 OS=Capra hircus OX=9925 GN=SPICE1 PE=4 SV=1	1	1	1	2	860	95.7	6.83	0.828244	0.701288	0.833378	0.787637	0.613563	0.741776	0.646226	0.667188	1.18053	0.2394	0.106677	0.675742	GO:0090307(BP:mitotic spindle assembly)			Nuclear	PF15678(Centriole duplication and mitotic chromosome congression)
A0A452G422	SH3 domain-containing protein	ABI3		SH3 domain-containing protein OS=Capra hircus OX=9925 GN=ABI3 PE=3 SV=1	3	1	1	1	357	38.5	5.43	1.15875	1.00533	1.33232	1.16547	1.03876	0.97653	0.947602	0.987632	1.18006	0.2389	0.194031	0.675742	GO:0030334(BP:regulation of cell migration);GO:0005737(CC:cytoplasm);GO:0030027(CC:lamellipodium);GO:0042802(MF:identical protein binding)			Nuclear	PF14604(Variant SH3 domain);PF07815(Abl-interactor HHR)
A0A452EFC3	Uncharacterized protein	PRXL2B		Uncharacterized protein OS=Capra hircus OX=9925 GN=PRXL2B PE=4 SV=1	20	4	4	10	201	21.4	6.33	1.58751	1.5396	1.06981	1.39897	1.03149	1.5278	0.997482	1.18559	1.17998	0.2388	0.420725	0.720855	GO:0055114(BP:oxidation-reduction process)	chx:102184926(FAM213B)	chx00590(Arachidonic acid metabolism )	Cytoplasmic	PF13911(AhpC/TSA antioxidant enzyme)
A0A452ES86	Uncharacterized protein	ZCCHC17		Uncharacterized protein OS=Capra hircus OX=9925 GN=ZCCHC17 PE=4 SV=1	3	1	1	1	241	27.5	9.7	0.790835	0.740989	0.777552	0.769792	0.571868	0.744378	0.641453	0.652566	1.17964	0.2383	0.134983	0.675742	GO:0003676(MF:nucleic acid binding);GO:0008270(MF:zinc ion binding)			Nuclear	PF00575(S1 RNA binding domain)
A0A452EZ63	Exocyst complex component 6			Exocyst complex component 6 OS=Capra hircus OX=9925 PE=3 SV=1	2	1	1	2	333	38.9	6.86	0.978167	0.937304	1.29722	1.0709	0.807292	1.10626	0.810787	0.908115	1.17925	0.2379	0.342386	0.692291	GO:0006904(BP:vesicle docking involved in exocytosis);GO:0000145(CC:exocyst)			PlasmaMembrane	PF04091(Exocyst complex subunit Sec15-like)
A0A452FLE8	Uncharacterized protein	APOE		Uncharacterized protein OS=Capra hircus OX=9925 GN=APOE PE=3 SV=1	49	15	15	40	326	37.2	6.3	1.44072	1.49373	1.72437	1.55294	1.11366	1.83301	1.00415	1.31694	1.1792	0.2378	0.465478	0.738382	GO:0097113(BP:AMPA glutamate receptor clustering);GO:0042982(BP:amyloid precursor protein metabolic process);GO:0048844(BP:artery morphogenesis);GO:0006874(BP:cellular calcium ion homeostasis);GO:0019934(BP:cGMP-mediated signaling);GO:0006707(BP:cholesterol catabolic process);GO:0033344(BP:cholesterol efflux);GO:0042632(BP:cholesterol homeostasis);GO:0034382(BP:chylomicron remnant clearance);GO:0…			Extracellular	PF01442(Apolipoprotein A1/A4/E domain)
A0A452F6T6	WH2 domain-containing protein	WIPF2		WH2 domain-containing protein OS=Capra hircus OX=9925 GN=WIPF2 PE=4 SV=1	14	5	5	5	439	46.1	10.93	1.32586	0.972348	1.20284	1.16702	0.851527	1.25208	0.865744	0.989782	1.17906	0.2376	0.351837	0.693995	GO:0005654(CC:nucleoplasm);GO:0005886(CC:plasma membrane);GO:0003779(MF:actin binding)	chx:102187260(WIPF2)	chx04144(Endocytosis )	Nuclear	PF02205(WH2 motif)
A0A452F1X1	Uncharacterized protein	FAIM		Uncharacterized protein OS=Capra hircus OX=9925 GN=FAIM PE=4 SV=1	17	4	4	4	201	22.6	5.1	1.46751	1.19323	1.62452	1.42842	0.883245	1.79077	0.961266	1.21176	1.1788	0.2373	0.547292	0.782555	GO:0043066(BP:negative regulation of apoptotic process)			Cytoplasmic	PF06905(Fas apoptotic inhibitory molecule (FAIM1))
A0A452FUI6	ADF-H domain-containing protein	COTL1		ADF-H domain-containing protein OS=Capra hircus OX=9925 GN=COTL1 PE=4 SV=1	39	8	8	26	142	16	5.22	1.68762	1.44411	1.58681	1.57285	1.23081	1.63367	1.14079	1.33509	1.17809	0.2364	0.255273	0.675742	GO:0050832(BP:defense response to fungus);GO:0005829(CC:cytosol);GO:0003779(MF:actin binding);GO:0019899(MF:enzyme binding)			Cytoplasmic	PF00241(Cofilin/tropomyosin-type actin-binding protein)
A0A452G2E3	Uncharacterized protein	TRRAP		Uncharacterized protein OS=Capra hircus OX=9925 GN=TRRAP PE=4 SV=1	1	2	2	2	3867	437.3	8.13	1.04982	1.02765	1.04791	1.04179	0.814464	0.900576	0.938004	0.884348	1.17803	0.2364	0.0454755	0.675742	GO:0016573(BP:histone acetylation);GO:0000123(CC:histone acetyltransferase complex);GO:0016301(MF:kinase activity)			Nuclear	PF02259(FAT domain);PF00454(Phosphatidylinositol 3- and 4-kinase)
A0A452EIV0	Trimethylguanosine synthase	TGS1		Trimethylguanosine synthase OS=Capra hircus OX=9925 GN=TGS1 PE=4 SV=1	1	1	1	1	853	95.8	5.2	1.60542	1.2694	1.36996	1.41493	1.1132	1.32662	1.1641	1.20131	1.17782	0.2361	0.157907	0.675742	GO:0009452(BP:7-methylguanosine RNA capping);GO:0005829(CC:cytosol);GO:0005634(CC:nucleus);GO:0071164(MF:RNA trimethylguanosine synthase activity)	chx:102183981(TGS1)	chx03013(RNA transport )	Nuclear	PF09445(RNA cap guanine-N2 methyltransferase)
A0A452ECY5	Bis(5'-nucleosyl)-tetraphosphatase [asymmetrical]	NUDT2		Bis(5'-nucleosyl)-tetraphosphatase [asymmetrical] OS=Capra hircus OX=9925 GN=NUDT2 PE=3 SV=1	31	4	4	5	147	16.8	5.22	0.966651	1.06144	1.63294	1.22034	1.02559	1.00402	1.07879	1.03614	1.17778	0.2361	0.469823	0.740329	GO:0008796(MF:bis(5'-nucleosyl)-tetraphosphatase activity)	chx:102169758(NUDT2)	chx00230(Purine metabolism );chx00240(Pyrimidine metabolism )	Cytoplasmic	PF00293(NUDIX domain)
A0A452EWI6	RING-type domain-containing protein	SCAF11		RING-type domain-containing protein OS=Capra hircus OX=9925 GN=SCAF11 PE=4 SV=1	2	2	2	3	1434	160	8.24	0.753702	0.801115	0.844714	0.799844	0.627891	0.760264	0.650027	0.679394	1.17729	0.2355	0.0794242	0.675742				Nuclear	PF13639(Ring finger domain)
A0A452DQ19	WD_REPEATS_REGION domain-containing protein	WDR6		WD_REPEATS_REGION domain-containing protein OS=Capra hircus OX=9925 GN=WDR6 PE=4 SV=1	10	10	10	12	1124	121.8	6.81	1.14459	1.04916	1.15531	1.11635	0.840692	1.05677	0.948347	0.948602	1.17684	0.2349	0.0967021	0.675742	GO:0005829(CC:cytosol);GO:0005886(CC:plasma membrane)			PlasmaMembrane;Cytoplasmic	PF00400(WD domain, G-beta repeat)
A0A452G270	Uncharacterized protein	DIAPH1		Uncharacterized protein OS=Capra hircus OX=9925 GN=DIAPH1 PE=3 SV=1	12	12	12	17	1258	139.6	5.48	1.13015	1.03265	1.09141	1.08474	0.823477	1.01463	0.927136	0.921748	1.17683	0.2349	0.0790883	0.675742	GO:0030041(BP:actin filament polymerization);GO:0071420(BP:cellular response to histamine);GO:0035372(BP:protein localization to microtubule);GO:0008360(BP:regulation of cell shape);GO:0051493(BP:regulation of cytoskeleton organization);GO:0032886(BP:regulation of microtubule-based process);GO:0051279(BP:regulation of release of sequestered calcium ion into cytosol);GO:0072686(CC:mitotic spindle)…			Nuclear	PF06345(DRF Autoregulatory Domain);PF06367(Diaphanous FH3 Domain);PF06371(Diaphanous GTPase-binding Domain);PF06346(Formin Homology Region 1);PF02181(Formin Homology 2 Domain)
A0A452FUX8	Aldolase_II domain-containing protein	ADD1		Aldolase_II domain-containing protein OS=Capra hircus OX=9925 GN=ADD1 PE=3 SV=1	37	2	26	61	736	80.7	6.01	1.40163	1.31827	1.62702	1.44897	1.15452	1.45243	1.08719	1.23138	1.17671	0.2348	0.211077	0.675742	GO:0051017(BP:actin filament bundle assembly);GO:0051016(BP:barbed-end actin filament capping);GO:0000902(BP:cell morphogenesis);GO:0006884(BP:cell volume homeostasis);GO:0071277(BP:cellular response to calcium ion);GO:0030218(BP:erythrocyte differentiation);GO:0020027(BP:hemoglobin metabolic process);GO:0048873(BP:homeostasis of number of cells within a tissue);GO:0001701(BP:in utero embryonic d…			Nuclear	PF00596(Class II Aldolase and Adducin N-terminal domain)
A0A452F340	Phosphodiesterase	PDE6A		Phosphodiesterase OS=Capra hircus OX=9925 GN=PDE6A PE=3 SV=1	2	1	1	1	856	98.8	5.64	0.23307	0.23965	0.219522	0.230747	0.179675	0.203664	0.204961	0.1961	1.17668	0.2347	0.0311198	0.675742	GO:0007186(BP:G protein-coupled receptor signaling pathway);GO:0051480(BP:regulation of cytosolic calcium ion concentration);GO:0007601(BP:visual perception);GO:0005623(CC:cell);GO:0047555(MF:3',5'-cyclic-GMP phosphodiesterase activity);GO:0046872(MF:metal ion binding)			Cytoplasmic	PF00233(3'5'-cyclic nucleotide phosphodiesterase);PF01590(GAF domain)
A0A452G9S5	Uncharacterized protein	DCXR		Uncharacterized protein OS=Capra hircus OX=9925 GN=DCXR PE=4 SV=1	39	8	8	16	244	25.7	7.9	0.810327	0.748246	0.870761	0.809778	0.61822	0.74367	0.702821	0.688237	1.1766	0.2346	0.0763998	0.675742	GO:0006006(BP:glucose metabolic process);GO:0006739(BP:NADP metabolic process);GO:0005997(BP:xylulose metabolic process);GO:0005903(CC:brush border);GO:0005881(CC:cytoplasmic microtubule);GO:0005902(CC:microvillus);GO:0042802(MF:identical protein binding);GO:0050038(MF:L-xylulose reductase (NADP+) activity);GO:0016655(MF:oxidoreductase activity, acting on NAD(P)H, quinone or similar compound as a…	chx:102191238()	chx00040(Pentose and glucuronate interconversions )	Mitochondrial	PF13561(Enoyl-(Acyl carrier protein) reductase)
A0A452G0Q5	Phosphoinositide phospholipase C	PLCD3		Phosphoinositide phospholipase C OS=Capra hircus OX=9925 GN=PLCD3 PE=4 SV=1	3	3	3	4	782	88.8	7.46	1.16985	1.22704	1.43016	1.27568	0.951573	1.27531	1.02771	1.08487	1.17589	0.2338	0.206544	0.675742	GO:0001525(BP:angiogenesis);GO:0035556(BP:intracellular signal transduction);GO:0060716(BP:labyrinthine layer blood vessel development);GO:0016042(BP:lipid catabolic process);GO:0042127(BP:regulation of cell proliferation);GO:0004435(MF:phosphatidylinositol phospholipase C activity)			Nuclear	PF14788(EF hand);PF00168(C2 domain);PF00387(Phosphatidylinositol-specific phospholipase C, Y domain);PF00388(Phosphatidylinositol-specific phospholipase C, X domain)
A0A452DY25	RING-type E3 ubiquitin transferase	RMND5B		RING-type E3 ubiquitin transferase OS=Capra hircus OX=9925 GN=RMND5B PE=4 SV=1	2	1	1	1	393	44.3	6.33	0.750009	0.758736	0.877343	0.795362	0.586033	0.769443	0.673984	0.676487	1.17573	0.2336	0.155199	0.675742	GO:0005829(CC:cytosol)			Cytoplasmic	PF10607(CTLH/CRA C-terminal to LisH motif domain)
A0A452EF37	CAP10 domain-containing protein	POGLUT1		CAP10 domain-containing protein OS=Capra hircus OX=9925 GN=POGLUT1 PE=4 SV=1	19	8	8	11	392	45.9	8.48	0.989739	0.932275	0.980287	0.967434	0.743185	0.969442	0.756467	0.823031	1.17545	0.2332	0.182147	0.675742	GO:0048318(BP:axial mesoderm development);GO:0072358(BP:cardiovascular system development);GO:0060537(BP:muscle tissue development);GO:0048339(BP:paraxial mesoderm development);GO:0045747(BP:positive regulation of Notch signaling pathway);GO:0018242(BP:protein O-linked glycosylation via serine);GO:0010470(BP:regulation of gastrulation);GO:0001756(BP:somitogenesis);GO:0005829(CC:cytosol);GO:000578…	chx:102191273(POGLUT1)	chx00514(Other types of O-glycan biosynthesis )	Cytoplasmic;Mitochondrial	PF05686(Glycosyl transferase family 90)
A0A452EY36	Hist_deacetyl domain-containing protein	HDAC10		Hist_deacetyl domain-containing protein OS=Capra hircus OX=9925 GN=HDAC10 PE=4 SV=1	1	1	1	2	672	71.7	5.83	1.33706	1.1896	1.22293	1.24986	0.947669	1.36175	0.880883	1.06343	1.17531	0.233	0.34088	0.691598	GO:0035825(BP:homologous recombination);GO:0016236(BP:macroautophagy);GO:0000122(BP:negative regulation of transcription by RNA polymerase II);GO:0034983(BP:peptidyl-lysine deacetylation);GO:0032425(BP:positive regulation of mismatch repair);GO:0106048(BP:spermidine deacetylation);GO:0005737(CC:cytoplasm);GO:0000118(CC:histone deacetylase complex);GO:0004407(MF:histone deacetylase activity);GO:00…			PlasmaMembrane;Cytoplasmic	PF00850(Histone deacetylase domain)
A0A452DP52	AFP-like domain-containing protein	NANS		AFP-like domain-containing protein OS=Capra hircus OX=9925 GN=NANS PE=4 SV=1	36	12	12	36	359	40.2	6.9	0.890896	0.771946	0.817523	0.826788	0.638911	0.767944	0.703708	0.703521	1.17521	0.2329	0.0728558	0.675742	GO:0016051(BP:carbohydrate biosynthetic process);GO:0005829(CC:cytosol);GO:0047444(MF:N-acylneuraminate-9-phosphate synthase activity)	chx:102171423(NANS)	chx00520(Amino sugar and nucleotide sugar metabolism )	Cytoplasmic	PF08666(SAF domain);PF03102(NeuB family)
A0A452DSX7	WD repeat-containing protein 35	WDR35	FUNCTION: As a component of the IFT complex A (IFT-A), a complex required for retrograde ciliary transport and entry into cilia of G protein-coupled receptors (GPCRs), it is involved in ciliogenesis and ciliary protein trafficking. {ECO:0000256|PIRNR:PIRNR037536}.	WD repeat-containing protein 35 OS=Capra hircus OX=9925 GN=WDR35 PE=4 SV=1	12	13	13	16	1238	140.2	7.33	0.969241	0.879906	0.918346	0.922498	0.74796	0.862673	0.744428	0.78502	1.17513	0.2328	0.0500423	0.675742	GO:1990830(BP:cellular response to leukemia inhibitory factor);GO:0060271(BP:cilium assembly);GO:0035721(BP:intraciliary retrograde transport);GO:0061512(BP:protein localization to cilium);GO:0005930(CC:axoneme);GO:0005813(CC:centrosome);GO:0036064(CC:ciliary basal body);GO:0030991(CC:intraciliary transport particle A)			Cytoplasmic	PF12894(Anaphase-promoting complex subunit 4 WD40 domain)
A0A452DTR0	Uncharacterized protein	PACSIN3		Uncharacterized protein OS=Capra hircus OX=9925 GN=PACSIN3 PE=4 SV=1	13	5	5	6	424	48.7	6.14	1.10988	1.09747	1.23957	1.14897	0.789298	1.27691	0.86748	0.977895	1.17495	0.2326	0.376771	0.702993	GO:0051926(BP:negative regulation of calcium ion transport);GO:0045806(BP:negative regulation of endocytosis);GO:0097320(BP:plasma membrane tubulation);GO:0051044(BP:positive regulation of membrane protein ectodomain proteolysis);GO:0005829(CC:cytosol);GO:0005886(CC:plasma membrane);GO:0019855(MF:calcium channel inhibitor activity);GO:0008092(MF:cytoskeletal protein binding);GO:0008289(MF:lipid b…			Nuclear	PF00611(Fes/CIP4, and EFC/F-BAR homology domain);PF14604(Variant SH3 domain)
A0A452EYK9	LITAF domain-containing protein	CDIP1		LITAF domain-containing protein OS=Capra hircus OX=9925 GN=CDIP1 PE=3 SV=1	3	1	1	1	208	21.9	5.95	1.74028	1.53823	1.71988	1.66613	1.30683	1.80824	1.13941	1.41816	1.17486	0.2325	0.343014	0.692312	GO:0042771(BP:intrinsic apoptotic signaling pathway in response to DNA damage by p53 class mediator);GO:0033209(BP:tumor necrosis factor-mediated signaling pathway);GO:0098560(CC:cytoplasmic side of late endosome membrane);GO:0098574(CC:cytoplasmic side of lysosomal membrane);GO:0005634(CC:nucleus)			Extracellular	PF10601(LITAF-like zinc ribbon domain)
A0A452DVH9	Uncharacterized protein	SUSD5		Uncharacterized protein OS=Capra hircus OX=9925 GN=SUSD5 PE=4 SV=1	1	1	1	1	623	66.3	4.83	0.94255	0.828956	0.930406	0.900637	0.718971	0.791445	0.790269	0.766895	1.17439	0.2319	0.0439871	0.675742	GO:0007155(BP:cell adhesion);GO:0007219(BP:Notch signaling pathway);GO:0016021(CC:integral component of membrane);GO:0005540(MF:hyaluronic acid binding)			Extracellular;Nuclear	PF00193(Extracellular link domain)
A0A452DWW9	Uncharacterized protein	SCAF4		Uncharacterized protein OS=Capra hircus OX=9925 GN=SCAF4 PE=4 SV=1	4	3	4	4	1144	124.9	9.61	0.829766	0.660159	0.677151	0.722359	0.575931	0.724857	0.544509	0.615099	1.17438	0.2319	0.238502	0.675742	GO:2000805(BP:negative regulation of termination of RNA polymerase II transcription, poly(A)-coupled);GO:0005654(CC:nucleoplasm);GO:0003723(MF:RNA binding);GO:1990269(MF:RNA polymerase II C-terminal domain phosphoserine binding)			Nuclear	PF00076(RNA recognition motif. (a.k.a. RRM, RBD, or RNP domain));PF04818(RNA polymerase II-binding domain.)
A0A452G8U8	Dimethylargininase	DDAH2		Dimethylargininase OS=Capra hircus OX=9925 GN=DDAH2 PE=3 SV=1	45	9	10	29	285	29.7	6.01	1.27235	1.11316	1.03685	1.14079	0.837128	1.19256	0.885423	0.971703	1.17401	0.2314	0.279131	0.677543	GO:0006527(BP:arginine catabolic process);GO:0000052(BP:citrulline metabolic process);GO:0045429(BP:positive regulation of nitric oxide biosynthetic process);GO:0034451(CC:centriolar satellite);GO:0005829(CC:cytosol);GO:0016403(MF:dimethylargininase activity)			Cytoplasmic
A0A452EWQ0	Transmembrane protein 209	TMEM209		Transmembrane protein 209 OS=Capra hircus OX=9925 GN=TMEM209 PE=4 SV=1	3	2	2	2	536	60.1	9.1	1.29101	0.852145	0.985953	1.04304	0.815809	1.01216	0.838215	0.888727	1.17363	0.231	0.365486	0.700153	GO:0016021(CC:integral component of membrane)			Nuclear	PF09786(Cytochrome B561, N terminal)
A0A452DRK5	Hemopexin	HPX	FUNCTION: Binds heme and transports it to the liver for breakdown and iron recovery, after which the free hemopexin returns to the circulation. {ECO:0000256|PIRNR:PIRNR002551}.	Hemopexin OS=Capra hircus OX=9925 GN=HPX PE=3 SV=1	33	16	16	56	459	51.9	7.53	0.629183	0.480985	0.491007	0.533725	0.430466	0.421972	0.511931	0.454789	1.17356	0.2309	0.244572	0.675742	GO:0006879(BP:cellular iron ion homeostasis);GO:0042168(BP:heme metabolic process);GO:0020027(BP:hemoglobin metabolic process);GO:0002925(BP:positive regulation of humoral immune response mediated by circulating immunoglobulin);GO:0002639(BP:positive regulation of immunoglobulin production);GO:0060335(BP:positive regulation of interferon-gamma-mediated signaling pathway);GO:0042531(BP:positive re…			Extracellular	PF00045(Hemopexin)
A0A452DS17	Uncharacterized protein	NRDE2		Uncharacterized protein OS=Capra hircus OX=9925 GN=NRDE2 PE=3 SV=1	2	2	2	2	1153	130	8.43	0.989714	0.87266	1.04791	0.970094	0.810532	0.851229	0.819022	0.826928	1.17313	0.2304	0.10156	0.675742	GO:1902369(BP:negative regulation of RNA catabolic process);GO:0046833(BP:positive regulation of RNA export from nucleus);GO:0006396(BP:RNA processing);GO:0016607(CC:nuclear speck);GO:0005730(CC:nucleolus)			Nuclear	PF08424(NRDE-2, necessary for RNA interference)
A0A452FTH2	Uncharacterized protein	CERS2		Uncharacterized protein OS=Capra hircus OX=9925 GN=CERS2 PE=4 SV=1	7	2	2	2	380	44.9	9	1.22357	1.24097	1.23621	1.23358	0.904255	1.28504	0.965723	1.05167	1.17297	0.2302	0.263039	0.675742	GO:0046513(BP:ceramide biosynthetic process);GO:0005783(CC:endoplasmic reticulum);GO:0016021(CC:integral component of membrane);GO:0005634(CC:nucleus);GO:0003677(MF:DNA binding);GO:0050291(MF:sphingosine N-acyltransferase activity)	chx:102182556(CERS2)	chx00600(Sphingolipid metabolism );chx04071(Sphingolipid signaling pathway )	PlasmaMembrane	PF03798(TLC domain);PF00046(Homeobox domain)
A0A452E4R1	Tyrosine-protein kinase receptor	NTRK3		Tyrosine-protein kinase receptor OS=Capra hircus OX=9925 GN=NTRK3 PE=3 SV=1	3	1	2	3	825	92.7	6.87	1.90518	1.14768	1.6069	1.55325	1.13992	1.72921	1.10508	1.32474	1.1725	0.2296	0.487899	0.747426	GO:0090630(BP:activation of GTPase activity);GO:0000187(BP:activation of MAPK activity);GO:0032148(BP:activation of protein kinase B activity);GO:0007623(BP:circadian rhythm);GO:0007507(BP:heart development);GO:0070306(BP:lens fiber cell differentiation);GO:0042490(BP:mechanoreceptor differentiation);GO:0022011(BP:myelination in peripheral nervous system);GO:0001933(BP:negative regulation of prot…	chx:102185689(NTRK3)	chx04722(Neurotrophin signaling pathway );chx04020(Calcium signaling pathway )	PlasmaMembrane	PF00047(Immunoglobulin domain);PF16920(Tyrosine-protein kinase receptor C2 Ig-like domain);PF01462(Leucine rich repeat N-terminal domain);PF07679(Immunoglobulin I-set domain);PF13855(Leucine rich repeat);PF07714(Protein tyrosine kinase)
A0A452ETY7	Ig-like domain-containing protein	ICAM1		Ig-like domain-containing protein OS=Capra hircus OX=9925 GN=ICAM1 PE=3 SV=1	2	1	1	2	532	58.2	5.8	0.864673	0.866701	0.92513	0.885501	0.768549	0.753711	0.743569	0.755276	1.17242	0.2295	0.0139072	0.675742	GO:0033627(BP:cell adhesion mediated by integrin);GO:1904646(BP:cellular response to amyloid-beta);GO:0071333(BP:cellular response to glucose stimulus);GO:1990830(BP:cellular response to leukemia inhibitory factor);GO:0061028(BP:establishment of endothelial barrier);GO:0007159(BP:leukocyte cell-cell adhesion);GO:0022614(BP:membrane to membrane docking);GO:2000352(BP:negative regulation of endothe…	chx:102181113(ICAM1)	chx04668(TNF signaling pathway );chx04670(Leukocyte transendothelial migration );chx04064(NF-kappa B signaling pathway );chx04514(Cell adhesion molecules );chx04650(Natural killer cell mediated cytotoxicity )	Extracellular;Cytoplasmic;Nuclear	PF03921(Intercellular adhesion molecule (ICAM), N-terminal domain)
A0A452FBZ6	Uncharacterized protein	NFX1		Uncharacterized protein OS=Capra hircus OX=9925 GN=NFX1 PE=3 SV=1	1	1	1	1	1083	119.6	8.32	1.03631	0.934	1.1867	1.05234	0.883662	0.89078	0.918619	0.897687	1.17228	0.2293	0.167171	0.675742	GO:0005634(CC:nucleus);GO:0003700(MF:DNA-binding transcription factor activity);GO:0003676(MF:nucleic acid binding);GO:0008270(MF:zinc ion binding)			Nuclear	PF01424(R3H domain);PF01422(NF-X1 type zinc finger)
A0A452DML1	Protein AF1q	MLLT11		Protein AF1q OS=Capra hircus OX=9925 GN=MLLT11 PE=3 SV=1	9	1	1	1	90	10.1	4.41	1.37589	1.06546	1.02836	1.15657	0.902315	1.00607	1.05186	0.986748	1.1721	0.2291	0.259994	0.675742	GO:0097191(BP:extrinsic apoptotic signaling pathway);GO:0097193(BP:intrinsic apoptotic signaling pathway);GO:0051901(BP:positive regulation of mitochondrial depolarization);GO:0090200(BP:positive regulation of release of cytochrome c from mitochondria);GO:0045893(BP:positive regulation of transcription, DNA-templated);GO:0005829(CC:cytosol);GO:0005654(CC:nucleoplasm)				PF15017(Putative WW-binding domain and destruction box)
A0A452E578	CRIB domain-containing protein	CDC42EP4		CRIB domain-containing protein OS=Capra hircus OX=9925 GN=CDC42EP4 PE=3 SV=1	34	9	10	16	348	36.6	5.1	1.76411	1.34211	1.49565	1.53395	1.09481	1.70438	1.12744	1.30888	1.17196	0.2289	0.398938	0.711138	GO:0071346(BP:cellular response to interferon-gamma);GO:0031274(BP:positive regulation of pseudopodium assembly);GO:0008360(BP:regulation of cell shape);GO:0007266(BP:Rho protein signal transduction);GO:0015629(CC:actin cytoskeleton);GO:0005912(CC:adherens junction);GO:0015630(CC:microtubule cytoskeleton);GO:0045335(CC:phagocytic vesicle);GO:0005886(CC:plasma membrane)			Nuclear	PF14957(Cdc42 effector);PF00786(P21-Rho-binding domain)
A0A452EI70	Uncharacterized protein	WDR19		Uncharacterized protein OS=Capra hircus OX=9925 GN=WDR19 PE=4 SV=1	9	13	13	16	1335	150.8	6.48	0.938474	0.853779	0.904881	0.899044	0.751891	0.783251	0.766405	0.767182	1.17188	0.2288	0.0225211	0.675742	GO:0000902(BP:cell morphogenesis);GO:0060830(BP:ciliary receptor clustering involved in smoothened signaling pathway);GO:0060271(BP:cilium assembly);GO:0055123(BP:digestive system development);GO:0042471(BP:ear morphogenesis);GO:0031076(BP:embryonic camera-type eye development);GO:0048701(BP:embryonic cranial skeleton morphogenesis);GO:0030326(BP:embryonic limb morphogenesis);GO:0008406(BP:gonad …			Cytoplasmic	PF15911(WD domain, G-beta repeat)
A0A452E8X3	Uncharacterized protein	ARHGDIB		Uncharacterized protein OS=Capra hircus OX=9925 GN=ARHGDIB PE=3 SV=1	39	7	7	13	200	22.8	5.2	1.18013	0.787054	0.871159	0.946115	0.777492	0.901685	0.742983	0.807387	1.17182	0.2288	0.370258	0.701701	GO:1901164(BP:negative regulation of trophoblast cell migration);GO:2000249(BP:regulation of actin cytoskeleton reorganization);GO:0035023(BP:regulation of Rho protein signal transduction);GO:0005829(CC:cytosol);GO:0003924(MF:GTPase activity);GO:0048365(MF:Rac GTPase binding);GO:0005094(MF:Rho GDP-dissociation inhibitor activity)	chx:108636040(ARHGDIB)	chx04962(Vasopressin-regulated water reabsorption );chx04722(Neurotrophin signaling pathway )	Cytoplasmic	PF02115(RHO protein GDP dissociation inhibitor)
A0A452EXA4	Glutathione transferase	GSTA4		Glutathione transferase OS=Capra hircus OX=9925 GN=GSTA4 PE=3 SV=1	36	9	9	40	222	25.6	7.71	0.933383	0.934131	0.978497	0.948671	0.734348	0.840874	0.85421	0.809811	1.17147	0.2283	0.0522283	0.675742	GO:0006749(BP:glutathione metabolic process);GO:0006805(BP:xenobiotic metabolic process);GO:0004364(MF:glutathione transferase activity);GO:0042803(MF:protein homodimerization activity)	chx:102175171()	chx00983(Drug metabolism - other enzymes );chx00982(Drug metabolism - cytochrome P450 );chx00980(Metabolism of xenobiotics by cytochrome P450 );chx00480(Glutathione metabolism )	Cytoplasmic	PF02798(Glutathione S-transferase, N-terminal domain);PF14497(Glutathione S-transferase, C-terminal domain)
A0A452DK53	Tyrosine-protein kinase	YES1		Tyrosine-protein kinase OS=Capra hircus OX=9925 GN=YES1 PE=3 SV=1	10	1	6	17	531	59.3	6.29	1.41153	1.34164	1.38091	1.37803	1.08713	1.3504	1.09195	1.17649	1.1713	0.2281	0.140155	0.675742	GO:0005524(MF:ATP binding);GO:0004715(MF:non-membrane spanning protein tyrosine kinase activity)				PF00017(SH2 domain);PF00018(SH3 domain);PF07714(Protein tyrosine kinase)
A0A452EAH8	Uncharacterized protein	EMB		Uncharacterized protein OS=Capra hircus OX=9925 GN=EMB PE=4 SV=1	2	1	1	1	297	33.2	7.33	0.834265	0.867294	0.892434	0.864664	0.704587	0.794642	0.715621	0.738283	1.17118	0.228	0.0270942	0.675742	GO:0007411(BP:axon guidance);GO:0007155(BP:cell adhesion);GO:0016021(CC:integral component of membrane);GO:0005886(CC:plasma membrane)			Cytoplasmic;Nuclear	PF07679(Immunoglobulin I-set domain)
A0A452EWW9	Uncharacterized protein	TCEA2		Uncharacterized protein OS=Capra hircus OX=9925 GN=TCEA2 PE=3 SV=1	11	1	3	4	299	33.4	9.22	0.670917	0.627335	0.647904	0.648718	0.492936	0.666033	0.503214	0.554061	1.17084	0.2275	0.229825	0.675742	GO:0006355(BP:regulation of transcription, DNA-templated);GO:0006351(BP:transcription, DNA-templated);GO:0005634(CC:nucleus);GO:0003676(MF:nucleic acid binding);GO:0008270(MF:zinc ion binding)			Nuclear	PF08711(TFIIS helical bundle-like domain);PF07500(Transcription factor S-II (TFIIS), central domain);PF01096(Transcription factor S-II (TFIIS))
A0A452EY52	Amino acid transporter	SLC1A3		Amino acid transporter OS=Capra hircus OX=9925 GN=SLC1A3 PE=3 SV=1	23	12	12	59	542	59.5	8.16	2.4386	1.82341	1.40929	1.89043	1.31348	2.13071	1.40086	1.61502	1.17053	0.2272	0.525415	0.768676	GO:0031223(BP:auditory behavior);GO:0048667(BP:cell morphogenesis involved in neuron differentiation);GO:1902476(BP:chloride transmembrane transport);GO:0021545(BP:cranial nerve development);GO:0070779(BP:D-aspartate import across plasma membrane);GO:0009449(BP:gamma-aminobutyric acid biosynthetic process);GO:0140009(BP:L-aspartate import across plasma membrane);GO:0098712(BP:L-glutamate import a…	chx:102171550(SLC1A3)	chx04724(Glutamatergic synapse );chx04721(Synaptic vesicle cycle )	PlasmaMembrane	PF00375(Sodium:dicarboxylate symporter family)
A0A452FBQ2	Uncharacterized protein			Uncharacterized protein OS=Capra hircus OX=9925 PE=3 SV=1	10	2	3	6	384	41.1	6.64	0.803208	0.579717	0.744803	0.709243	0.55139	0.712394	0.555094	0.606293	1.1698	0.2263	0.297652	0.67933	GO:0006355(BP:regulation of transcription, DNA-templated);GO:0003723(MF:RNA binding)			Nuclear	PF00076(RNA recognition motif. (a.k.a. RRM, RBD, or RNP domain))
A0A452EN22	2'-deoxynucleoside 5'-phosphate N-hydrolase 1	DNPH1	FUNCTION: Catalyzes the cleavage of the N-glycosidic bond of deoxyribonucleoside 5'-monophosphates to yield deoxyribose 5-phosphate and a purine or pyrimidine base. Deoxyribonucleoside 5'-monophosphates containing purine bases are preferred to those containing pyrimidine bases. {ECO:0000256|HAMAP-Rule:MF_03036}.	2'-deoxynucleoside 5'-phosphate N-hydrolase 1 OS=Capra hircus OX=9925 GN=DNPH1 PE=3 SV=1	25	5	5	28	163	17.9	5.25	0.985429	0.895619	0.901292	0.927447	0.756919	0.872228	0.74953	0.792892	1.1697	0.2261	0.057492	0.675742	GO:0009159(BP:deoxyribonucleoside monophosphate catabolic process);GO:0009116(BP:nucleoside metabolic process);GO:0009117(BP:nucleotide metabolic process);GO:0005737(CC:cytoplasm);GO:0005634(CC:nucleus);GO:0070694(MF:deoxyribonucleoside 5'-monophosphate N-glycosidase activity);GO:0042803(MF:protein homodimerization activity)			Cytoplasmic	PF05014(Nucleoside 2-deoxyribosyltransferase)
A0A452EMC3	DET1- and DDB1-associated protein 1	DDA1		DET1- and DDB1-associated protein 1 OS=Capra hircus OX=9925 GN=DDA1 PE=3 SV=1	19	3	3	4	139	15.6	8.6	0.875341	0.923865	0.789781	0.862996	0.701406	0.820515	0.691507	0.737809	1.16967	0.2261	0.0934461	0.675742	GO:0032434(BP:regulation of proteasomal ubiquitin-dependent protein catabolic process)			Nuclear	PF10172(Det1 complexing ubiquitin ligase)
A0A452EAS6	WASH complex subunit 5	WASHC5		WASH complex subunit 5 OS=Capra hircus OX=9925 GN=WASHC5 PE=3 SV=1	13	14	14	19	1159	134.2	7.17	1.23717	1.27957	1.20776	1.2415	1.04321	1.14187	0.999423	1.0615	1.16957	0.226	0.0328138	0.675742	GO:0034629(BP:cellular protein-containing complex localization);GO:0016197(BP:endosomal transport);GO:0007040(BP:lysosome organization);GO:0001556(BP:oocyte maturation);GO:0040038(BP:polar body extrusion after meiotic divisions);GO:0043933(BP:protein-containing complex subunit organization);GO:0051125(BP:regulation of actin nucleation);GO:0097494(BP:regulation of vesicle size);GO:0090306(BP:spind…	chx:102187242(WASHC5)	chx04144(Endocytosis )	Nuclear	PF10266(Hereditary spastic paraplegia protein strumpellin)
A0A452FKE4	Bardet-Biedl syndrome 7 protein homolog	BBS7	FUNCTION: The BBSome complex is thought to function as a coat complex required for sorting of specific membrane proteins to the primary cilia. The BBSome complex is required for ciliogenesis but is dispensable for centriolar satellite function. {ECO:0000256|PIRNR:PIRNR011091}.	Bardet-Biedl syndrome 7 protein homolog OS=Capra hircus OX=9925 GN=BBS7 PE=4 SV=1	3	2	2	3	715	80.3	6.13	1.0224	0.971359	0.840806	0.944855	0.730127	0.938241	0.755421	0.80793	1.16948	0.2259	0.184992	0.675742	GO:1905515(BP:non-motile cilium assembly);GO:0032436(BP:positive regulation of proteasomal ubiquitin-dependent protein catabolic process);GO:0015031(BP:protein transport);GO:0006357(BP:regulation of transcription by RNA polymerase II);GO:0034464(CC:BBSome);GO:0005813(CC:centrosome);GO:0036064(CC:ciliary basal body);GO:0005737(CC:cytoplasm);GO:0001103(MF:RNA polymerase II repressing transcription …			Nuclear
A0A452G2B4	Uncharacterized protein	SLC1A4		Uncharacterized protein OS=Capra hircus OX=9925 GN=SLC1A4 PE=4 SV=1	9	4	4	4	524	55.3	6.6	2.81356	0.996651	1.40342	1.73788	1.46934	1.62578	1.36299	1.48604	1.16947	0.2259	0.693411	0.856437	GO:0016021(CC:integral component of membrane);GO:0015293(MF:symporter activity)			PlasmaMembrane	PF00375(Sodium:dicarboxylate symporter family)
A0A452ERB8	Uncharacterized protein	TECPR2		Uncharacterized protein OS=Capra hircus OX=9925 GN=TECPR2 PE=4 SV=1	4	5	5	5	1379	148.9	5.57	1.141	1.00486	1.00963	1.05183	0.802019	1.06554	0.830988	0.899516	1.16933	0.2257	0.204101	0.675742	GO:0032527(BP:protein exit from endoplasmic reticulum);GO:0005737(CC:cytoplasm)			Extracellular;PlasmaMembrane;Nuclear	PF06462(Propeller)
A0A452EAS7	SAM_MT_RSMB_NOP domain-containing protein	NSUN5		SAM_MT_RSMB_NOP domain-containing protein OS=Capra hircus OX=9925 GN=NSUN5 PE=3 SV=1	2	1	1	1	462	49.9	9.23	1.05141	0.792343	0.997949	0.947233	0.793795	0.921122	0.715297	0.810071	1.16932	0.2257	0.243584	0.675742	GO:0032259(BP:methylation);GO:0005730(CC:nucleolus);GO:0005654(CC:nucleoplasm);GO:0008168(MF:methyltransferase activity);GO:0003723(MF:RNA binding)			Nuclear	PF01189(16S rRNA methyltransferase RsmB/F)
A0A452FGS0	Dipeptidyl peptidase 4	DPP4		Dipeptidyl peptidase 4 OS=Capra hircus OX=9925 GN=DPP4 PE=3 SV=1	1	1	1	1	767	88.6	6.27	0.77092	0.686099	0.967682	0.808234	0.608727	0.731659	0.733286	0.691224	1.16928	0.2256	0.299628	0.67933	GO:0001662(BP:behavioral fear response);GO:0043542(BP:endothelial cell migration);GO:0035641(BP:locomotory exploration behavior);GO:0010716(BP:negative regulation of extracellular matrix disassembly);GO:0090024(BP:negative regulation of neutrophil chemotaxis);GO:0008284(BP:positive regulation of cell proliferation);GO:0036343(BP:psychomotor behavior);GO:0033632(BP:regulation of cell-cell adhesion…			PlasmaMembrane	PF00930(Dipeptidyl peptidase IV (DPP IV) N-terminal region);PF00326(Prolyl oligopeptidase family)
A0A452G8L3	Uncharacterized protein	ST14		Uncharacterized protein OS=Capra hircus OX=9925 GN=ST14 PE=4 SV=1	1	1	1	1	890	98.2	6.46	1.30461	1.05848	0.98541	1.11617	0.885938	1.11909	0.85884	0.954622	1.16922	0.2256	0.27404	0.675898	GO:0060672(BP:epithelial cell morphogenesis involved in placental branching);GO:0030216(BP:keratinocyte differentiation);GO:0001843(BP:neural tube closure);GO:0005576(CC:extracellular region);GO:0019897(CC:extrinsic component of plasma membrane);GO:0016021(CC:integral component of membrane);GO:0004252(MF:serine-type endopeptidase activity)			Extracellular	PF01390(SEA domain);PF00057(Low-density lipoprotein receptor domain class A);PF00089(Trypsin);PF00431(CUB domain)
A0A452F7E4	GTP cyclohydrolase 1	GCH1		GTP cyclohydrolase 1 OS=Capra hircus OX=9925 GN=GCH1 PE=3 SV=1	10	3	3	3	248	27.4	7.03	1.13253	1.01747	1.06715	1.07238	0.898564	0.977684	0.87556	0.91727	1.1691	0.2254	0.027212	0.675742	GO:0042416(BP:dopamine biosynthetic process);GO:0050884(BP:neuromuscular process controlling posture);GO:0010460(BP:positive regulation of heart rate);GO:0051000(BP:positive regulation of nitric-oxide synthase activity);GO:0014916(BP:regulation of lung blood pressure);GO:2000121(BP:regulation of removal of superoxide radicals);GO:0034341(BP:response to interferon-gamma);GO:0032496(BP:response to …			Cytoplasmic;Mitochondrial	PF01227(GTP cyclohydrolase I)
A0A452EVF4	Uncharacterized protein	DNAJC17		Uncharacterized protein OS=Capra hircus OX=9925 GN=DNAJC17 PE=4 SV=1	14	4	4	6	304	34.7	7.49	1.1414	1.08891	1.62553	1.28528	0.824148	1.55903	0.915343	1.09951	1.16896	0.2252	0.556226	0.787074	GO:0000122(BP:negative regulation of transcription by RNA polymerase II);GO:1901998(BP:toxin transport);GO:0003723(MF:RNA binding)			Nuclear	PF00076(RNA recognition motif. (a.k.a. RRM, RBD, or RNP domain));PF00226(DnaJ domain)
A0A452FLX7	FAM194 domain-containing protein			FAM194 domain-containing protein OS=Capra hircus OX=9925 PE=4 SV=1	1	1	1	1	517	59.5	6.25	1.06104	1.21279	0.96615	1.07999	0.884025	1.07314	0.815604	0.924256	1.1685	0.2247	0.21361	0.675742				Nuclear	PF14977(FAM194 protein)
A0A452EUU1	Uncharacterized protein	FREM3		Uncharacterized protein OS=Capra hircus OX=9925 GN=FREM3 PE=3 SV=1	0	1	1	1	2138	237.2	5.15	0.754982	0.723463	1.01234	0.830262	0.639663	0.783018	0.708944	0.710542	1.16849	0.2246	0.324778	0.6878	GO:0007154(BP:cell communication);GO:0005604(CC:basement membrane);GO:0016021(CC:integral component of membrane)			Cytoplasmic;Nuclear	PF03160(Calx-beta domain);PF16184(Cadherin-like)
A0A452F4D3	Cystatin domain-containing protein	LOC102186806		Cystatin domain-containing protein OS=Capra hircus OX=9925 GN=LOC102186806 PE=3 SV=1	57	5	5	22	101	11.4	6.3	1.19012	1.14352	1.15548	1.16304	0.921027	1.08856	0.977186	0.995591	1.16819	0.2243	0.0670956	0.675742	GO:0004869(MF:cysteine-type endopeptidase inhibitor activity)			Cytoplasmic	PF00031(Cystatin domain)
A0A452DKG9	Uncharacterized protein	SLC25A14		Uncharacterized protein OS=Capra hircus OX=9925 GN=SLC25A14 PE=3 SV=1	3	1	1	1	334	37.1	9.48	1.23371	1.31529	1.18058	1.24319	1.0382	1.20282	0.951963	1.06433	1.16806	0.2241	0.119744	0.675742	GO:0006839(BP:mitochondrial transport);GO:0016021(CC:integral component of membrane);GO:0005743(CC:mitochondrial inner membrane);GO:0005347(MF:ATP transmembrane transporter activity)			PlasmaMembrane	PF00153(Mitochondrial carrier protein)
A0A452FA67	Uncharacterized protein	SPINT2		Uncharacterized protein OS=Capra hircus OX=9925 GN=SPINT2 PE=4 SV=1	10	2	2	2	250	28	7.43	0.948845	0.83533	0.847711	0.877295	0.717804	0.769565	0.766272	0.751214	1.16784	0.2238	0.0543707	0.675742	GO:0071711(BP:basement membrane organization);GO:0060672(BP:epithelial cell morphogenesis involved in placental branching);GO:0007163(BP:establishment or maintenance of cell polarity);GO:2000146(BP:negative regulation of cell motility);GO:0022408(BP:negative regulation of cell-cell adhesion);GO:0001843(BP:neural tube closure);GO:0005737(CC:cytoplasm);GO:0016021(CC:integral component of membrane);…			Extracellular	PF00014(Kunitz/Bovine pancreatic trypsin inhibitor domain)
A0A452EFC7	Calponin H2, smooth muscle			Calponin H2, smooth muscle OS=Capra hircus OX=9925 PE=3 SV=1	3	1	1	1	308	33.3	8.75	0.964993	0.858699	0.868061	0.897251	0.752875	0.822199	0.730139	0.768404	1.16768	0.2236	0.0445498	0.675742	GO:0031032(BP:actomyosin structure organization);GO:0003779(MF:actin binding)			Extracellular;Nuclear	PF00402(Calponin family repeat);PF00307(Calponin homology (CH) domain)
A0A452FV93	Cyclin-H	CCNH		Cyclin-H OS=Capra hircus OX=9925 GN=CCNH PE=3 SV=1	3	1	1	1	323	37.5	7.46	1.23247	0.79959	0.900437	0.977497	0.757577	0.749512	1.00438	0.837155	1.16764	0.2236	0.42535	0.723014	GO:0006357(BP:regulation of transcription by RNA polymerase II);GO:0006351(BP:transcription, DNA-templated);GO:0042025(CC:host cell nucleus);GO:0070985(CC:transcription factor TFIIK complex);GO:0016538(MF:cyclin-dependent protein serine/threonine kinase regulator activity)			Nuclear	PF00134(Cyclin, N-terminal domain);PF16899(Cyclin C-terminal domain)
A0A452FDT4	TPR_REGION domain-containing protein	TTC4		TPR_REGION domain-containing protein OS=Capra hircus OX=9925 GN=TTC4 PE=3 SV=1	3	1	1	1	388	44.5	5.2	0.957709	0.781678	0.933127	0.890838	0.728615	0.88467	0.676448	0.763244	1.16717	0.223	0.201564	0.675742	GO:0051607(BP:defense response to virus);GO:0045087(BP:innate immune response);GO:0005737(CC:cytoplasm);GO:0005634(CC:nucleus)			Cytoplasmic;Nuclear
A0A452FN33	Replication stress response regulator SDE2	SDE2		Replication stress response regulator SDE2 OS=Capra hircus OX=9925 GN=SDE2 PE=3 SV=1	2	1	1	1	453	49.3	5.9	0.712166	0.651069	0.743501	0.702245	0.569835	0.644847	0.590448	0.60171	1.16708	0.2229	0.0479897	0.675742	GO:0034644(BP:cellular response to UV);GO:0016485(BP:protein processing);GO:0016567(BP:protein ubiquitination);GO:0071156(BP:regulation of cell cycle arrest);GO:0005829(CC:cytosol);GO:0005794(CC:Golgi apparatus);GO:0016607(CC:nuclear speck);GO:0005886(CC:plasma membrane);GO:0003684(MF:damaged DNA binding)			Nuclear	PF13019(Telomere stability and silencing);PF13297(Telomere stability C-terminal)
A0A452DM53	Fe2OG dioxygenase domain-containing protein	OGFOD3		Fe2OG dioxygenase domain-containing protein OS=Capra hircus OX=9925 GN=OGFOD3 PE=4 SV=1	3	1	1	1	315	34.9	8.44	0.897609	0.658166	0.831588	0.795787	0.638093	0.741298	0.666577	0.681989	1.16686	0.2226	0.248436	0.675742	GO:0016021(CC:integral component of membrane);GO:0005506(MF:iron ion binding);GO:0031418(MF:L-ascorbic acid binding);GO:0016705(MF:oxidoreductase activity, acting on paired donors, with incorporation or reduction of molecular oxygen)			Mitochondrial	PF13640(2OG-Fe(II) oxygenase superfamily)
A0A452DKL2	Ribos_L4_asso_C domain-containing protein			Ribos_L4_asso_C domain-containing protein OS=Capra hircus OX=9925 PE=3 SV=1	18	1	7	21	362	40.6	10.39	0.397766	0.424873	0.364349	0.395663	0.304257	0.398866	0.314361	0.339161	1.16659	0.2223	0.195988	0.675742	GO:0006412(BP:translation);GO:0005840(CC:ribosome);GO:0003735(MF:structural constituent of ribosome)			Mitochondrial;Nuclear	PF14374(60S ribosomal protein L4 C-terminal domain);PF00573(Ribosomal protein L4/L1 family)
A0A452E2Y3	Mab-21 domain-containing protein	ITPRIPL2		Mab-21 domain-containing protein OS=Capra hircus OX=9925 GN=ITPRIPL2 PE=3 SV=1	1	1	1	2	532	58.1	9.41	0.979464	0.930582	0.924803	0.94495	0.748974	0.899759	0.7813	0.810011	1.16659	0.2223	0.0841567	0.675742	GO:0016021(CC:integral component of membrane)			PlasmaMembrane;Mitochondrial	PF03281(Mab-21 protein)
A0A452G8H1	Uncharacterized protein	MCRIP1		Uncharacterized protein OS=Capra hircus OX=9925 GN=MCRIP1 PE=3 SV=1	29	1	1	1	63	7.2	9.86	1.06085	0.987204	1.61788	1.22198	0.9856	1.10617	1.05068	1.04748	1.16659	0.2223	0.474381	0.742733				Nuclear	PF14799(FAM195 family)
A0A452FRE6	ATP synthase subunit s, mitochondrial	DMAC2L		ATP synthase subunit s, mitochondrial OS=Capra hircus OX=9925 GN=DMAC2L PE=3 SV=1	20	4	4	12	200	23.3	8.16	1.22765	1.33032	1.15323	1.23707	1.16021	1.06587	0.955788	1.06062	1.16636	0.222	0.0885057	0.675742				Mitochondrial
A0A452DM24	TGF_BETA_2 domain-containing protein	GDF11		TGF_BETA_2 domain-containing protein OS=Capra hircus OX=9925 GN=GDF11 PE=3 SV=1	2	1	1	1	406	44.9	7.93	0.917921	0.882528	0.933779	0.911409	0.719831	0.830486	0.794739	0.781685	1.16595	0.2215	0.040297	0.675742	GO:0048593(BP:camera-type eye morphogenesis);GO:0048469(BP:cell maturation);GO:0001656(BP:metanephros development);GO:0045596(BP:negative regulation of cell differentiation);GO:0008285(BP:negative regulation of cell proliferation);GO:0031016(BP:pancreas development);GO:0060021(BP:roof of mouth development);GO:0001501(BP:skeletal system development);GO:0060395(BP:SMAD protein signal transduction);…	chx:102178704(GDF11)	chx04060(Cytokine-cytokine receptor interaction )	Nuclear	PF00019(Transforming growth factor beta like domain);PF00688(TGF-beta propeptide)
A0A452EBA2	Uncharacterized protein	OSCP1		Uncharacterized protein OS=Capra hircus OX=9925 GN=OSCP1 PE=4 SV=1	17	5	5	7	379	43.1	6.15	1.25213	1.14244	1.21555	1.20337	0.954735	1.21096	0.930624	1.03211	1.16594	0.2215	0.187934	0.675742				Cytoplasmic;Nuclear	PF10188(Organic solute transport protein 1)
A0A452F2C6	FERM domain-containing protein	EZR		FERM domain-containing protein OS=Capra hircus OX=9925 GN=EZR PE=4 SV=1	49	24	34	91	581	68.7	6.42	0.700423	0.602398	0.667423	0.656748	0.47027	0.705421	0.514473	0.563388	1.16571	0.2212	0.326719	0.688072	GO:0031532(BP:actin cytoskeleton reorganization);GO:0051017(BP:actin filament bundle assembly);GO:0030953(BP:astral microtubule organization);GO:0034629(BP:cellular protein-containing complex localization);GO:0071320(BP:cellular response to cAMP);GO:0043622(BP:cortical microtubule organization);GO:0051660(BP:establishment of centrosome localization);GO:0061028(BP:establishment of endothelial barr…	chx:102181781(EZR)	chx04670(Leukocyte transendothelial migration );chx04810(Regulation of actin cytoskeleton );chx04971(Gastric acid secretion );chx04530(Tight junction )	Cytoplasmic	PF00373(FERM central domain);PF09379(FERM N-terminal domain);PF00769(Ezrin/radixin/moesin family);PF09380(FERM C-terminal PH-like domain)
A0A452FDK7	Uncharacterized protein	UPF2		Uncharacterized protein OS=Capra hircus OX=9925 GN=UPF2 PE=4 SV=1	12	15	15	19	1272	147.8	5.62	1.009	0.985928	1.10583	1.03359	0.838078	0.931221	0.891147	0.886816	1.1655	0.221	0.0364677	0.675742	GO:0031100(BP:animal organ regeneration);GO:0001889(BP:liver development);GO:0000184(BP:nuclear-transcribed mRNA catabolic process, nonsense-mediated decay);GO:0036464(CC:cytoplasmic ribonucleoprotein granule);GO:0005829(CC:cytosol);GO:0035145(CC:exon-exon junction complex);GO:0003723(MF:RNA binding);GO:0042162(MF:telomeric DNA binding)			Nuclear	PF04050(Up-frameshift suppressor 2);PF02854(MIF4G domain)
A0A452EGB0	Uncharacterized protein	DNAH1		Uncharacterized protein OS=Capra hircus OX=9925 GN=DNAH1 PE=3 SV=1	0	1	1	1	4358	496.3	5.88	0.429837	0.457913	0.54643	0.47806	0.37485	0.390442	0.465437	0.410243	1.16531	0.2207	0.208966	0.675742	GO:0003341(BP:cilium movement);GO:0036159(BP:inner dynein arm assembly);GO:0007288(BP:sperm axoneme assembly);GO:0036156(CC:inner dynein arm);GO:0036126(CC:sperm flagellum);GO:0005524(MF:ATP binding);GO:0016887(MF:ATPase activity);GO:0003777(MF:microtubule motor activity)			Cytoplasmic;Nuclear	PF12774(Hydrolytic ATP binding site of dynein motor region D1);PF08393(Dynein heavy chain, N-terminal region 2);PF03028(Dynein heavy chain and region D6 of dynein motor);PF12775(P-loop containing dynein motor region D3);PF12780(P-loop containing dynein motor region D4);PF12781(ATP-binding dynein motor region D5);PF12777(Microtubule-binding stalk of dynein motor);PF07728(AAA domain (dynein-related…
A0A452EJN3	Methyltranfer_dom domain-containing protein	AS3MT		Methyltranfer_dom domain-containing protein OS=Capra hircus OX=9925 GN=AS3MT PE=4 SV=1	18	1	7	10	374	41.4	5.62	0.989121	0.919868	0.925191	0.944727	0.748607	0.928596	0.755396	0.810866	1.16508	0.2204	0.138886	0.675742	GO:0018872(BP:arsonoacetate metabolic process);GO:0032259(BP:methylation);GO:0009404(BP:toxin metabolic process);GO:0030791(MF:arsenite methyltransferase activity);GO:0030792(MF:methylarsonite methyltransferase activity)			Cytoplasmic	PF13847(Methyltransferase domain)
A0A452E1T8	Uncharacterized protein	MTERF3		Uncharacterized protein OS=Capra hircus OX=9925 GN=MTERF3 PE=3 SV=1	2	1	1	1	417	47.6	9.31	0.710277	0.670967	0.742724	0.707989	0.585025	0.628411	0.609715	0.607717	1.165	0.2203	0.0213971	0.675742	GO:0045892(BP:negative regulation of transcription, DNA-templated);GO:0005739(CC:mitochondrion);GO:0005654(CC:nucleoplasm);GO:0003690(MF:double-stranded DNA binding);GO:0044212(MF:transcription regulatory region DNA binding)			Mitochondrial	PF02536(mTERF)
O19810	Mhc class II DRA	DRA		Mhc class II DRA OS=Capra hircus OX=9925 GN=DRA PE=2 SV=1	3	1	1	2	253	28.6	5.21	0.818778	0.705056	0.807442	0.777092	0.591095	0.72511	0.686108	0.667437	1.16429	0.2195	0.111693	0.675742	GO:0019882(BP:antigen processing and presentation);GO:0006955(BP:immune response);GO:0016021(CC:integral component of membrane);GO:0042613(CC:MHC class II protein complex)	chx:102189356(DRA)	chx04145(Phagosome );chx04640(Hematopoietic cell lineage );chx04672(Intestinal immune network for IgA production );chx04514(Cell adhesion molecules );chx04658(Th1 and Th2 cell differentiation );chx04612(Antigen processing and presentation );chx04659(Th17 cell differentiation )	PlasmaMembrane;Cytoplasmic	PF00993(Class II histocompatibility antigen, alpha domain);PF07654(Immunoglobulin C1-set domain)
A0A452EP41	SMAP domain-containing protein	KNOP1		SMAP domain-containing protein OS=Capra hircus OX=9925 GN=KNOP1 PE=4 SV=1	2	1	1	1	455	51.3	9.77	1.21547	1.1416	1.28046	1.21251	0.843401	1.24094	1.04115	1.04183	1.16383	0.2189	0.2724	0.675742				Nuclear	PF15477(Small acidic protein family)
A0A452FDA1	Uncharacterized protein	FCHSD1		Uncharacterized protein OS=Capra hircus OX=9925 GN=FCHSD1 PE=4 SV=1	3	2	2	2	666	74.5	5.5	0.953103	0.931074	1.39543	1.0932	0.930827	0.897476	0.989926	0.93941	1.16371	0.2187	0.41682	0.719207	GO:0044803(BP:multi-organism membrane organization);GO:0030838(BP:positive regulation of actin filament polymerization);GO:0032437(CC:cuticular plate)			Cytoplasmic	PF00018(SH3 domain);PF00611(Fes/CIP4, and EFC/F-BAR homology domain);PF14604(Variant SH3 domain)
A0A452E5J6	O-phosphoseryl-tRNA(Sec) selenium transferase	SEPSECS	FUNCTION: Converts O-phosphoseryl-tRNA(Sec) to selenocysteinyl-tRNA(Sec) required for selenoprotein biosynthesis. {ECO:0000256|PIRNR:PIRNR017689}.	O-phosphoseryl-tRNA(Sec) selenium transferase OS=Capra hircus OX=9925 GN=SEPSECS PE=3 SV=1	3	2	2	2	492	54.7	8.37	0.968108	0.962481	1.30005	1.07688	0.907404	0.838098	1.03068	0.925394	1.1637	0.2187	0.313449	0.684516	GO:0097056(BP:selenocysteinyl-tRNA(Sec) biosynthetic process);GO:0006412(BP:translation);GO:0005737(CC:cytoplasm);GO:0016785(MF:transferase activity, transferring selenium-containing groups);GO:0000049(MF:tRNA binding)			Cytoplasmic;Nuclear	PF05889(O-phosphoseryl-tRNA(Sec) selenium transferase, SepSecS)
A0A452G3P7	26S proteasome non-ATPase regulatory subunit 4	PSMD4		26S proteasome non-ATPase regulatory subunit 4 OS=Capra hircus OX=9925 GN=PSMD4 PE=3 SV=1	36	11	11	29	377	40.8	4.79	0.935727	1.03061	1.36854	1.11163	1.20543	0.823984	0.839006	0.956141	1.16262	0.2174	0.439168	0.725601	GO:0005829(CC:cytosol);GO:0005654(CC:nucleoplasm);GO:0022624(CC:proteasome accessory complex)	chx:102173623(PSMD4)	chx03050(Proteasome )	Cytoplasmic;Nuclear	PF02809(Ubiquitin interaction motif);PF13519(von Willebrand factor type A domain)
A0A452DXH7	Pyridoxal kinase	PDXK		Pyridoxal kinase OS=Capra hircus OX=9925 GN=PDXK PE=3 SV=1	48	11	11	38	312	34.7	6.09	1.46361	1.52547	1.35927	1.44945	1.16834	1.46978	1.10464	1.24759	1.1618	0.2164	0.207572	0.675742	GO:0009443(BP:pyridoxal 5'-phosphate salvage);GO:0008478(MF:pyridoxal kinase activity)	chx:102168865(PDXK)	chx01240(Biosynthesis of cofactors );chx00750(Vitamin B6 metabolism )	Cytoplasmic	PF08543(Phosphomethylpyrimidine kinase)
A0A452FJY6	Uncharacterized protein	WWOX		Uncharacterized protein OS=Capra hircus OX=9925 GN=WWOX PE=4 SV=1	18	2	2	2	153	17.2	5.94	1.02287	0.730496	1.02716	0.926842	0.737597	0.899389	0.756549	0.797845	1.16168	0.2162	0.327802	0.688679				Extracellular	PF00397(WW domain)
A0A452FZL6	Amine oxidase	MAOB		Amine oxidase OS=Capra hircus OX=9925 GN=MAOB PE=3 SV=1	21	6	9	32	366	41.3	8.25	1.55856	1.40804	1.29291	1.41984	0.998667	1.65507	1.01296	1.22223	1.16168	0.2162	0.464287	0.737574	GO:0016021(CC:integral component of membrane);GO:0016491(MF:oxidoreductase activity)			PlasmaMembrane;Mitochondrial	PF01593(Flavin containing amine oxidoreductase)
A0A452EPG3	Uncharacterized protein	UBQLN4		Uncharacterized protein OS=Capra hircus OX=9925 GN=UBQLN4 PE=4 SV=1	7	1	3	5	601	63.9	5.22	1.32179	1.21114	1.31381	1.28225	1.01717	1.19623	1.09867	1.10402	1.16143	0.2159	0.0541065	0.675742	GO:0006974(BP:cellular response to DNA damage stimulus);GO:1901097(BP:negative regulation of autophagosome maturation);GO:2000042(BP:negative regulation of double-strand break repair via homologous recombination);GO:0032434(BP:regulation of proteasomal ubiquitin-dependent protein catabolic process);GO:0005776(CC:autophagosome);GO:0031597(CC:cytosolic proteasome complex);GO:0005789(CC:endoplasmic …	chx:102175914(UBQLN4)	chx04141(Protein processing in endoplasmic reticulum )	Nuclear	PF00240(Ubiquitin family);PF00627(UBA/TS-N domain)
A0A452ELN3	Peptide-methionine (S)-S-oxide reductase	MSRA		Peptide-methionine (S)-S-oxide reductase OS=Capra hircus OX=9925 GN=MSRA PE=3 SV=1	32	6	6	9	227	25.3	8.16	1.05807	0.925688	0.974398	0.986052	0.77566	1.00514	0.766328	0.849043	1.16137	0.2158	0.216233	0.675742	GO:0015629(CC:actin cytoskeleton);GO:0005829(CC:cytosol);GO:0045171(CC:intercellular bridge);GO:0016604(CC:nuclear body);GO:0008113(MF:peptide-methionine (S)-S-oxide reductase activity)			Extracellular;Mitochondrial	PF01625(Peptide methionine sulfoxide reductase)
A0A452F333	Cadherin-1	CDH1	FUNCTION: Cadherins are calcium-dependent cell adhesion proteins. {ECO:0000256|RuleBase:RU004357}.	Cadherin-1 OS=Capra hircus OX=9925 GN=CDH1 PE=4 SV=1	6	4	4	4	887	98.2	4.93	0.89302	0.881664	1.38309	1.05259	0.897919	0.847775	0.973665	0.906453	1.16122	0.2156	0.471896	0.741323	GO:0007156(BP:homophilic cell adhesion via plasma membrane adhesion molecules);GO:0016021(CC:integral component of membrane);GO:0005886(CC:plasma membrane);GO:0005509(MF:calcium ion binding)			Cytoplasmic	PF01049(Cadherin cytoplasmic region);PF00028(Cadherin domain);PF08758(Cadherin prodomain like)
A0A452E500	Uncharacterized protein	STC1		Uncharacterized protein OS=Capra hircus OX=9925 GN=STC1 PE=3 SV=1	3	1	1	1	247	27.5	8.28	0.729412	0.651911	0.729626	0.70365	0.591342	0.611009	0.615662	0.606004	1.16113	0.2155	0.0541183	0.675742	GO:0006874(BP:cellular calcium ion homeostasis);GO:0035988(BP:chondrocyte proliferation);GO:0001886(BP:endothelial cell morphogenesis);GO:0003421(BP:growth plate cartilage axis specification);GO:0051926(BP:negative regulation of calcium ion transport);GO:0010596(BP:negative regulation of endothelial cell migration);GO:1903403(BP:negative regulation of renal phosphate excretion);GO:0090280(BP:posi…			Extracellular	PF03298(Stanniocalcin family)
A0A452DUF3	Cochlin	COCH		Cochlin OS=Capra hircus OX=9925 GN=COCH PE=4 SV=1	2	1	1	1	548	59.6	8.34	1.09689	1.14874	1.04999	1.09854	0.901721	0.992537	0.944374	0.946211	1.16099	0.2154	0.0173144	0.675742	GO:0042742(BP:defense response to bacterium);GO:0045089(BP:positive regulation of innate immune response);GO:0062023(CC:collagen-containing extracellular matrix)			Cytoplasmic	PF00092(von Willebrand factor type A domain);PF03815(LCCL domain)
A0A452DKZ8	Uncharacterized protein	NONO		Uncharacterized protein OS=Capra hircus OX=9925 GN=NONO PE=4 SV=1	36	18	20	59	470	54.1	8.95	0.691582	0.617279	0.663827	0.657563	0.507483	0.626505	0.565454	0.566481	1.16079	0.2151	0.10089	0.675742	GO:0003723(MF:RNA binding)			Nuclear	PF08075(NOPS (NUC059) domain);PF00076(RNA recognition motif. (a.k.a. RRM, RBD, or RNP domain))
A0A452DM79	H15 domain-containing protein	H1-5		H15 domain-containing protein OS=Capra hircus OX=9925 GN=H1-5 PE=3 SV=1	44	9	11	107	226	22.7	10.92	0.897809	0.857802	0.827057	0.860889	0.658968	0.829836	0.736129	0.741644	1.16078	0.2151	0.123064	0.675742	GO:0071169(BP:establishment of protein localization to chromatin);GO:0000122(BP:negative regulation of transcription by RNA polymerase II);GO:0006334(BP:nucleosome assembly);GO:0030307(BP:positive regulation of cell growth);GO:0051574(BP:positive regulation of histone H3-K9 methylation);GO:0050821(BP:protein stabilization);GO:0042025(CC:host cell nucleus);GO:0005720(CC:nuclear heterochromatin);GO…			Nuclear	PF00538(linker histone H1 and H5 family)
A0A452FCE5	C3H1-type domain-containing protein	ZC3H13		C3H1-type domain-containing protein OS=Capra hircus OX=9925 GN=ZC3H13 PE=4 SV=1	3	5	5	5	1647	194.1	9.44	0.630613	0.68132	0.777364	0.696432	0.531244	0.663617	0.605352	0.600071	1.16058	0.2148	0.170673	0.675742	GO:0080009(BP:mRNA methylation);GO:2000036(BP:regulation of stem cell population maintenance);GO:0016607(CC:nuclear speck);GO:0036396(CC:RNA N6-methyladenosine methyltransferase complex);GO:0046872(MF:metal ion binding)			Nuclear	PF00642(Zinc finger C-x8-C-x5-C-x3-H type (and similar))
A0A452F1W5	Uncharacterized protein	TMEM9		Uncharacterized protein OS=Capra hircus OX=9925 GN=TMEM9 PE=3 SV=1	13	2	3	4	178	20.1	7.61	0.889171	0.913867	0.868306	0.890448	0.718713	0.86914	0.713974	0.767276	1.16053	0.2148	0.129192	0.675742	GO:0016021(CC:integral component of membrane)			Extracellular	PF05434(TMEM9)
A0A452F0R1	Leucine zipper and CTNNBIP1 domain-containing protein	LZIC		Leucine zipper and CTNNBIP1 domain-containing protein OS=Capra hircus OX=9925 GN=LZIC PE=3 SV=1	17	4	4	5	190	21.5	4.94	1.21219	1.06668	1.12874	1.13587	0.815607	1.21748	0.90408	0.979054	1.16017	0.2143	0.327406	0.688446	GO:0008013(MF:beta-catenin binding)			Cytoplasmic;Nuclear	PF06384(Beta-catenin-interacting protein ICAT)
A0A452F921	RuvB-like helicase	RUVBL1	FUNCTION: Proposed core component of the chromatin remodeling Ino80 complex which exhibits DNA- and nucleosome-activated ATPase activity and catalyzes ATP-dependent nucleosome sliding. {ECO:0000256|RuleBase:RU363048}.	RuvB-like helicase OS=Capra hircus OX=9925 GN=RUVBL1 PE=3 SV=1	48	16	16	35	456	50.1	6.42	0.882986	0.806272	0.856401	0.848553	0.651308	0.852613	0.690698	0.731539	1.15996	0.2141	0.189385	0.675742	GO:0006310(BP:DNA recombination);GO:0006281(BP:DNA repair);GO:0043968(BP:histone H2A acetylation);GO:0043967(BP:histone H4 acetylation);GO:0090263(BP:positive regulation of canonical Wnt signaling pathway);GO:0005829(CC:cytosol);GO:0031011(CC:Ino80 complex);GO:0071339(CC:MLL1 complex);GO:0035267(CC:NuA4 histone acetyltransferase complex);GO:0097255(CC:R2TP complex);GO:1990904(CC:ribonucleoprotein…	chx:102169344(RUVBL1)	chx04310(Wnt signaling pathway )	Cytoplasmic	PF06068(TIP49 C-terminus)
A0A452DXC2	Uncharacterized protein	SLC35D3		Uncharacterized protein OS=Capra hircus OX=9925 GN=SLC35D3 PE=4 SV=1	6	2	2	3	423	44.6	7.31	0.944726	1.36437	1.08747	1.13219	1.05479	0.854881	1.02012	0.976596	1.15932	0.2133	0.342296	0.692291	GO:0097009(BP:energy homeostasis);GO:0070863(BP:positive regulation of protein exit from endoplasmic reticulum);GO:0005769(CC:early endosome);GO:0005783(CC:endoplasmic reticulum);GO:0016021(CC:integral component of membrane)			PlasmaMembrane
A0A452E2A7	Uncharacterized protein	CCDC8		Uncharacterized protein OS=Capra hircus OX=9925 GN=CCDC8 PE=4 SV=1	5	3	3	3	510	56.2	10.02	0.537555	0.586	0.551393	0.558316	0.435298	0.544871	0.46485	0.481673	1.15912	0.213	0.129754	0.675742	GO:0000226(BP:microtubule cytoskeleton organization);GO:0010923(BP:negative regulation of phosphatase activity);GO:0007088(BP:regulation of mitotic nuclear division);GO:1990393(CC:3M complex);GO:0005813(CC:centrosome);GO:0005829(CC:cytosol);GO:0005654(CC:nucleoplasm);GO:0005886(CC:plasma membrane)			Nuclear	PF14893(PNMA)
A0A452F7Y8	SERPIN domain-containing protein	SERPINB8		SERPIN domain-containing protein OS=Capra hircus OX=9925 GN=SERPINB8 PE=3 SV=1	6	3	3	4	374	42.1	7.36	0.835651	0.623598	0.703358	0.720869	0.60715	0.669655	0.589547	0.622117	1.15873	0.2126	0.247056	0.675742	GO:0090136(BP:epithelial cell-cell adhesion);GO:0005829(CC:cytosol);GO:0005615(CC:extracellular space);GO:0004867(MF:serine-type endopeptidase inhibitor activity)			Cytoplasmic	PF00079(Serpin (serine protease inhibitor))
A0A452EDV6	Integrator complex subunit 9	INTS9		Integrator complex subunit 9 OS=Capra hircus OX=9925 GN=INTS9 PE=3 SV=1	3	2	2	2	658	73.8	6.25	0.542174	0.361519	0.350955	0.418216	0.335733	0.348901	0.398338	0.36099	1.15852	0.2123	0.45809	0.734094	GO:0016180(BP:snRNA processing);GO:0005829(CC:cytosol);GO:0032039(CC:integrator complex);GO:0005654(CC:nucleoplasm)			Nuclear	PF10996(Beta-Casp domain);PF16661(Metallo-beta-lactamase superfamily domain)
A0A452EKM5	MFS domain-containing protein	MFSD10		MFS domain-containing protein OS=Capra hircus OX=9925 GN=MFSD10 PE=4 SV=1	8	3	3	4	456	48.1	10.17	0.803296	0.758675	0.811536	0.791169	0.627741	0.737223	0.684105	0.683023	1.15833	0.2121	0.0558907	0.675742	GO:0016021(CC:integral component of membrane);GO:0022857(MF:transmembrane transporter activity)			PlasmaMembrane	PF07690(Major Facilitator Superfamily)
A0A452DRQ9	Ig-like domain-containing protein	VSIR		Ig-like domain-containing protein OS=Capra hircus OX=9925 GN=VSIR PE=4 SV=1	3	1	1	1	312	34.4	7.52	1.68621	1.63997	1.13873	1.48831	1.13453	1.61161	1.10849	1.28488	1.15833	0.212	0.444143	0.727557	GO:2000562(BP:negative regulation of CD4-positive, alpha-beta T cell proliferation);GO:2000565(BP:negative regulation of CD8-positive, alpha-beta T cell proliferation);GO:0032689(BP:negative regulation of interferon-gamma production);GO:0032693(BP:negative regulation of interleukin-10 production);GO:0032700(BP:negative regulation of interleukin-17 production);GO:0032720(BP:negative regulation of …	chx:102175186(VSIR)	chx04514(Cell adhesion molecules )	Extracellular;Nuclear	PF07686(Immunoglobulin V-set domain)
A0A452EQL8	Pentaxin	CRP		Pentaxin OS=Capra hircus OX=9925 GN=CRP PE=3 SV=1	29	6	6	8	221	25	8.21	0.698715	0.643625	0.620309	0.654217	0.510606	0.584288	0.600749	0.565214	1.15747	0.211	0.0715631	0.675742	GO:0005576(CC:extracellular region);GO:0046872(MF:metal ion binding)			Extracellular	PF00354(Pentaxin family)
A0A452DTD3	Uncharacterized protein	DYNC2LI1		Uncharacterized protein OS=Capra hircus OX=9925 GN=DYNC2LI1 PE=3 SV=1	10	2	2	2	343	38.8	8.59	0.614078	0.613585	0.562027	0.596563	0.474902	0.597653	0.473665	0.515407	1.15746	0.211	0.177122	0.675742	GO:0035721(BP:intraciliary retrograde transport);GO:0035735(BP:intraciliary transport involved in cilium assembly);GO:0005929(CC:cilium);GO:0005868(CC:cytoplasmic dynein complex)			Cytoplasmic;Nuclear	PF05783(Dynein light intermediate chain (DLIC))
A0A452FPC6	C2 DOCK-type domain-containing protein			C2 DOCK-type domain-containing protein OS=Capra hircus OX=9925 PE=3 SV=1	3	2	3	4	846	97	7.62	1.34991	1.05934	0.973204	1.12749	0.905833	1.09478	0.922547	0.974388	1.15712	0.2105	0.319589	0.687608	GO:0030036(BP:actin cytoskeleton organization);GO:0007264(BP:small GTPase mediated signal transduction);GO:0005085(MF:guanyl-nucleotide exchange factor activity)			Nuclear	PF14429(C2 domain in Dock180 and Zizimin proteins);PF16172(DOCK N-terminus)
A0A452F6X2	Uncharacterized protein	MXRA5		Uncharacterized protein OS=Capra hircus OX=9925 GN=MXRA5 PE=4 SV=1	0	1	1	1	2862	312.6	8.44	0.892334	1.23764	0.886023	1.00533	0.838569	0.962093	0.806366	0.869009	1.15687	0.2102	0.366172	0.700153	GO:0071559(BP:response to transforming growth factor beta)			Nuclear	PF07679(Immunoglobulin I-set domain);PF13927(Immunoglobulin domain);PF13855(Leucine rich repeat)
A0A452FEU9	RabBD domain-containing protein	MYRIP		RabBD domain-containing protein OS=Capra hircus OX=9925 GN=MYRIP PE=4 SV=1	6	4	4	6	854	95	5.35	0.799229	0.894116	0.825536	0.839627	0.681709	0.833912	0.661835	0.725819	1.1568	0.2101	0.159943	0.675742	GO:0006886(BP:intracellular protein transport);GO:0046872(MF:metal ion binding);GO:0017137(MF:Rab GTPase binding)			Nuclear	PF04698(Rab effector MyRIP/melanophilin C-terminus);PF02318(FYVE-type zinc finger)
A0A452E9G1	Poly [ADP-ribose] polymerase	PARP16		Poly [ADP-ribose] polymerase OS=Capra hircus OX=9925 GN=PARP16 PE=4 SV=1	5	2	2	2	324	36.4	8.7	0.902522	0.90288	0.813963	0.873122	0.742699	0.816128	0.705792	0.754873	1.15665	0.2099	0.054914	0.675742	GO:1990830(BP:cellular response to leukemia inhibitory factor);GO:0036498(BP:IRE1-mediated unfolded protein response);GO:0060548(BP:negative regulation of cell death);GO:0070213(BP:protein auto-ADP-ribosylation);GO:0071782(CC:endoplasmic reticulum tubular network);GO:0016021(CC:integral component of membrane);GO:0005635(CC:nuclear envelope);GO:0019900(MF:kinase binding);GO:0003950(MF:NAD+ ADP-rib…			Extracellular	PF00644(Poly(ADP-ribose) polymerase catalytic domain)
A0A452FAW4	Lipopolysaccharide-binding protein	LBP		Lipopolysaccharide-binding protein OS=Capra hircus OX=9925 GN=LBP PE=3 SV=1	2	1	1	1	481	53.4	7.28	0.621568	0.518364	0.590358	0.576763	0.465731	0.501958	0.528375	0.498688	1.15656	0.2098	0.108499	0.675742	GO:0006953(BP:acute-phase response);GO:0071223(BP:cellular response to lipoteichoic acid);GO:0050829(BP:defense response to Gram-negative bacterium);GO:0050830(BP:defense response to Gram-positive bacterium);GO:0032490(BP:detection of molecule of bacterial origin);GO:0045087(BP:innate immune response);GO:0002232(BP:leukocyte chemotaxis involved in inflammatory response);GO:0015920(BP:lipopolysacc…	chx:102186029(LBP)	chx04620(Toll-like receptor signaling pathway );chx04064(NF-kappa B signaling pathway )	Extracellular;PlasmaMembrane	PF02886(LBP / BPI / CETP family, C-terminal domain);PF01273(LBP / BPI / CETP family, N-terminal domain)
A0A452EIN5	Uncharacterized protein	SLC39A10		Uncharacterized protein OS=Capra hircus OX=9925 GN=SLC39A10 PE=4 SV=1	3	2	2	3	833	94.2	6.65	1.4379	1.28577	1.3546	1.35942	1.04356	1.44926	1.03352	1.17545	1.15652	0.2098	0.310193	0.683362	GO:0016021(CC:integral component of membrane);GO:0046873(MF:metal ion transmembrane transporter activity)			PlasmaMembrane;Nuclear	PF02535(ZIP Zinc transporter)
A0A452FC42	Sphingomyelin phosphodiesterase	SMPD3		Sphingomyelin phosphodiesterase OS=Capra hircus OX=9925 GN=SMPD3 PE=4 SV=1	10	7	7	10	656	71.2	5.96	1.04581	1.33019	1.09192	1.15597	1.04616	1.00277	0.949903	0.999613	1.15642	0.2097	0.211708	0.675742	GO:0030509(BP:BMP signaling pathway);GO:0098868(BP:bone growth);GO:0030282(BP:bone mineralization);GO:0070301(BP:cellular response to hydrogen peroxide);GO:0071286(BP:cellular response to magnesium ion);GO:0140052(BP:cellular response to oxidised low-density lipoprotein particle stimulus);GO:1901653(BP:cellular response to peptide);GO:0071461(BP:cellular response to redox state);GO:0071356(BP:cel…	chx:102169323(SMPD3)	chx00600(Sphingolipid metabolism )	Extracellular;PlasmaMembrane;Nuclear
A0A452FGQ3	Actin-related protein 2/3 complex subunit	ARPC1B	FUNCTION: Functions as component of the Arp2/3 complex which is involved in regulation of actin polymerization and together with an activating nucleation-promoting factor (NPF) mediates the formation of branched actin networks. {ECO:0000256|PIRNR:PIRNR038093}.	Actin-related protein 2/3 complex subunit OS=Capra hircus OX=9925 GN=ARPC1B PE=3 SV=1	28	8	8	10	372	41.1	8.25	1.19618	0.990859	0.974635	1.05389	0.789124	1.1433	0.802589	0.91167	1.156	0.2091	0.365846	0.700153	GO:0034314(BP:Arp2/3 complex-mediated actin nucleation);GO:0005885(CC:Arp2/3 protein complex);GO:0005737(CC:cytoplasm);GO:0051015(MF:actin filament binding);GO:0005200(MF:structural constituent of cytoskeleton)	chx:102170108(ARPC1B)	chx04530(Tight junction );chx04144(Endocytosis );chx04810(Regulation of actin cytoskeleton );chx04666(Fc gamma R-mediated phagocytosis )	Extracellular;Cytoplasmic	PF00400(WD domain, G-beta repeat)
A0A452F929	Sulfotransferase	LOC102183750		Sulfotransferase OS=Capra hircus OX=9925 GN=LOC102183750 PE=3 SV=1	9	3	3	4	295	34.3	6.95	0.711057	0.559159	0.496724	0.58898	0.499288	0.535974	0.493288	0.509517	1.15596	0.2091	0.337548	0.69112	GO:0008146(MF:sulfotransferase activity)			Cytoplasmic	PF00685(Sulfotransferase domain)
A0A452FCQ9	MIF4G domain-containing protein	NCBP1		MIF4G domain-containing protein OS=Capra hircus OX=9925 GN=NCBP1 PE=3 SV=1	14	10	10	16	790	91.8	6.46	0.736603	0.761983	0.810438	0.769675	0.635592	0.705637	0.657134	0.666121	1.15546	0.2085	0.02601	0.675742	GO:0045292(BP:mRNA cis splicing, via spliceosome);GO:0051028(BP:mRNA transport);GO:0005846(CC:nuclear cap binding complex);GO:0000339(MF:RNA cap binding)	chx:102185565(NCBP1)	chx03015(mRNA surveillance pathway );chx03040(Spliceosome );chx03013(RNA transport )	Nuclear	PF09088(MIF4G like);PF09090(MIF4G like);PF02854(MIF4G domain)
A0A452E1I5	Uncharacterized protein	C17orf100		Uncharacterized protein OS=Capra hircus OX=9925 GN=C17orf100 PE=4 SV=1	18	2	2	2	125	13.8	11.34	1.22205	1.37418	1.26063	1.28562	1.03162	1.09831	1.20818	1.1127	1.1554	0.2084	0.0667239	0.675742				Nuclear
A0A452G4Z4	Uncharacterized protein	SETD1A		Uncharacterized protein OS=Capra hircus OX=9925 GN=SETD1A PE=4 SV=1	1	2	2	2	1708	185.6	5.1	1.09332	1.14056	1.1333	1.12239	0.941285	0.908709	1.06432	0.971437	1.1554	0.2084	0.074967	0.675742	GO:0044648(BP:histone H3-K4 dimethylation);GO:0097692(BP:histone H3-K4 monomethylation);GO:0080182(BP:histone H3-K4 trimethylation);GO:1902275(BP:regulation of chromatin organization);GO:1902036(BP:regulation of hematopoietic stem cell differentiation);GO:0000790(CC:nuclear chromatin);GO:0016607(CC:nuclear speck);GO:0048188(CC:Set1C/COMPASS complex);GO:0008013(MF:beta-catenin binding);GO:0042800(…	chx:102170478(SETD1A)	chx00310(Lysine degradation )	Nuclear	PF00856(SET domain);PF00076(RNA recognition motif. (a.k.a. RRM, RBD, or RNP domain));PF11764(COMPASS (Complex proteins associated with Set1p) component N)
A0A452EG15	Uncharacterized protein	EFR3B		Uncharacterized protein OS=Capra hircus OX=9925 GN=EFR3B PE=4 SV=1	12	8	9	12	817	92.6	6.8	1.41369	1.40291	1.33345	1.38335	1.13986	1.3572	1.09486	1.19731	1.15538	0.2084	0.138817	0.675742	GO:0046854(BP:phosphatidylinositol phosphorylation);GO:0072659(BP:protein localization to plasma membrane);GO:0015629(CC:actin cytoskeleton);GO:0005829(CC:cytosol);GO:0005886(CC:plasma membrane)			Nuclear
A0A452FUZ8	Histone deacetylase 3	HDAC3	FUNCTION: Responsible for the deacetylation of lysine residues on the N-terminal part of the core histones (H2A, H2B, H3 and H4), and some other non-histone substrates. Histone deacetylation gives a tag for epigenetic repression and plays an important role in transcriptional regulation, cell cycle progression and developmental events. Histone deacetylases act via the formation of large multiprote…	Histone deacetylase 3 OS=Capra hircus OX=9925 GN=HDAC3 PE=3 SV=1	4	1	2	3	428	48.8	5.16	0.916589	0.847872	0.922779	0.895747	0.741823	0.732398	0.851728	0.775317	1.15533	0.2083	0.0674197	0.675742	GO:0071498(BP:cellular response to fluid shear stress);GO:0046329(BP:negative regulation of JNK cascade);GO:0000122(BP:negative regulation of transcription by RNA polymerase II);GO:0042307(BP:positive regulation of protein import into nucleus);GO:0001934(BP:positive regulation of protein phosphorylation);GO:0032008(BP:positive regulation of TOR signaling);GO:0045944(BP:positive regulation of tran…	chx:102184143(HDAC3)	chx04919(Thyroid hormone signaling pathway );chx04613(Neutrophil extracellular trap formation )	Nuclear	PF00850(Histone deacetylase domain)
A0A452EEE2	FERM domain-containing protein	MSN		FERM domain-containing protein OS=Capra hircus OX=9925 GN=MSN PE=4 SV=1	51	34	44	123	666	77.5	7.5	0.909023	0.766716	0.796153	0.823964	0.61693	0.834866	0.68779	0.713195	1.15531	0.2083	0.235328	0.675742	GO:0071394(BP:cellular response to testosterone stimulus);GO:0061028(BP:establishment of endothelial barrier);GO:0045198(BP:establishment of epithelial cell apical/basal polarity);GO:0022612(BP:gland morphogenesis);GO:0001771(BP:immunological synapse formation);GO:0022614(BP:membrane to membrane docking);GO:1903364(BP:positive regulation of cellular protein catabolic process);GO:2000643(BP:positi…			Cytoplasmic	PF09379(FERM N-terminal domain);PF09380(FERM C-terminal PH-like domain);PF00769(Ezrin/radixin/moesin family);PF00373(FERM central domain)
A0A452EJV7	Ubiquitin thioesterase OTU1	YOD1		Ubiquitin thioesterase OTU1 OS=Capra hircus OX=9925 GN=YOD1 PE=4 SV=1	2	1	1	1	348	37.8	6.01	0.766429	0.611107	0.687022	0.688186	0.506385	0.582231	0.699266	0.59596	1.15475	0.2076	0.271539	0.675742	GO:0030968(BP:endoplasmic reticulum unfolded protein response);GO:0016236(BP:macroautophagy);GO:1904153(BP:negative regulation of retrograde protein transport, ER to cytosol);GO:0035871(BP:protein K11-linked deubiquitination);GO:1990167(BP:protein K27-linked deubiquitination);GO:0035523(BP:protein K29-linked deubiquitination);GO:1990168(BP:protein K33-linked deubiquitination);GO:0070536(BP:protei…	chx:102177549(YOD1)	chx04141(Protein processing in endoplasmic reticulum )	Cytoplasmic	PF02338(OTU-like cysteine protease)
A0A452E2V4	ANK_REP_REGION domain-containing protein	GABPB1		ANK_REP_REGION domain-containing protein OS=Capra hircus OX=9925 GN=GABPB1 PE=4 SV=1	6	3	3	3	395	42.5	4.86	0.981502	0.675754	0.697739	0.784999	0.687433	0.636818	0.715176	0.679809	1.15473	0.2076	0.398119	0.711138	GO:0007005(BP:mitochondrion organization);GO:0045944(BP:positive regulation of transcription by RNA polymerase II);GO:0036464(CC:cytoplasmic ribonucleoprotein granule);GO:0005654(CC:nucleoplasm);GO:0044212(MF:transcription regulatory region DNA binding)			Cytoplasmic	PF12796(Ankyrin repeats (3 copies));PF13637(Ankyrin repeats (many copies))
A0A452E5Q7	Putative hydroxypyruvate isomerase	HYI	FUNCTION: Catalyzes the reversible isomerization between hydroxypyruvate and 2-hydroxy-3-oxopropanoate (also termed tartronate semialdehyde). {ECO:0000256|PIRNR:PIRNR006241}.	Putative hydroxypyruvate isomerase OS=Capra hircus OX=9925 GN=HYI PE=3 SV=1	48	10	10	23	277	30.4	5.52	1.09823	0.991344	1.04355	1.04438	0.821071	1.02711	0.865202	0.904461	1.15469	0.2075	0.141407	0.675742	GO:0008903(MF:hydroxypyruvate isomerase activity)	chx:102180992(HYI)	chx00630(Glyoxylate and dicarboxylate metabolism )	Cytoplasmic	PF01261(Xylose isomerase-like TIM barrel)
A0A452EZJ7	Uncharacterized protein	GGA2		Uncharacterized protein OS=Capra hircus OX=9925 GN=GGA2 PE=3 SV=1	11	5	6	7	616	67.2	6.42	0.877685	0.887629	0.805481	0.856932	0.659151	0.795779	0.771649	0.742193	1.15459	0.2074	0.0944049	0.675742	GO:0043001(BP:Golgi to plasma membrane protein transport);GO:0006886(BP:intracellular protein transport);GO:0034394(BP:protein localization to cell surface);GO:0030136(CC:clathrin-coated vesicle);GO:0005802(CC:trans-Golgi network);GO:0030306(MF:ADP-ribosylation factor binding)	chx:102170573(GGA2)	chx04142(Lysosome )	Golgi	PF00790(VHS domain);PF03127(GAT domain);PF02883(Adaptin C-terminal domain)
A0A452EKX9	Chloride intracellular channel protein	CLIC5		Chloride intracellular channel protein OS=Capra hircus OX=9925 GN=CLIC5 PE=3 SV=1	4	1	1	1	252	28.3	5.78	0.688644	0.841999	0.679198	0.736614	0.646391	0.646788	0.621105	0.638095	1.1544	0.2071	0.200309	0.675742	GO:0060088(BP:auditory receptor cell stereocilium organization);GO:0002024(BP:diet induced thermogenesis);GO:0050885(BP:neuromuscular process controlling balance);GO:0008104(BP:protein localization);GO:0034765(BP:regulation of ion transmembrane transport);GO:0007605(BP:sensory perception of sound);GO:0015629(CC:actin cytoskeleton);GO:0034707(CC:chloride channel complex);GO:0005737(CC:cytoplasm);G…			Cytoplasmic	PF13417(Glutathione S-transferase, N-terminal domain);PF13410(Glutathione S-transferase, C-terminal domain)
A0A452DX52	Histone H2B	H2BC1		Histone H2B OS=Capra hircus OX=9925 GN=H2BC1 PE=3 SV=1	50	1	7	472	127	14.2	10.35	0.601119	0.571966	0.698152	0.623746	0.503622	0.560266	0.557599	0.540496	1.15403	0.2067	0.147747	0.675742	GO:0006334(BP:nucleosome assembly);GO:0000786(CC:nucleosome);GO:0005634(CC:nucleus);GO:0003677(MF:DNA binding);GO:0046982(MF:protein heterodimerization activity)	chx:102189358()	chx04613(Neutrophil extracellular trap formation )	Nuclear	PF00125(Core histone H2A/H2B/H3/H4)
A0A452FLW9	Uncharacterized protein	CD109		Uncharacterized protein OS=Capra hircus OX=9925 GN=CD109 PE=3 SV=1	15	16	16	26	1446	161.6	5.6	1.09357	1.02983	1.20215	1.10852	0.836844	1.19289	0.852086	0.960605	1.15398	0.2066	0.334829	0.690023	GO:0001942(BP:hair follicle development);GO:0010839(BP:negative regulation of keratinocyte proliferation);GO:0001933(BP:negative regulation of protein phosphorylation);GO:0030512(BP:negative regulation of transforming growth factor beta receptor signaling pathway);GO:0061045(BP:negative regulation of wound healing);GO:0072675(BP:osteoclast fusion);GO:0045616(BP:regulation of keratinocyte differen…			PlasmaMembrane	PF07678(A-macroglobulin complement component);PF07677(A-macroglobulin receptor);PF01835(MG2 domain);PF07703(Alpha-2-macroglobulin family N-terminal region);PF10569(Alpha-macro-globulin thiol-ester bond-forming region);PF00207(Alpha-2-macroglobulin family)
A0A452GB50	Uncharacterized protein	TNS3		Uncharacterized protein OS=Capra hircus OX=9925 GN=TNS3 PE=3 SV=1	8	8	10	13	1437	154.5	6.7	1.29751	0.96206	1.11774	1.12577	0.866671	1.19079	0.869477	0.975645	1.15387	0.2065	0.358976	0.698571				Nuclear	PF08416(Phosphotyrosine-binding domain);PF10409(C2 domain of PTEN tumour-suppressor protein);PF00017(SH2 domain)
A0A452FF14	Uncharacterized protein	ST8SIA3		Uncharacterized protein OS=Capra hircus OX=9925 GN=ST8SIA3 PE=3 SV=1	2	1	1	1	379	43.7	9.7	0.944778	0.913248	0.947255	0.935094	0.757918	0.880928	0.792527	0.810457	1.15378	0.2064	0.0662149	0.675742	GO:0001574(BP:ganglioside biosynthetic process);GO:0006491(BP:N-glycan processing);GO:0009311(BP:oligosaccharide metabolic process);GO:0006486(BP:protein glycosylation);GO:1990743(BP:protein sialylation);GO:0005794(CC:Golgi apparatus);GO:0016021(CC:integral component of membrane);GO:0003828(MF:alpha-N-acetylneuraminate alpha-2,8-sialyltransferase activity);GO:0042802(MF:identical protein binding)			PlasmaMembrane	PF00777(Glycosyltransferase family 29 (sialyltransferase))
A0A452EKL8	Uncharacterized protein	CUL9		Uncharacterized protein OS=Capra hircus OX=9925 GN=CUL9 PE=3 SV=1	1	2	2	3	2522	280.8	5.47	0.951516	0.878021	1.1219	0.983812	0.828235	0.869202	0.860698	0.852711	1.15375	0.2063	0.208444	0.675742	GO:0000226(BP:microtubule cytoskeleton organization);GO:0016567(BP:protein ubiquitination);GO:0007088(BP:regulation of mitotic nuclear division);GO:0006511(BP:ubiquitin-dependent protein catabolic process);GO:0031461(CC:cullin-RING ubiquitin ligase complex);GO:0005829(CC:cytosol);GO:0046872(MF:metal ion binding);GO:0016740(MF:transferase activity);GO:0031625(MF:ubiquitin protein ligase binding)			Nuclear	PF00888(Cullin family);PF03256(Anaphase-promoting complex, subunit 10 (APC10));PF11515(Mouse development and cellular proliferation protein Cullin-7);PF01485(IBR domain, a half RING-finger domain)
A0A452EK70	Uncharacterized protein	ZNF516		Uncharacterized protein OS=Capra hircus OX=9925 GN=ZNF516 PE=4 SV=1	1	1	1	1	1108	118.3	9.13	0.625624	0.675323	0.566515	0.622487	0.547524	0.5378	0.533864	0.539729	1.15333	0.2058	0.116841	0.675742	GO:0060612(BP:adipose tissue development);GO:0050873(BP:brown fat cell differentiation);GO:0120162(BP:positive regulation of cold-induced thermogenesis);GO:0045893(BP:positive regulation of transcription, DNA-templated);GO:0009409(BP:response to cold);GO:0005634(CC:nucleus);GO:0033613(MF:activating transcription factor binding);GO:0000987(MF:proximal promoter sequence-specific DNA binding)	chx:102178872(ZNF516)	chx04714(Thermogenesis )	Nuclear	PF13909(C2H2-type zinc-finger domain);PF00096(Zinc finger, C2H2 type)
A0A452G121	Elongator complex protein 1	ELP1	FUNCTION: Component of the RNA polymerase II elongator complex, a multiprotein complex associated with the RNA polymerase II (Pol II) holoenzyme, and which is involved in transcriptional elongation. {ECO:0000256|PIRNR:PIRNR017233}.	Elongator complex protein 1 OS=Capra hircus OX=9925 GN=ELP1 PE=3 SV=1	20	23	23	36	1327	149.2	6.2	1.09276	1.04285	1.14602	1.09388	0.867239	1.09398	0.884213	0.948478	1.1533	0.2058	0.174121	0.675742	GO:0002098(BP:tRNA wobble uridine modification);GO:0005829(CC:cytosol);GO:0033588(CC:Elongator holoenzyme complex);GO:0005634(CC:nucleus)			Cytoplasmic	PF04762(IKI3 family)
A0A452G4F6	Poly [ADP-ribose] polymerase	ZC3HAV1		Poly [ADP-ribose] polymerase OS=Capra hircus OX=9925 GN=ZC3HAV1 PE=4 SV=1	18	15	15	18	892	100.2	8.37	0.984823	0.983276	1.02138	0.996492	0.793888	0.939078	0.859179	0.864049	1.15328	0.2057	0.0771757	0.675742	GO:0045071(BP:negative regulation of viral genome replication);GO:0061014(BP:positive regulation of mRNA catabolic process);GO:0009615(BP:response to virus);GO:0005829(CC:cytosol);GO:0003950(MF:NAD+ ADP-ribosyltransferase activity)			Nuclear	PF00644(Poly(ADP-ribose) polymerase catalytic domain);PF02825(WWE domain)
A0A452EUN7	Uncharacterized protein	B3GLCT		Uncharacterized protein OS=Capra hircus OX=9925 GN=B3GLCT PE=4 SV=1	2	1	1	1	471	53.1	6.79	1.40707	1.21416	1.4482	1.35648	1.03164	0.995338	1.50219	1.17639	1.15308	0.2055	0.393251	0.709218	GO:0016020(CC:membrane);GO:0016757(MF:transferase activity, transferring glycosyl groups)			Cytoplasmic	PF02434(Fringe-like)
A0A452G0I3	PHD-type domain-containing protein	RSF1		PHD-type domain-containing protein OS=Capra hircus OX=9925 GN=RSF1 PE=4 SV=1	11	13	13	16	1429	161.7	5.05	0.744685	0.655086	0.803457	0.734409	0.594076	0.711807	0.605	0.636961	1.15299	0.2054	0.164986	0.675742	GO:0006338(BP:chromatin remodeling);GO:0006352(BP:DNA-templated transcription, initiation);GO:0043392(BP:negative regulation of DNA binding);GO:0045892(BP:negative regulation of transcription, DNA-templated);GO:0006334(BP:nucleosome assembly);GO:0016584(BP:nucleosome positioning);GO:0045893(BP:positive regulation of transcription, DNA-templated);GO:0050434(BP:positive regulation of viral transcri…			Nuclear	PF00628(PHD-finger);PF15612(WSTF, HB1, Itc1p, MBD9 motif 1)
A0A452FI00	Core histone macro-H2A	MACROH2A1	FUNCTION: Variant histone H2A which replaces conventional H2A in a subset of nucleosomes. {ECO:0000256|PIRNR:PIRNR037942}.	Core histone macro-H2A OS=Capra hircus OX=9925 GN=MACROH2A1 PE=4 SV=1	52	16	18	74	371	39.5	9.77	0.540099	0.518369	0.514058	0.524175	0.401383	0.495433	0.467288	0.454701	1.15279	0.2051	0.120923	0.675742	GO:0007549(BP:dosage compensation);GO:0071169(BP:establishment of protein localization to chromatin);GO:1902750(BP:negative regulation of cell cycle G2/M phase transition);GO:0045814(BP:negative regulation of gene expression, epigenetic);GO:0061086(BP:negative regulation of histone H3-K27 methylation);GO:0051572(BP:negative regulation of histone H3-K4 methylation);GO:0033128(BP:negative regulatio…	chx:102178535()	chx04613(Neutrophil extracellular trap formation );chx04217(Necroptosis )	Nuclear	PF16211(C-terminus of histone H2A);PF01661(Macro domain);PF00125(Core histone H2A/H2B/H3/H4)
A0A452DT22	NAC-A/B domain-containing protein			NAC-A/B domain-containing protein OS=Capra hircus OX=9925 PE=4 SV=1	4	1	1	1	194	21.4	6.61	0.975885	0.891402	0.951364	0.93955	0.752492	0.782692	0.909907	0.815031	1.15278	0.2051	0.105677	0.675742	GO:0005854(CC:nascent polypeptide-associated complex)			Nuclear	PF01849(NAC domain)
A0A452ECE6	Collagen type V alpha 2 chain	COL5A2		Collagen type V alpha 2 chain OS=Capra hircus OX=9925 GN=COL5A2 PE=4 SV=1	2	2	2	3	1244	124.4	6.2	0.809586	0.622367	0.700006	0.710653	0.525294	0.704804	0.619322	0.616474	1.15277	0.2051	0.278123	0.677543	GO:0005201(MF:extracellular matrix structural constituent)			Extracellular	PF00093(von Willebrand factor type C domain);PF01410(Fibrillar collagen C-terminal domain);PF01391(Collagen triple helix repeat (20 copies))
A5YVE0	Melanoma-associated antigen-like protein			Melanoma-associated antigen-like protein OS=Capra hircus OX=9925 PE=2 SV=1	8	4	4	5	588	63.1	9.38	1.07859	0.903936	0.945164	0.975896	0.786443	0.937297	0.816376	0.846705	1.15258	0.2049	0.140096	0.675742				Nuclear	PF01454(MAGE family)
G1DG72	Protein phosphatase 1 regulatory subunit	PPP1R3B		Protein phosphatase 1 regulatory subunit OS=Capra hircus OX=9925 GN=PPP1R3B PE=2 SV=1	2	1	1	1	284	32.4	5.21	0.910981	0.704243	0.90695	0.840725	0.682886	0.779098	0.726888	0.729624	1.15227	0.2045	0.240426	0.675742	GO:0005977(BP:glycogen metabolic process);GO:0005981(BP:regulation of glycogen catabolic process);GO:0000164(CC:protein phosphatase type 1 complex);GO:0019888(MF:protein phosphatase regulator activity)			Cytoplasmic;Nuclear	PF03370(Carbohydrate/starch-binding module (family 21))
A0A452F014	SERPIN domain-containing protein	SERPINA5		SERPIN domain-containing protein OS=Capra hircus OX=9925 GN=SERPINA5 PE=3 SV=1	17	6	7	8	404	45.5	8.92	0.726997	0.635685	0.622904	0.661862	0.553513	0.590388	0.580208	0.574703	1.15166	0.2037	0.105162	0.675742	GO:0007283(BP:spermatogenesis);GO:0002080(CC:acrosomal membrane);GO:0009897(CC:external side of plasma membrane);GO:0070062(CC:extracellular exosome);GO:0031091(CC:platelet alpha granule);GO:0031094(CC:platelet dense tubular network);GO:0097181(CC:protein C inhibitor-coagulation factor V complex);GO:0097182(CC:protein C inhibitor-coagulation factor Xa complex);GO:0097183(CC:protein C inhibitor-co…	chx:102173891(SERPINA5)	chx04610(Complement and coagulation cascades )	Extracellular	PF00079(Serpin (serine protease inhibitor))
A0A452ETQ6	Proliferating cell nuclear antigen	PCNA	FUNCTION: This protein is an auxiliary protein of DNA polymerase delta and is involved in the control of eukaryotic DNA replication by increasing the polymerase's processibility during elongation of the leading strand. {ECO:0000256|RuleBase:RU000641}.	Proliferating cell nuclear antigen OS=Capra hircus OX=9925 GN=PCNA PE=3 SV=1	37	7	7	15	261	28.8	4.69	0.74584	0.693281	0.876998	0.77204	0.63959	0.691876	0.680134	0.670533	1.15138	0.2034	0.197886	0.675742	GO:0006287(BP:base-excision repair, gap-filling);GO:0034644(BP:cellular response to UV);GO:0071466(BP:cellular response to xenobiotic stimulus);GO:0030855(BP:epithelial cell differentiation);GO:0006298(BP:mismatch repair);GO:1902990(BP:mitotic telomere maintenance via semi-conservative replication);GO:0000122(BP:negative regulation of transcription by RNA polymerase II);GO:0032077(BP:positive reg…	chx:102172276(PCNA)	chx03410(Base excision repair );chx04530(Tight junction );chx03420(Nucleotide excision repair );chx03430(Mismatch repair );chx04110(Cell cycle );chx03030(DNA replication )	Nuclear	PF00705(Proliferating cell nuclear antigen, N-terminal domain);PF02747(Proliferating cell nuclear antigen, C-terminal domain)
A0A452EJT9	Peptidase S1 domain-containing protein	PRSS54		Peptidase S1 domain-containing protein OS=Capra hircus OX=9925 GN=PRSS54 PE=4 SV=1	3	1	1	2	327	36.9	8.73	0.670051	0.61791	0.687386	0.658449	0.510415	0.63854	0.566756	0.571904	1.15133	0.2033	0.130401	0.675742	GO:0004252(MF:serine-type endopeptidase activity)			Extracellular;PlasmaMembrane	PF00089(Trypsin)
A0A452F4W5	Asp_protease domain-containing protein	NRIP2		Asp_protease domain-containing protein OS=Capra hircus OX=9925 GN=NRIP2 PE=4 SV=1	4	1	1	1	232	25.5	7.39	1.27891	1.13447	1.32332	1.24557	1.00443	1.25284	0.989686	1.08232	1.15083	0.2027	0.197234	0.675742	GO:0005737(CC:cytoplasm);GO:0004190(MF:aspartic-type endopeptidase activity)			Nuclear	PF09668(Aspartyl protease)
A0A452F978	Hypoxanthine phosphoribosyltransferase	PRTFDC1		Hypoxanthine phosphoribosyltransferase OS=Capra hircus OX=9925 GN=PRTFDC1 PE=3 SV=1	7	1	2	3	225	25.7	6.15	1.34104	1.07491	1.29226	1.23607	0.928469	1.43085	0.862947	1.07409	1.15081	0.2027	0.475457	0.742832	GO:0032264(BP:IMP salvage);GO:0006166(BP:purine ribonucleoside salvage);GO:0005737(CC:cytoplasm);GO:0052657(MF:guanine phosphoribosyltransferase activity);GO:0004422(MF:hypoxanthine phosphoribosyltransferase activity);GO:0046872(MF:metal ion binding);GO:0000166(MF:nucleotide binding);GO:0042803(MF:protein homodimerization activity)			Cytoplasmic	PF00156(Phosphoribosyl transferase domain)
A0A452EW75	BRCA2 and CDKN1A-interacting protein	BCCIP	FUNCTION: May promote cell cycle arrest by enhancing the inhibition of CDK2 activity by CDKN1A. May be required for repair of DNA damage by homologous recombination in conjunction with BRCA2. May not be involved in non-homologous end joining (NHEJ). {ECO:0000256|PIRNR:PIRNR028983}.	BRCA2 and CDKN1A-interacting protein OS=Capra hircus OX=9925 GN=BCCIP PE=3 SV=1	6	2	2	2	298	34.1	6.43	0.554606	0.619935	0.544813	0.573118	0.483267	0.509743	0.501359	0.498123	1.15055	0.2023	0.0740782	0.675742	GO:0007049(BP:cell cycle);GO:0006281(BP:DNA repair);GO:0005634(CC:nucleus)			Nuclear	PF13862(p21-C-terminal region-binding protein)
A0A452DZY7	Uncharacterized protein			Uncharacterized protein OS=Capra hircus OX=9925 PE=4 SV=1	6	1	1	4	121	14	9.99	0.88661	0.994815	0.969732	0.950386	0.993836	0.954501	0.529905	0.826081	1.15048	0.2022	0.492969	0.751079				Nuclear
A0A452G519	Uncharacterized protein	TMEM245		Uncharacterized protein OS=Capra hircus OX=9925 GN=TMEM245 PE=3 SV=1	2	2	2	5	846	93.8	8.56	1.02438	1.00838	1.02319	1.01865	0.798238	0.981064	0.877592	0.885631	1.1502	0.2019	0.127201	0.675742	GO:0016021(CC:integral component of membrane)			PlasmaMembrane	PF01594(AI-2E family transporter)
A0A452EBE7	L-serine ammonia-lyase	SDSL		L-serine ammonia-lyase OS=Capra hircus OX=9925 GN=SDSL PE=4 SV=1	23	7	7	14	329	34.4	6.52	1.60863	1.40951	1.49636	1.50483	1.21862	1.55	1.15638	1.30833	1.15019	0.2019	0.246342	0.675742	GO:0006520(BP:cellular amino acid metabolic process);GO:0042802(MF:identical protein binding);GO:0030170(MF:pyridoxal phosphate binding)	chx:102187342(SDSL)	chx00270(Cysteine and methionine metabolism );chx00260(Glycine, serine and threonine metabolism );chx00290(Valine, leucine and isoleucine biosynthesis )	Cytoplasmic	PF00291(Pyridoxal-phosphate dependent enzyme)
A0A452FV64	E3 ubiquitin-protein ligase	DTX3L		E3 ubiquitin-protein ligase OS=Capra hircus OX=9925 GN=DTX3L PE=3 SV=1	1	1	1	1	738	83	8	0.951425	0.825811	1.03707	0.938102	0.723474	0.886668	0.836693	0.815612	1.15018	0.2019	0.195588	0.675742	GO:0006302(BP:double-strand break repair);GO:0008333(BP:endosome to lysosome transport);GO:0033522(BP:histone H2A ubiquitination);GO:0033523(BP:histone H2B ubiquitination);GO:0010390(BP:histone monoubiquitination);GO:0051444(BP:negative regulation of ubiquitin-protein transferase activity);GO:0007219(BP:Notch signaling pathway);GO:0035563(BP:positive regulation of chromatin binding);GO:0002230(BP…	chx:102172763(DTX3L)	chx04330(Notch signaling pathway )	Nuclear	PF13923(Zinc finger, C3HC4 type (RING finger))
A0A452EMU4	Uncharacterized protein	TMEM38B		Uncharacterized protein OS=Capra hircus OX=9925 GN=TMEM38B PE=3 SV=1	9	2	2	3	291	32.6	9.29	0.842327	0.804422	0.773804	0.806851	0.701439	0.756261	0.646806	0.701502	1.15018	0.2019	0.0582217	0.675742	GO:0015672(BP:monovalent inorganic cation transport);GO:0016021(CC:integral component of membrane);GO:0005261(MF:cation channel activity)			PlasmaMembrane	PF05197(TRIC channel)
A0A452ET90	Protein kinase domain-containing protein	STK26		Protein kinase domain-containing protein OS=Capra hircus OX=9925 GN=STK26 PE=4 SV=1	18	2	6	7	416	46.5	5.29	0.831592	0.913425	0.913093	0.886037	0.718919	0.83149	0.76066	0.770356	1.15017	0.2018	0.0554659	0.675742	GO:0005524(MF:ATP binding);GO:0004672(MF:protein kinase activity)			Cytoplasmic	PF00069(Protein kinase domain)
A0A452FND5	WH1 domain-containing protein	ENAH		WH1 domain-containing protein OS=Capra hircus OX=9925 GN=ENAH PE=3 SV=1	17	10	10	12	800	86.7	8.21	1.31469	1.02499	1.23747	1.19238	0.94433	1.21634	0.94967	1.03678	1.15008	0.2017	0.280447	0.678299		chx:102182617(ENAH)	chx04810(Regulation of actin cytoskeleton );chx04015(Rap1 signaling pathway );chx04360(Axon guidance )	Nuclear	PF08776(VASP tetramerisation domain);PF00568(WH1 domain)
A0A452F8V3	Uncharacterized protein			Uncharacterized protein OS=Capra hircus OX=9925 PE=4 SV=1	9	1	1	1	160	17.7	10.18	1.49552	1.45568	1.49856	1.48325	1.30295	1.48679	1.07976	1.28983	1.14996	0.2016	0.240893	0.675742	GO:0016021(CC:integral component of membrane);GO:0005230(MF:extracellular ligand-gated ion channel activity);GO:0004888(MF:transmembrane signaling receptor activity)			Mitochondrial
A0A452F378	Amine oxidase	LOC102169793		Amine oxidase OS=Capra hircus OX=9925 GN=LOC102169793 PE=3 SV=1	13	2	8	21	762	84.6	6.11	0.765573	0.638031	0.70775	0.703785	0.627605	0.610904	0.597819	0.61211	1.14977	0.2013	0.124162	0.675742	GO:0009308(BP:amine metabolic process);GO:0005507(MF:copper ion binding);GO:0008131(MF:primary amine oxidase activity);GO:0048038(MF:quinone binding)	chx:102169793()	chx00410(beta-Alanine metabolism );chx00350(Tyrosine metabolism );chx00260(Glycine, serine and threonine metabolism );chx00360(Phenylalanine metabolism )	Extracellular	PF02728(Copper amine oxidase, N3 domain);PF01179(Copper amine oxidase, enzyme domain);PF02727(Copper amine oxidase, N2 domain)
A0A452ENT8	Uncharacterized protein	NHEJ1		Uncharacterized protein OS=Capra hircus OX=9925 GN=NHEJ1 PE=4 SV=1	3	1	1	2	264	29.9	7.43	0.764659	0.785582	0.73303	0.76109	0.634689	0.74681	0.604478	0.661992	1.1497	0.2013	0.137996	0.675742	GO:0006302(BP:double-strand break repair);GO:0005634(CC:nucleus)			Extracellular	PF09302(XLF-Cernunnos, XRcc4-like factor, NHEJ component)
A0A452DPN7	GOLD domain-containing protein	TMED8		GOLD domain-containing protein OS=Capra hircus OX=9925 GN=TMED8 PE=4 SV=1	15	4	4	5	326	35.7	4.86	1.02958	0.98185	0.964077	0.991834	0.797473	0.99615	0.794503	0.862708	1.14967	0.2012	0.18561	0.675742				Nuclear	PF13897(Golgi-dynamics membrane-trafficking)
A0A452F194	Uncharacterized protein	RAB2B		Uncharacterized protein OS=Capra hircus OX=9925 GN=RAB2B PE=4 SV=1	53	5	12	47	216	24.2	7.08	1.07286	0.992719	1.00063	1.02207	0.852097	0.968919	0.846775	0.889263	1.14934	0.2008	0.058369	0.675742	GO:0005525(MF:GTP binding);GO:0003924(MF:GTPase activity)			Cytoplasmic	PF00071(Ras family)
A0A452FQX5	Brings lots of money 7	KHDC4		Brings lots of money 7 OS=Capra hircus OX=9925 GN=KHDC4 PE=3 SV=1	3	2	2	3	602	63.5	8.47	0.719177	0.917619	0.732692	0.789829	0.629126	0.782276	0.650368	0.687257	1.14925	0.2007	0.273893	0.675742	GO:0005634(CC:nucleus);GO:0003723(MF:RNA binding)			Nuclear
A0A452G8Y5	Uncharacterized protein	SLFN11		Uncharacterized protein OS=Capra hircus OX=9925 GN=SLFN11 PE=3 SV=1	1	1	1	3	909	103.1	8.09	1.04621	1.09249	1.11636	1.08502	0.911938	1.11338	0.807434	0.944251	1.14908	0.2005	0.254509	0.675742				Nuclear	PF09848(Uncharacterized conserved protein (DUF2075));PF04326(Putative DNA-binding domain)
A0A452FVB6	Uncharacterized protein	SLC5A6		Uncharacterized protein OS=Capra hircus OX=9925 GN=SLC5A6 PE=3 SV=1	5	3	3	4	638	68.7	8.13	1.42825	1.40516	1.49912	1.44418	1.1732	1.22118	1.37658	1.25698	1.14892	0.2003	0.0748343	0.675742	GO:0016021(CC:integral component of membrane);GO:0022857(MF:transmembrane transporter activity)	chx:102182413(SLC5A6)	chx04977(Vitamin digestion and absorption )	PlasmaMembrane	PF00474(Sodium:solute symporter family)
A0A452E9T4	Uncharacterized protein	LOC102188874		Uncharacterized protein OS=Capra hircus OX=9925 GN=LOC102188874 PE=3 SV=1	38	17	17	53	394	45.7	5.71	1.1743	1.13937	1.11298	1.14221	0.89796	1.16586	0.919737	0.994518	1.14851	0.1998	0.224393	0.675742	GO:0007186(BP:G protein-coupled receptor signaling pathway);GO:0031683(MF:G-protein beta/gamma-subunit complex binding);GO:0005525(MF:GTP binding);GO:0003924(MF:GTPase activity)	chx:102188874(GNAS)	chx04961(Endocrine and other factor-regulated calcium reabsorption );chx04020(Calcium signaling pathway );chx04911(Insulin secretion );chx04913(Ovarian steroidogenesis );chx04972(Pancreatic secretion );chx04714(Thermogenesis );chx04015(Rap1 signaling pathway );chx04924(Renin secretion );chx04072(Phospholipase D signaling pathway );chx04724(Glutamatergic synapse );chx04261(Adrenergic signaling in …	Nuclear	PF00503(G-protein alpha subunit)
A0A452FAT1	Calponin	CNN1	FUNCTION: Thin filament-associated protein that is implicated in the regulation and modulation of smooth muscle contraction. It is capable of binding to actin, calmodulin, troponin C and tropomyosin. The interaction of calponin with actin inhibits the actomyosin Mg-ATPase activity. {ECO:0000256|RuleBase:RU361224}.	Calponin OS=Capra hircus OX=9925 GN=CNN1 PE=3 SV=1	45	10	11	35	297	33.2	8.95	0.431929	0.554764	0.435955	0.474216	0.473121	0.412245	0.353794	0.413053	1.14808	0.1992	0.314263	0.685244	GO:0031032(BP:actomyosin structure organization);GO:1904706(BP:negative regulation of vascular smooth muscle cell proliferation);GO:0005856(CC:cytoskeleton);GO:0003779(MF:actin binding);GO:0005516(MF:calmodulin binding)			Nuclear	PF00402(Calponin family repeat);PF00307(Calponin homology (CH) domain)
A0A452F8N1	Thioredoxin-like protein	TXNL4A	FUNCTION: Plays role in pre-mRNA splicing. {ECO:0000256|PIRNR:PIRNR017199}.	Thioredoxin-like protein OS=Capra hircus OX=9925 GN=TXNL4A PE=3 SV=1	20	3	3	4	142	16.8	5.85	1.5861	1.3833	1.38369	1.45103	1.09077	1.3903	1.31057	1.26388	1.14807	0.1992	0.175935	0.675742	GO:0000398(BP:mRNA splicing, via spliceosome);GO:0005829(CC:cytosol);GO:0031965(CC:nuclear membrane);GO:0005654(CC:nucleoplasm);GO:0071005(CC:U2-type precatalytic spliceosome);GO:0046540(CC:U4/U6 x U5 tri-snRNP complex);GO:0005682(CC:U5 snRNP)	chx:100861400(TXNL4A)	chx03040(Spliceosome )	Cytoplasmic	PF02966(Mitosis protein DIM1)
A0A452E436	Tetratricopeptide repeat protein 39B	TTC39B		Tetratricopeptide repeat protein 39B OS=Capra hircus OX=9925 GN=TTC39B PE=3 SV=1	9	5	5	6	590	67.7	7.81	1.01571	1.02641	0.993546	1.01189	0.824448	0.927693	0.892192	0.881445	1.14799	0.1991	0.0395589	0.675742				PlasmaMembrane;Cytoplasmic	PF10300(Protein of unknown function (DUF3808));PF13174(Tetratricopeptide repeat)
A0A452EPE5	Glucosamine-6-phosphate isomerase	GNPDA1		Glucosamine-6-phosphate isomerase OS=Capra hircus OX=9925 GN=GNPDA1 PE=3 SV=1	46	6	10	22	289	32.5	6.86	1.15083	1.10384	1.01528	1.08998	0.945859	1.07924	0.823604	0.949569	1.14787	0.199	0.190494	0.675742	GO:0005975(BP:carbohydrate metabolic process);GO:0006044(BP:N-acetylglucosamine metabolic process);GO:0005737(CC:cytoplasm);GO:0004342(MF:glucosamine-6-phosphate deaminase activity)	chx:102187399(GNPDA1)	chx00520(Amino sugar and nucleotide sugar metabolism )	Cytoplasmic	PF01182(Glucosamine-6-phosphate isomerases/6-phosphogluconolactonase)
A0A452FW45	Uncharacterized protein	C6orf89		Uncharacterized protein OS=Capra hircus OX=9925 GN=C6orf89 PE=4 SV=1	2	1	1	1	348	39.7	6.89	0.95508	0.883954	0.918162	0.919066	0.729014	0.918604	0.754628	0.800749	1.14776	0.1988	0.175602	0.675742	GO:0050673(BP:epithelial cell proliferation);GO:0045787(BP:positive regulation of cell cycle);GO:1901727(BP:positive regulation of histone deacetylase activity);GO:0042060(BP:wound healing);GO:0000139(CC:Golgi membrane);GO:0016021(CC:integral component of membrane);GO:0030496(CC:midbody);GO:0005886(CC:plasma membrane)			Extracellular;Cytoplasmic
A0A452EDH0	Folate_rec domain-containing protein	FOLR2		Folate_rec domain-containing protein OS=Capra hircus OX=9925 GN=FOLR2 PE=3 SV=1	21	6	6	6	253	29.3	7.66	1.32041	1.37059	1.11151	1.26751	1.02671	1.31736	0.969004	1.10436	1.14773	0.1988	0.295279	0.67933	GO:1904447(BP:folate import across plasma membrane);GO:0005542(MF:folic acid binding);GO:0061714(MF:folic acid receptor activity)	chx:102174766(FOLR2)	chx04144(Endocytosis )	Extracellular	PF03024(Folate receptor family)
A0A452G5X9	RING-type domain-containing protein	RNF130		RING-type domain-containing protein OS=Capra hircus OX=9925 GN=RNF130 PE=4 SV=1	5	1	1	1	431	47.5	9.01	0.974175	0.990958	1.0241	0.996412	0.849654	0.873525	0.882135	0.868438	1.14736	0.1983	0.00322264	0.675742	GO:0012501(BP:programmed cell death);GO:0005737(CC:cytoplasm);GO:0016021(CC:integral component of membrane);GO:0004842(MF:ubiquitin-protein transferase activity)			PlasmaMembrane	PF13639(Ring finger domain);PF02225(PA domain)
Q9TU21	Growth hormone			Growth hormone OS=Capra hircus OX=9925 PE=2 SV=1	74	1	17	1177	192	22	7.8	0.446065	0.461693	0.476265	0.461341	0.375327	0.37723	0.453724	0.402094	1.14735	0.1983	0.137962	0.675742	GO:0005615(CC:extracellular space);GO:0005131(MF:growth hormone receptor binding);GO:0005179(MF:hormone activity)			Extracellular	PF00103(Somatotropin hormone family)
A0A452FWA0	Uncharacterized protein	WAS		Uncharacterized protein OS=Capra hircus OX=9925 GN=WAS PE=4 SV=1	3	1	1	1	499	52.4	7.01	0.991913	0.947944	0.95388	0.964579	0.798597	0.85113	0.872539	0.840755	1.14728	0.1982	0.0133993	0.675742	GO:0007015(BP:actin filament organization);GO:2000601(BP:positive regulation of Arp2/3 complex-mediated actin nucleation);GO:0003779(MF:actin binding)			Nuclear	PF00786(P21-Rho-binding domain);PF00568(WH1 domain);PF02205(WH2 motif)
A0A452F3Q0	Glycoprotein hormones alpha chain	CGA		Glycoprotein hormones alpha chain OS=Capra hircus OX=9925 GN=CGA PE=3 SV=1	28	3	3	28	120	13.6	8.46	0.106534	0.118683	0.0917522	0.105656	0.089849	0.091338	0.0951207	0.0921026	1.14716	0.1981	0.220619	0.675742	GO:0005576(CC:extracellular region);GO:0005179(MF:hormone activity)	chx:102181038(CGA)	chx04923(Regulation of lipolysis in adipocytes );chx04918(Thyroid hormone synthesis );chx04024(cAMP signaling pathway );chx04912(GnRH signaling pathway );chx04080(Neuroactive ligand-receptor interaction );chx04929(GnRH secretion );chx04917(Prolactin signaling pathway );chx04913(Ovarian steroidogenesis )	Extracellular	PF00236(Glycoprotein hormone)
A0A452G3K9	Phosphodiesterase	PDE3A		Phosphodiesterase OS=Capra hircus OX=9925 GN=PDE3A PE=3 SV=1	2	2	2	2	834	92.4	5.4	0.799777	0.731048	0.731786	0.754204	0.650477	0.704141	0.618059	0.657559	1.14698	0.1978	0.0468661	0.675742	GO:0019933(BP:cAMP-mediated signaling);GO:0071321(BP:cellular response to cGMP);GO:0071560(BP:cellular response to transforming growth factor beta stimulus);GO:0019934(BP:cGMP-mediated signaling);GO:0043951(BP:negative regulation of cAMP-mediated signaling);GO:0043116(BP:negative regulation of vascular permeability);GO:0001556(BP:oocyte maturation);GO:0060282(BP:positive regulation of oocyte deve…			Nuclear	PF00233(3'5'-cyclic nucleotide phosphodiesterase)
A0A452G4X0	THO complex subunit 2	LOC102179815		THO complex subunit 2 OS=Capra hircus OX=9925 GN=LOC102179815 PE=3 SV=1	3	2	6	6	1564	179.2	8.44	0.840457	0.870316	0.956463	0.889079	0.690471	0.884316	0.750774	0.775187	1.14692	0.1978	0.17942	0.675742	GO:0006406(BP:mRNA export from nucleus);GO:0006397(BP:mRNA processing);GO:0000347(CC:THO complex)	chx:102179815()	chx03040(Spliceosome );chx03013(RNA transport )	Nuclear	PF11732(Transcription- and export-related complex subunit);PF16134(THO complex subunit 2 N-terminus);PF11262(Transcription factor/nuclear export subunit protein 2)
A0A452EYP3	Glyco_hydro_65m domain-containing protein	PGGHG		Glyco_hydro_65m domain-containing protein OS=Capra hircus OX=9925 GN=PGGHG PE=4 SV=1	3	2	2	2	760	82.8	6.44	1.00653	0.974144	1.03808	1.00625	0.787025	0.985683	0.859619	0.877442	1.1468	0.1976	0.14706	0.675742	GO:0005975(BP:carbohydrate metabolic process);GO:0005829(CC:cytosol);GO:0047402(MF:protein-glucosylgalactosylhydroxylysine glucosidase activity)			Lysosomal	PF03632(Glycosyl hydrolase family 65 central catalytic domain)
A0A452DSN6	Uncharacterized protein	LOC106502849		Uncharacterized protein OS=Capra hircus OX=9925 GN=LOC106502849 PE=4 SV=1	32	1	11	27	242	27	5.16	0.484992	0.639375	0.472296	0.532221	0.454419	0.440945	0.496973	0.464112	1.14675	0.1976	0.33227	0.689547				Nuclear
A0A452DZ58	Phospholipid-transporting ATPase	ATP8A2		Phospholipid-transporting ATPase OS=Capra hircus OX=9925 GN=ATP8A2 PE=3 SV=1	17	16	19	27	1191	133.7	7.52	1.18096	1.09653	1.07911	1.11887	0.936817	1.05838	0.93235	0.975848	1.14656	0.1973	0.0550863	0.675742	GO:0007568(BP:aging);GO:0007409(BP:axonogenesis);GO:0050908(BP:detection of light stimulus involved in visual perception);GO:0042755(BP:eating behavior);GO:0042472(BP:inner ear morphogenesis);GO:0003011(BP:involuntary skeletal muscle contraction);GO:0060052(BP:neurofilament cytoskeleton organization);GO:0050884(BP:neuromuscular process controlling posture);GO:0040018(BP:positive regulation of mul…			PlasmaMembrane	PF16212(Phospholipid-translocating P-type ATPase C-terminal);PF13246(Cation transport ATPase (P-type));PF00122(E1-E2 ATPase);PF16209(Phospholipid-translocating ATPase N-terminal)
A0A452F295	Uncharacterized protein	GAD1		Uncharacterized protein OS=Capra hircus OX=9925 GN=GAD1 PE=3 SV=1	22	12	13	23	587	66.4	7.47	1.49135	1.5564	1.58515	1.5443	1.32906	1.48755	1.22456	1.34706	1.14643	0.1971	0.110112	0.675742	GO:0019752(BP:carboxylic acid metabolic process);GO:0016831(MF:carboxy-lyase activity);GO:0030170(MF:pyridoxal phosphate binding)			Cytoplasmic	PF00282(Pyridoxal-dependent decarboxylase conserved domain)
A0A452DZ54	Delta-1-pyrroline-5-carboxylate synthase	ALDH18A1		Delta-1-pyrroline-5-carboxylate synthase OS=Capra hircus OX=9925 GN=ALDH18A1 PE=3 SV=1	37	30	30	53	795	87.2	7.3	0.858896	0.805109	0.811714	0.825239	0.689836	0.763442	0.706281	0.719853	1.1464	0.1971	0.0223613	0.675742	GO:0055129(BP:L-proline biosynthetic process);GO:0005739(CC:mitochondrion);GO:0005524(MF:ATP binding);GO:0004349(MF:glutamate 5-kinase activity);GO:0004350(MF:glutamate-5-semialdehyde dehydrogenase activity)	chx:102188107(ALDH18A1)	chx00330(Arginine and proline metabolism )	Mitochondrial	PF00171(Aldehyde dehydrogenase family);PF00696(Amino acid kinase family)
A0A452DL24	Cytochrome b5 heme-binding domain-containing protein	PGRMC1		Cytochrome b5 heme-binding domain-containing protein OS=Capra hircus OX=9925 GN=PGRMC1 PE=4 SV=1	46	9	10	29	194	21.6	4.7	0.820887	0.834454	0.769882	0.808408	0.647939	0.789371	0.678223	0.705178	1.14639	0.1971	0.123304	0.675742	GO:0006783(BP:heme biosynthetic process);GO:0016021(CC:integral component of membrane);GO:0020037(MF:heme binding);GO:0042803(MF:protein homodimerization activity)			Cytoplasmic;Nuclear	PF00173(Cytochrome b5-like Heme/Steroid binding domain)
A0A452DL58	FH2 domain-containing protein			FH2 domain-containing protein OS=Capra hircus OX=9925 PE=4 SV=1	2	1	1	2	368	42	7.71	1.06499	1.21461	1.02343	1.10101	0.920785	1.03656	0.924196	0.960514	1.14627	0.1969	0.124093	0.675742	GO:0007015(BP:actin filament organization);GO:0007292(BP:female gamete generation)			Nuclear	PF02181(Formin Homology 2 Domain)
A0A452FWM2	Uncharacterized protein	ADPRH		Uncharacterized protein OS=Capra hircus OX=9925 GN=ADPRH PE=3 SV=1	13	4	4	4	354	39.2	6.71	1.06181	1.01232	0.984319	1.01948	0.846991	1.00571	0.815655	0.889453	1.14619	0.1968	0.145829	0.675742	GO:0051725(BP:protein de-ADP-ribosylation);GO:0003875(MF:ADP-ribosylarginine hydrolase activity);GO:0000287(MF:magnesium ion binding);GO:0030955(MF:potassium ion binding)			Cytoplasmic;Mitochondrial	PF03747(ADP-ribosylglycohydrolase)
A0A452F045	Uncharacterized protein	BIRC2		Uncharacterized protein OS=Capra hircus OX=9925 GN=BIRC2 PE=3 SV=1	6	4	4	4	623	70.6	6.54	1.08256	1.02669	1.05686	1.05537	0.832754	0.938464	0.991454	0.920891	1.14603	0.1966	0.0893956	0.675742	GO:0071356(BP:cellular response to tumor necrosis factor);GO:0070266(BP:necroptotic process);GO:0043066(BP:negative regulation of apoptotic process);GO:1902443(BP:negative regulation of ripoptosome assembly involved in necroptotic process);GO:0001890(BP:placenta development);GO:0043123(BP:positive regulation of I-kappaB kinase/NF-kappaB signaling);GO:1902524(BP:positive regulation of protein K48-…	chx:102173485(BIRC2)	chx04217(Necroptosis );chx04621(NOD-like receptor signaling pathway );chx04668(TNF signaling pathway );chx04064(NF-kappa B signaling pathway );chx04210(Apoptosis );chx04215(Apoptosis - multiple species );chx04120(Ubiquitin mediated proteolysis );chx04510(Focal adhesion );chx04390(Hippo signaling pathway )	Nuclear	PF13920(Zinc finger, C3HC4 type (RING finger));PF00619(Caspase recruitment domain);PF00653(Inhibitor of Apoptosis domain)
A0A452EAF3	Uncharacterized protein	PCDH17		Uncharacterized protein OS=Capra hircus OX=9925 GN=PCDH17 PE=4 SV=1	3	3	3	3	1189	129.3	5.19	1.2167	1.02409	1.10208	1.11429	0.700419	1.28419	0.932653	0.972421	1.14589	0.1965	0.497347	0.753972	GO:0030534(BP:adult behavior);GO:0007156(BP:homophilic cell adhesion via plasma membrane adhesion molecules);GO:0050805(BP:negative regulation of synaptic transmission);GO:1904071(BP:presynaptic active zone assembly);GO:2000807(BP:regulation of synaptic vesicle clustering);GO:0099560(BP:synaptic membrane adhesion);GO:0098982(CC:GABA-ergic synapse);GO:0098978(CC:glutamatergic synapse);GO:0099055(C…			Nuclear	PF00028(Cadherin domain);PF08266(Cadherin-like)
A0A452EUL8	Alpha-neoendorphin	PDYN		Alpha-neoendorphin OS=Capra hircus OX=9925 GN=PDYN PE=3 SV=1	26	1	4	23	258	28.8	5.34	0.667927	0.659775	0.635855	0.654519	0.549585	0.616174	0.548281	0.571346	1.14557	0.1961	0.0490683	0.675742	GO:0007218(BP:neuropeptide signaling pathway);GO:0005576(CC:extracellular region);GO:0005886(CC:plasma membrane);GO:0001515(MF:opioid peptide activity)	chx:100860866(PDYN)	chx04080(Neuroactive ligand-receptor interaction )	Extracellular;Nuclear	PF01160(Vertebrate endogenous opioids neuropeptide)
A0A452EDK4	AMP deaminase	AMPD2		AMP deaminase OS=Capra hircus OX=9925 GN=AMPD2 PE=3 SV=1	30	26	27	52	799	92.1	6.3	1.11457	1.09583	1.10749	1.10596	0.906402	1.07423	0.916398	0.965677	1.14527	0.1957	0.121604	0.675742	GO:0032264(BP:IMP salvage);GO:0003876(MF:AMP deaminase activity);GO:0046872(MF:metal ion binding)	chx:102190922(AMPD2)	chx00230(Purine metabolism )	Cytoplasmic	PF00962(Adenosine/AMP deaminase)
A0A452FW17	Uncharacterized protein	KRIT1		Uncharacterized protein OS=Capra hircus OX=9925 GN=KRIT1 PE=4 SV=1	1	1	1	1	736	84.3	8.41	0.99062	0.977958	1.09407	1.02088	0.846846	0.947317	0.88019	0.891451	1.14519	0.1956	0.0543555	0.675742	GO:0045454(BP:cell redox homeostasis);GO:0016525(BP:negative regulation of angiogenesis);GO:0032092(BP:positive regulation of protein binding);GO:2000114(BP:regulation of establishment of cell polarity);GO:0005623(CC:cell);GO:0005737(CC:cytoplasm);GO:0005856(CC:cytoskeleton);GO:0032991(CC:protein-containing complex)	chx:102177682(KRIT1)	chx04015(Rap1 signaling pathway )	Cytoplasmic;Mitochondrial;Nuclear	PF13857(Ankyrin repeats (many copies));PF00373(FERM central domain);PF16705(NUDIX, or N-terminal NPxY motif-rich, region of KRIT)
A0A452DVV2	Uncharacterized protein	GCDH		Uncharacterized protein OS=Capra hircus OX=9925 GN=GCDH PE=3 SV=1	16	5	5	10	435	48.2	7.69	1.09741	1.03008	1.03139	1.05296	0.886167	1.00113	0.871159	0.919487	1.14516	0.1956	0.0626434	0.675742	GO:0003995(MF:acyl-CoA dehydrogenase activity);GO:0050660(MF:flavin adenine dinucleotide binding)			Mitochondrial	PF02770(Acyl-CoA dehydrogenase, middle domain);PF00441(Acyl-CoA dehydrogenase, C-terminal domain);PF02771(Acyl-CoA dehydrogenase, N-terminal domain)
A0A452FK02	Tyrosine-protein kinase receptor	DDR1		Tyrosine-protein kinase receptor OS=Capra hircus OX=9925 GN=DDR1 PE=3 SV=1	7	7	7	8	915	101.2	6.65	0.94954	1.01607	1.00621	0.990608	0.868959	0.947707	0.778491	0.865053	1.14514	0.1955	0.108751	0.675742	GO:0061564(BP:axon development);GO:0060444(BP:branching involved in mammary gland duct morphogenesis);GO:0043583(BP:ear development);GO:0007566(BP:embryo implantation);GO:0060749(BP:mammary gland alveolus development);GO:0008285(BP:negative regulation of cell proliferation);GO:1990138(BP:neuron projection extension);GO:0038083(BP:peptidyl-tyrosine autophosphorylation);GO:0001558(BP:regulation of …			PlasmaMembrane	PF00754(F5/8 type C domain);PF07714(Protein tyrosine kinase)
A0A452FMD5	SCP domain-containing protein	GLIPR2		SCP domain-containing protein OS=Capra hircus OX=9925 GN=GLIPR2 PE=4 SV=1	46	6	6	10	162	18.1	9.57	1.3541	1.09677	1.1271	1.19265	1.00134	1.14271	0.980593	1.04155	1.14508	0.1954	0.203222	0.675742	GO:0005576(CC:extracellular region)			Mitochondrial;Nuclear	PF00188(Cysteine-rich secretory protein family)
A0A452EQR5	Uncharacterized protein	PRKRA		Uncharacterized protein OS=Capra hircus OX=9925 GN=PRKRA PE=3 SV=1	35	10	10	18	313	34.4	8.56	1.28648	1.2478	1.24544	1.25991	1	1.27825	1.02268	1.10031	1.14505	0.1954	0.213472	0.675742	GO:0034599(BP:cellular response to oxidative stress);GO:0042474(BP:middle ear morphogenesis);GO:0042473(BP:outer ear morphogenesis);GO:2001244(BP:positive regulation of intrinsic apoptotic signaling pathway);GO:0031054(BP:pre-miRNA processing);GO:0030422(BP:production of siRNA involved in RNA interference);GO:0006468(BP:protein phosphorylation);GO:0050821(BP:protein stabilization);GO:0048705(BP:s…			Nuclear	PF00035(Double-stranded RNA binding motif);PF16482(Staufen C-terminal domain)
D3INW8	Argininosuccinate synthase (Fragment)			Argininosuccinate synthase (Fragment) OS=Capra hircus OX=9925 PE=2 SV=1	26	12	12	16	390	43.6	6.76	1.32968	1.27792	1.53302	1.38021	0.748533	1.73175	1.13592	1.2054	1.14502	0.1954	0.608204	0.81304	GO:0006526(BP:arginine biosynthetic process);GO:0004055(MF:argininosuccinate synthase activity);GO:0005524(MF:ATP binding)			Cytoplasmic	PF00764(Arginosuccinate synthase)
A0A452F468	Beta-secretase 1	BACE1		Beta-secretase 1 OS=Capra hircus OX=9925 GN=BACE1 PE=3 SV=1	7	5	5	5	501	55.6	5.52	1.24717	1.13586	1.20911	1.19738	1.03118	1.14958	0.95687	1.04587	1.14486	0.1952	0.0959511	0.675742	GO:0042987(BP:amyloid precursor protein catabolic process);GO:0050435(BP:amyloid-beta metabolic process);GO:0006509(BP:membrane protein ectodomain proteolysis);GO:0043525(BP:positive regulation of neuron apoptotic process);GO:2000300(BP:regulation of synaptic vesicle exocytosis);GO:0030424(CC:axon);GO:0009986(CC:cell surface);GO:0005769(CC:early endosome);GO:0098686(CC:hippocampal mossy fiber to …			PlasmaMembrane	PF00026(Eukaryotic aspartyl protease)
Q8MJC2	Cyclin-T1	CCNT1		Cyclin-T1 OS=Capra hircus OX=9925 GN=CCNT1 PE=2 SV=1	4	3	3	3	726	81.1	8.56	0.951771	0.821928	0.834077	0.869259	0.700606	0.797095	0.780315	0.759339	1.14476	0.195	0.104315	0.675742	GO:0006357(BP:regulation of transcription by RNA polymerase II);GO:0006351(BP:transcription, DNA-templated);GO:0042025(CC:host cell nucleus);GO:0016538(MF:cyclin-dependent protein serine/threonine kinase regulator activity)			Nuclear	PF00134(Cyclin, N-terminal domain)
A0A452DUG7	HECT-type E3 ubiquitin transferase	NEDD4L		HECT-type E3 ubiquitin transferase OS=Capra hircus OX=9925 GN=NEDD4L PE=4 SV=1	17	14	14	17	962	110.1	6.1	1.21842	1.23883	1.26088	1.23938	0.993916	1.1756	1.07957	1.08303	1.14436	0.1945	0.089623	0.675742	GO:1901017(BP:negative regulation of potassium ion transmembrane transporter activity);GO:2000009(BP:negative regulation of protein localization to cell surface);GO:2000650(BP:negative regulation of sodium ion transmembrane transporter activity);GO:1903861(BP:positive regulation of dendrite extension);GO:0043161(BP:proteasome-mediated ubiquitin-dependent protein catabolic process);GO:0070936(BP:p…			Nuclear	PF00632(HECT-domain (ubiquitin-transferase));PF00397(WW domain);PF00168(C2 domain)
A0A452FHI7	Tetraspanin	CD63		Tetraspanin OS=Capra hircus OX=9925 GN=CD63 PE=3 SV=1	10	3	3	6	237	25.7	8.09	0.213518	0.224121	0.215412	0.217684	0.15525	0.201076	0.214415	0.190247	1.14422	0.1944	0.263426	0.675742	GO:0016021(CC:integral component of membrane)	chx:102178984(CD63)	chx04142(Lysosome )	PlasmaMembrane	PF00335(Tetraspanin family)
A0A452DLS9	Uncharacterized protein	EGFL6		Uncharacterized protein OS=Capra hircus OX=9925 GN=EGFL6 PE=3 SV=1	2	1	1	1	536	59.8	8.43	0.860365	0.850582	0.871415	0.860787	0.692582	0.760803	0.803857	0.752414	1.14403	0.1941	0.0743097	0.675742	GO:0010811(BP:positive regulation of cell-substrate adhesion);GO:0016020(CC:membrane);GO:0005509(MF:calcium ion binding);GO:0005178(MF:integrin binding)			Extracellular	PF00629(MAM domain, meprin/A5/mu);PF07645(Calcium-binding EGF domain)
A0A452EW57	TRMT1-like protein	TRMT1L		TRMT1-like protein OS=Capra hircus OX=9925 GN=TRMT1L PE=3 SV=1	3	2	2	2	739	82	7.85	0.672951	0.651735	0.783579	0.702755	0.579063	0.670284	0.59375	0.614366	1.14387	0.1939	0.158815	0.675742	GO:0004809(MF:tRNA (guanine-N2-)-methyltransferase activity);GO:0000049(MF:tRNA binding)			Nuclear	PF02005(N2,N2-dimethylguanosine tRNA methyltransferase)
A0A452EQW5	Uncharacterized protein	HPCA		Uncharacterized protein OS=Capra hircus OX=9925 GN=HPCA PE=4 SV=1	58	4	11	20	193	22.4	4.97	1.15388	2.33461	1.3701	1.61953	1.48237	1.42264	1.34269	1.4159	1.14382	0.1939	0.632004	0.825006	GO:0071277(BP:cellular response to calcium ion);GO:0048839(BP:inner ear development);GO:1901385(BP:regulation of voltage-gated calcium channel activity);GO:0005737(CC:cytoplasm);GO:0003779(MF:actin binding);GO:0005509(MF:calcium ion binding);GO:0042802(MF:identical protein binding)			Cytoplasmic	PF00036(EF hand);PF13499(EF-hand domain pair)
A0A452EWM0	E2F_TDP domain-containing protein	E2F4		E2F_TDP domain-containing protein OS=Capra hircus OX=9925 GN=E2F4 PE=3 SV=1	4	2	2	2	405	43.2	5.06	0.805903	0.681075	0.851675	0.779551	0.679316	0.773736	0.592179	0.681744	1.14347	0.1934	0.252089	0.675742	GO:0009887(BP:animal organ morphogenesis);GO:0008015(BP:blood circulation);GO:0006884(BP:cell volume homeostasis);GO:0060271(BP:cilium assembly);GO:0002064(BP:epithelial cell development);GO:0042127(BP:regulation of cell proliferation);GO:0000083(BP:regulation of transcription involved in G1/S transition of mitotic cell cycle);GO:0005623(CC:cell);GO:0005737(CC:cytoplasm);GO:0000790(CC:nuclear chr…			Nuclear	PF16421(E2F transcription factor CC-MB domain);PF02319(E2F/DP family winged-helix DNA-binding domain)
A0A452F357	Mitochondrial import inner membrane translocase subunit	TIMM8A	FUNCTION: Mitochondrial intermembrane chaperone that participates in the import and insertion of some multi-pass transmembrane proteins into the mitochondrial inner membrane. Also required for the transfer of beta-barrel precursors from the TOM complex to the sorting and assembly machinery (SAM complex) of the outer membrane. Acts as a chaperone-like protein that protects the hydrophobic precurso…	Mitochondrial import inner membrane translocase subunit OS=Capra hircus OX=9925 GN=TIMM8A PE=3 SV=1	23	2	2	2	97	11	5.16	1.5145	1.16899	0.978377	1.22062	1.00634	1.19072	1.00625	1.06777	1.14315	0.193	0.440458	0.726224	GO:0072321(BP:chaperone-mediated protein transport);GO:0005758(CC:mitochondrial intermembrane space);GO:0046872(MF:metal ion binding)			Nuclear	PF02953(Tim10/DDP family zinc finger)
A0A452G359	S-(hydroxymethyl)glutathione dehydrogenase	ADH5		S-(hydroxymethyl)glutathione dehydrogenase OS=Capra hircus OX=9925 GN=ADH5 PE=3 SV=1	32	11	11	79	374	39.7	7.5	1.20085	1.06257	1.1982	1.15387	0.898223	1.29516	0.836147	1.00984	1.14263	0.1924	0.425705	0.723014	GO:0006069(BP:ethanol oxidation);GO:0051903(MF:S-(hydroxymethyl)glutathione dehydrogenase activity);GO:0008270(MF:zinc ion binding)	chx:102186197(ADH5)	chx00982(Drug metabolism - cytochrome P450 );chx00350(Tyrosine metabolism );chx00980(Metabolism of xenobiotics by cytochrome P450 );chx00071(Fatty acid degradation );chx00620(Pyruvate metabolism );chx00010(Glycolysis / Gluconeogenesis );chx00830(Retinol metabolism )	Cytoplasmic	PF08240(Alcohol dehydrogenase GroES-like domain);PF00107(Zinc-binding dehydrogenase)
A0A452FA75	Uncharacterized protein	APH1B		Uncharacterized protein OS=Capra hircus OX=9925 GN=APH1B PE=3 SV=1	3	1	1	2	257	28.8	8.91	1.03372	0.937493	0.998289	0.989834	0.865293	0.967266	0.766778	0.866445	1.14241	0.1921	0.154351	0.675742	GO:0043085(BP:positive regulation of catalytic activity);GO:0016485(BP:protein processing);GO:0016021(CC:integral component of membrane);GO:0030133(CC:transport vesicle);GO:0008233(MF:peptidase activity)	chx:102170430(APH1B)	chx04330(Notch signaling pathway )	PlasmaMembrane	PF06105(Aph-1 protein)
A0A452G870	Uncharacterized protein	CD200		Uncharacterized protein OS=Capra hircus OX=9925 GN=CD200 PE=4 SV=1	13	3	3	3	274	30.8	8.79	1.42497	1.41033	1.27217	1.36916	1.15843	1.30284	1.13443	1.19857	1.14233	0.192	0.0763423	0.675742	GO:0034113(BP:heterotypic cell-cell adhesion);GO:0043031(BP:negative regulation of macrophage activation);GO:1904465(BP:negative regulation of matrix metallopeptidase secretion);GO:0032088(BP:negative regulation of NF-kappaB transcription factor activity);GO:0150072(BP:positive regulation of arginase activity);GO:0032793(BP:positive regulation of CREB transcription factor activity);GO:0150074(BP:…			PlasmaMembrane	PF00047(Immunoglobulin domain)
A0A452FI10	Uncharacterized protein	SYT3		Uncharacterized protein OS=Capra hircus OX=9925 GN=SYT3 PE=4 SV=1	4	3	3	3	591	63.4	6.62	1.58323	1.74481	1.74314	1.69039	1.38396	1.63583	1.41955	1.47978	1.14233	0.192	0.100489	0.675742	GO:0017156(BP:calcium ion regulated exocytosis);GO:1903861(BP:positive regulation of dendrite extension);GO:0005768(CC:endosome);GO:0016021(CC:integral component of membrane)			Nuclear	PF00168(C2 domain)
A0A452FBV5	UmuC domain-containing protein	POLI		UmuC domain-containing protein OS=Capra hircus OX=9925 GN=POLI PE=3 SV=1	1	1	1	1	751	84	5.91	0.858968	0.884625	0.962841	0.902145	0.828178	0.773134	0.768048	0.789787	1.14226	0.1919	0.0479192	0.675742	GO:0006281(BP:DNA repair);GO:0036464(CC:cytoplasmic ribonucleoprotein granule);GO:0016607(CC:nuclear speck);GO:0003684(MF:damaged DNA binding)	chx:102186819(POLI)	chx03460(Fanconi anemia pathway )	Nuclear	PF11799(impB/mucB/samB family C-terminal domain);PF00817(impB/mucB/samB family);PF11798(IMS family HHH motif)
A0A452DTI9	Uncharacterized protein	PWWP3B		Uncharacterized protein OS=Capra hircus OX=9925 GN=PWWP3B PE=3 SV=1	15	10	10	13	694	79.3	5.06	0.719976	0.699957	0.745343	0.721759	0.557776	0.677788	0.660056	0.631873	1.14225	0.1919	0.126343	0.675742				Nuclear
A0A452FXN1	Cytoplasmic tRNA 2-thiolation protein 1	CTU1	FUNCTION: Plays a central role in 2-thiolation of mcm(5)S(2)U at tRNA wobble positions of tRNA(Lys), tRNA(Glu) and tRNA(Gln). Directly binds tRNAs and probably acts by catalyzing adenylation of tRNAs, an intermediate required for 2-thiolation. It is unclear whether it acts as a sulfurtransferase that transfers sulfur from thiocarboxylated URM1 onto the uridine of tRNAs at wobble position. {ECO:00…	Cytoplasmic tRNA 2-thiolation protein 1 OS=Capra hircus OX=9925 GN=CTU1 PE=3 SV=1	4	1	1	1	347	36.5	8.72	1.02146	0.916716	0.921899	0.953359	0.829526	0.890794	0.784431	0.834917	1.14186	0.1914	0.0621031	0.675742	GO:0032447(BP:protein urmylation);GO:0034227(BP:tRNA thio-modification);GO:0002098(BP:tRNA wobble uridine modification);GO:0005737(CC:cytoplasm);GO:0016779(MF:nucleotidyltransferase activity);GO:0000049(MF:tRNA binding)	chx:106503150(CTU1)	chx04122(Sulfur relay system )	Mitochondrial	PF01171(PP-loop family);PF16503(Zinc-ribbon)
A0A452E9W8	FERM domain-containing protein	FRMD4A		FERM domain-containing protein OS=Capra hircus OX=9925 GN=FRMD4A PE=4 SV=1	5	5	5	5	1015	113.3	8.91	0.960383	0.923904	1.3446	1.0763	0.862831	1.09527	0.869795	0.942632	1.1418	0.1913	0.448108	0.728401	GO:0005856(CC:cytoskeleton)			Nuclear	PF09380(FERM C-terminal PH-like domain);PF11819(Domain of unknown function (DUF3338));PF09379(FERM N-terminal domain);PF00373(FERM central domain)
A0A452EU67	Uncharacterized protein	LOC106501751		Uncharacterized protein OS=Capra hircus OX=9925 GN=LOC106501751 PE=3 SV=1	13	1	1	1	124	13.7	7.88	1.14376	1.09841	1.13137	1.12451	1.01686	1.06275	0.875447	0.985019	1.14161	0.1911	0.12487	0.675742	GO:0016021(CC:integral component of membrane)			PlasmaMembrane	PF04505(Interferon-induced transmembrane protein)
A0A452EL94	Uncharacterized protein	DPY19L1		Uncharacterized protein OS=Capra hircus OX=9925 GN=DPY19L1 PE=3 SV=1	6	3	3	5	737	83.1	9.14	1.0597	0.936603	0.925665	0.973989	0.864692	0.86148	0.833633	0.853268	1.14148	0.1909	0.100072	0.675742	GO:0016021(CC:integral component of membrane)			PlasmaMembrane	PF10034(Q-cell neuroblast polarisation)
A0A452FTU0	Lactamase_B domain-containing protein	MBLAC2		Lactamase_B domain-containing protein OS=Capra hircus OX=9925 GN=MBLAC2 PE=4 SV=1	48	11	11	20	279	31.3	7.09	1.24705	1.2161	1.19107	1.21807	1.02338	1.20571	0.972208	1.0671	1.14148	0.1909	0.161273	0.675742				Cytoplasmic;Mitochondrial	PF00753(Metallo-beta-lactamase superfamily)
A0A452FTZ3	Uncharacterized protein	TMEM14C		Uncharacterized protein OS=Capra hircus OX=9925 GN=TMEM14C PE=3 SV=1	10	1	1	3	114	11.7	9.99	0.853605	0.837971	0.789479	0.827018	0.70105	0.691233	0.7814	0.724561	1.14141	0.1908	0.0483684	0.675742	GO:0030218(BP:erythrocyte differentiation);GO:0006839(BP:mitochondrial transport);GO:0070453(BP:regulation of heme biosynthetic process);GO:0016021(CC:integral component of membrane);GO:0005743(CC:mitochondrial inner membrane)			PlasmaMembrane	PF03647(Transmembrane proteins 14C)
A0A452F2P4	Uncharacterized protein			Uncharacterized protein OS=Capra hircus OX=9925 PE=4 SV=1	11	1	1	1	64	7.1	8.51	0.872563	0.834464	0.911885	0.872971	0.624219	0.758651	0.912007	0.764959	1.1412	0.1906	0.322543	0.6878				Mitochondrial
A0A452G5A6	Uncharacterized protein	CHADL		Uncharacterized protein OS=Capra hircus OX=9925 GN=CHADL PE=3 SV=1	1	1	1	1	738	79.2	8.6	1.42713	1.56367	1.38436	1.45839	1.11487	1.55938	1.15999	1.27808	1.14107	0.1904	0.331466	0.689472	GO:0032331(BP:negative regulation of chondrocyte differentiation);GO:1904027(BP:negative regulation of collagen fibril organization);GO:0062023(CC:collagen-containing extracellular matrix);GO:0005518(MF:collagen binding);GO:0098633(MF:collagen fibril binding)			Extracellular;Nuclear	PF13855(Leucine rich repeat)
A0A452E605	Heterochromatin protein 1-binding protein 3	HP1BP3		Heterochromatin protein 1-binding protein 3 OS=Capra hircus OX=9925 GN=HP1BP3 PE=4 SV=1	34	19	19	62	551	60.9	9.77	0.592528	0.620798	0.642285	0.618537	0.467406	0.595761	0.563155	0.542107	1.14099	0.1903	0.176124	0.675742	GO:0070828(BP:heterochromatin organization);GO:0006334(BP:nucleosome assembly);GO:0006355(BP:regulation of transcription, DNA-templated);GO:0042025(CC:host cell nucleus);GO:0000786(CC:nucleosome);GO:0003682(MF:chromatin binding);GO:0003677(MF:DNA binding)			Nuclear	PF00538(linker histone H1 and H5 family)
A0A452FPA7	Zinc finger MYND domain-containing protein 10	ZMYND10	FUNCTION: Plays a role in axonemal structure organization and motility. Involved in axonemal pre-assembly of inner and outer dynein arms (IDA and ODA, respectively) for proper axoneme building for cilia motility. May act by indirectly regulating transcription of dynein proteins. {ECO:0000256|PIRNR:PIRNR037948}.	Zinc finger MYND domain-containing protein 10 OS=Capra hircus OX=9925 GN=ZMYND10 PE=3 SV=1	3	1	1	1	439	50.3	6.43	0.855876	0.85463	0.832417	0.847641	0.756078	0.748232	0.724486	0.742932	1.14094	0.1902	0.00123	0.675742	GO:0003341(BP:cilium movement);GO:0036159(BP:inner dynein arm assembly);GO:0044458(BP:motile cilium assembly);GO:0036158(BP:outer dynein arm assembly);GO:1905505(BP:positive regulation of motile cilium assembly);GO:0061512(BP:protein localization to cilium);GO:0016324(CC:apical plasma membrane);GO:0005737(CC:cytoplasm);GO:0046872(MF:metal ion binding);GO:0060090(MF:molecular adaptor activity);GO:…			Cytoplasmic	PF01753(MYND finger)
A0A452FYL0	Protein kinase C	PRKCA		Protein kinase C OS=Capra hircus OX=9925 GN=PRKCA PE=3 SV=1	27	8	15	47	462	52.4	8.37	1.2035	1.56582	1.49825	1.42252	1.20742	1.2423	1.29129	1.247	1.14075	0.19	0.252498	0.675742	GO:0035556(BP:intracellular signal transduction);GO:0005524(MF:ATP binding);GO:0046872(MF:metal ion binding);GO:0004674(MF:protein serine/threonine kinase activity)			Cytoplasmic;Nuclear	PF00168(C2 domain);PF00130(Phorbol esters/diacylglycerol binding domain (C1 domain));PF00069(Protein kinase domain)
A0A452ERU0	Uncharacterized protein	COL28A1		Uncharacterized protein OS=Capra hircus OX=9925 GN=COL28A1 PE=4 SV=1	1	1	1	1	1147	119.2	7.68	0.835122	0.820097	0.793806	0.816342	0.746521	0.71845	0.681951	0.715641	1.14071	0.1899	0.0151412	0.675742	GO:0005604(CC:basement membrane);GO:0004867(MF:serine-type endopeptidase inhibitor activity)	chx:102169547(COL28A1)	chx04974(Protein digestion and absorption )	Extracellular;Nuclear	PF01391(Collagen triple helix repeat (20 copies));PF00092(von Willebrand factor type A domain);PF00014(Kunitz/Bovine pancreatic trypsin inhibitor domain)
A0A452G3V4	Coiled-coil domain-containing protein 53	WASHC3		Coiled-coil domain-containing protein 53 OS=Capra hircus OX=9925 GN=WASHC3 PE=3 SV=1	7	1	1	1	187	20.7	4.92	0.94401	0.978898	1.18324	1.03538	0.90134	0.928871	0.893624	0.907945	1.14036	0.1895	0.228023	0.675742	GO:0071203(CC:WASH complex)			Nuclear	PF10152(Subunit CCDC53 of WASH complex)
A0A452EQ22	Rab-GAP TBC domain-containing protein	TBC1D10B		Rab-GAP TBC domain-containing protein OS=Capra hircus OX=9925 GN=TBC1D10B PE=4 SV=1	15	10	10	14	788	85.2	8.97	1.41455	1.42978	1.50085	1.44839	1.16852	1.30467	1.33756	1.27025	1.14024	0.1893	0.0551985	0.675742	GO:0042147(BP:retrograde transport, endosome to Golgi);GO:0005829(CC:cytosol);GO:0005886(CC:plasma membrane);GO:0005096(MF:GTPase activator activity)			Nuclear	PF00566(Rab-GTPase-TBC domain)
A0A452FB82	RIC3 domain-containing protein	RIC3		RIC3 domain-containing protein OS=Capra hircus OX=9925 GN=RIC3 PE=3 SV=1	7	2	2	2	361	40.2	5.12	1.1382	0.773927	0.995817	0.969315	0.841253	0.911606	0.79744	0.8501	1.14024	0.1893	0.379456	0.703749	GO:0034622(BP:cellular protein-containing complex assembly);GO:0005783(CC:endoplasmic reticulum);GO:0016021(CC:integral component of membrane);GO:0044183(MF:protein binding involved in protein folding)			Cytoplasmic;Nuclear	PF15361(Resistance to inhibitors of cholinesterase homologue 3)
A0A452E7P5	Protein XRP2	RP2	FUNCTION: Acts as a GTPase-activating protein (GAP) for tubulin in concert with tubulin-specific chaperone C, but does not enhance tubulin heterodimerization. {ECO:0000256|PIRNR:PIRNR037947}.	Protein XRP2 OS=Capra hircus OX=9925 GN=RP2 PE=3 SV=1	17	8	8	14	350	39.5	5.33	1.44782	1.40001	1.41498	1.42094	1.14148	1.42635	1.17072	1.24618	1.14023	0.1893	0.190632	0.675742	GO:0000902(BP:cell morphogenesis);GO:0006892(BP:post-Golgi vesicle-mediated transport);GO:0005814(CC:centriole);GO:0036064(CC:ciliary basal body);GO:0031410(CC:cytoplasmic vesicle);GO:0005794(CC:Golgi apparatus);GO:0016604(CC:nuclear body);GO:1990075(CC:periciliary membrane compartment);GO:0005525(MF:GTP binding);GO:0005096(MF:GTPase activator activity);GO:0000287(MF:magnesium ion binding)			Cytoplasmic	PF07986(Tubulin binding cofactor C)
A0A452G1B2	LRRNT domain-containing protein			LRRNT domain-containing protein OS=Capra hircus OX=9925 PE=4 SV=1	4	1	1	1	167	18.9	8.6	1.12226	1.0941	1.17959	1.13198	0.925823	1.11608	0.937195	0.993032	1.13993	0.1889	0.139976	0.675742				Extracellular	PF13855(Leucine rich repeat);PF01462(Leucine rich repeat N-terminal domain)
A0A452G4Z6	Uncharacterized protein	PGM2L1		Uncharacterized protein OS=Capra hircus OX=9925 GN=PGM2L1 PE=3 SV=1	29	18	19	39	629	71.2	6.61	1.66097	1.78487	1.21102	1.55229	1.71133	1.15826	1.21579	1.36179	1.13988	0.1889	0.48429	0.745768	GO:0005975(BP:carbohydrate metabolic process);GO:0047933(MF:glucose-1,6-bisphosphate synthase activity);GO:0016868(MF:intramolecular transferase activity, phosphotransferases)	chx:108633293(PGM2L1)	chx00500(Starch and sucrose metabolism )	Cytoplasmic	PF02880(Phosphoglucomutase/phosphomannomutase, alpha/beta/alpha domain III);PF00408(Phosphoglucomutase/phosphomannomutase, C-terminal domain);PF02879(Phosphoglucomutase/phosphomannomutase, alpha/beta/alpha domain II);PF02878(Phosphoglucomutase/phosphomannomutase, alpha/beta/alpha domain I)
A0A452G588	Uncharacterized protein	CADM1		Uncharacterized protein OS=Capra hircus OX=9925 GN=CADM1 PE=3 SV=1	23	8	8	20	439	48.7	4.94	1.41529	1.36005	1.36964	1.38166	1.12572	1.30948	1.20123	1.21214	1.13985	0.1888	0.0747921	0.675742	GO:0016021(CC:integral component of membrane)			Extracellular;Nuclear	PF13927(Immunoglobulin domain);PF07686(Immunoglobulin V-set domain);PF08205(CD80-like C2-set immunoglobulin domain)
A0A452EIY9	Uncharacterized protein	SLC25A29		Uncharacterized protein OS=Capra hircus OX=9925 GN=SLC25A29 PE=3 SV=1	9	2	2	3	308	32.9	8.62	1.13853	1.09608	1.27	1.16821	0.955975	1.14947	0.969296	1.02491	1.13981	0.1888	0.155503	0.675742	GO:1903400(BP:L-arginine transmembrane transport);GO:0089709(BP:L-histidine transmembrane transport);GO:1990575(BP:mitochondrial L-ornithine transmembrane transport);GO:0016021(CC:integral component of membrane);GO:0005739(CC:mitochondrion);GO:0015227(MF:acyl carnitine transmembrane transporter activity);GO:0005347(MF:ATP transmembrane transporter activity);GO:0005289(MF:high-affinity arginine tr…			PlasmaMembrane	PF00153(Mitochondrial carrier protein)
A0A452EB56	WD_REPEATS_REGION domain-containing protein	WDR70		WD_REPEATS_REGION domain-containing protein OS=Capra hircus OX=9925 GN=WDR70 PE=4 SV=1	1	1	1	1	652	72.6	6.28	1.26234	0.951139	0.925755	1.04641	0.781773	0.932737	1.04044	0.918317	1.13949	0.1884	0.391981	0.708842	GO:0019899(MF:enzyme binding)			Nuclear	PF00400(WD domain, G-beta repeat)
A0A452EW53	Uncharacterized protein	RCN2		Uncharacterized protein OS=Capra hircus OX=9925 GN=RCN2 PE=4 SV=1	27	8	8	17	317	36.9	4.4	0.987241	0.804242	0.883345	0.891609	0.725936	0.883528	0.737975	0.78248	1.13947	0.1884	0.210901	0.675742	GO:0005783(CC:endoplasmic reticulum);GO:0005730(CC:nucleolus);GO:0005509(MF:calcium ion binding)			ER	PF13202(EF hand)
A0A452FEN0	Bardet-Biedl syndrome 5 protein homolog	BBS5	FUNCTION: The BBSome complex is thought to function as a coat complex required for sorting of specific membrane proteins to the primary cilia. The BBSome complex is required for ciliogenesis but is dispensable for centriolar satellite function. This ciliogenic function is mediated in part by the Rab8 GDP/GTP exchange factor, which localizes to the basal body and contacts the BBSome. Rab8(GTP) ent…	Bardet-Biedl syndrome 5 protein homolog OS=Capra hircus OX=9925 GN=BBS5 PE=3 SV=1	6	3	3	3	342	39	5.77	1.17068	1.08746	1.08755	1.11523	0.886305	1.05127	0.998964	0.978848	1.13933	0.1882	0.0882388	0.675742	GO:0030030(BP:cell projection organization);GO:0015031(BP:protein transport);GO:0005930(CC:axoneme);GO:0034464(CC:BBSome);GO:0034451(CC:centriolar satellite);GO:0036064(CC:ciliary basal body);GO:0060170(CC:ciliary membrane)			Cytoplasmic;Nuclear	PF07289(Bardet-Biedl syndrome 5 protein)
A0A452FLA8	60S ribosomal protein L12	LOC108638047		60S ribosomal protein L12 OS=Capra hircus OX=9925 GN=LOC108638047 PE=3 SV=1	52	1	6	29	159	17	9.39	0.993968	0.872865	1.43107	1.0993	0.642475	1.4921	0.760368	0.96498	1.13919	0.188	0.695607	0.857312	GO:0006412(BP:translation);GO:0005840(CC:ribosome);GO:0003735(MF:structural constituent of ribosome)			Cytoplasmic;Mitochondrial	PF03946(Ribosomal protein L11, N-terminal domain);PF00298(Ribosomal protein L11, RNA binding domain)
A0A452EWT9	BAG domain-containing protein	BAG2		BAG domain-containing protein OS=Capra hircus OX=9925 GN=BAG2 PE=4 SV=1	13	3	3	4	211	23.7	6.57	1.27309	1.2187	1.25315	1.24831	1.11912	1.18206	0.986451	1.09588	1.1391	0.1879	0.109298	0.675742	GO:0032091(BP:negative regulation of protein binding);GO:1904667(BP:negative regulation of ubiquitin protein ligase activity);GO:1901800(BP:positive regulation of proteasomal protein catabolic process);GO:0010954(BP:positive regulation of protein processing);GO:0019538(BP:protein metabolic process);GO:0050821(BP:protein stabilization);GO:0030424(CC:axon);GO:0101031(CC:chaperone complex);GO:190158…	chx:102181822(BAG2)	chx04141(Protein processing in endoplasmic reticulum )	Nuclear
A0A452G0M5	Uncharacterized protein	SEC24A		Uncharacterized protein OS=Capra hircus OX=9925 GN=SEC24A PE=3 SV=1	7	4	8	9	1099	120.1	7.65	1.01789	1.01674	1.06034	1.03166	0.832165	0.983758	0.902202	0.906042	1.13864	0.1873	0.091274	0.675742	GO:0090110(BP:cargo loading into COPII-coated vesicle);GO:0006886(BP:intracellular protein transport);GO:0030127(CC:COPII vesicle coat);GO:0000139(CC:Golgi membrane);GO:0008270(MF:zinc ion binding)	chx:102176523(SEC24A)	chx04141(Protein processing in endoplasmic reticulum )	Nuclear	PF00626(Gelsolin repeat);PF04811(Sec23/Sec24 trunk domain);PF04815(Sec23/Sec24 helical domain);PF08033(Sec23/Sec24 beta-sandwich domain);PF04810(Sec23/Sec24 zinc finger)
A0A452FMM3	Uncharacterized protein	SYTL1		Uncharacterized protein OS=Capra hircus OX=9925 GN=SYTL1 PE=4 SV=1	2	1	1	1	526	58.7	7.2	0.888495	0.987869	0.801667	0.892677	0.776634	0.823649	0.752048	0.78411	1.13846	0.1871	0.170837	0.675742	GO:0006887(BP:exocytosis);GO:0006886(BP:intracellular protein transport);GO:0016020(CC:membrane);GO:0017137(MF:Rab GTPase binding)			Nuclear	PF00168(C2 domain)
A0A452DPC7	Uncharacterized protein	CNKSR3		Uncharacterized protein OS=Capra hircus OX=9925 GN=CNKSR3 PE=3 SV=1	5	1	2	3	554	61.7	8.66	0.648457	0.588329	0.775448	0.670745	0.564562	0.581848	0.621293	0.589234	1.13833	0.1869	0.274598	0.676237	GO:0009966(BP:regulation of signal transduction);GO:0005737(CC:cytoplasm);GO:0016020(CC:membrane)			Nuclear	PF00595(PDZ domain (Also known as DHR or GLGF));PF10534(Connector enhancer of kinase suppressor of ras);PF00536(SAM domain (Sterile alpha motif));PF06663(Protein of unknown function (DUF1170))
A0A452G836	Protein YIPF	YIPF4		Protein YIPF OS=Capra hircus OX=9925 GN=YIPF4 PE=3 SV=1	4	1	1	2	244	27.1	4.65	0.774525	0.72411	0.741749	0.746795	0.578055	0.767847	0.622734	0.656212	1.13804	0.1865	0.251124	0.675742	GO:0016021(CC:integral component of membrane)			PlasmaMembrane	PF04893(Yip1 domain)
A0A452DW49	Branched-chain-amino-acid aminotransferase	BCAT2		Branched-chain-amino-acid aminotransferase OS=Capra hircus OX=9925 GN=BCAT2 PE=3 SV=1	17	6	6	10	393	44.5	8.16	1.24262	1.35047	1.41713	1.33674	1.1716	1.29687	1.0559	1.17479	1.13786	0.1863	0.139954	0.675742	GO:0009082(BP:branched-chain amino acid biosynthetic process);GO:1990830(BP:cellular response to leukemia inhibitory factor);GO:0006550(BP:isoleucine catabolic process);GO:0006551(BP:leucine metabolic process);GO:0010817(BP:regulation of hormone levels);GO:0006573(BP:valine metabolic process);GO:0005739(CC:mitochondrion);GO:0052656(MF:L-isoleucine transaminase activity);GO:0052654(MF:L-leucine tr…	chx:102186149(BCAT2)	chx00770(Pantothenate and CoA biosynthesis );chx00270(Cysteine and methionine metabolism );chx00280(Valine, leucine and isoleucine degradation );chx00290(Valine, leucine and isoleucine biosynthesis );chx01240(Biosynthesis of cofactors )	Mitochondrial	PF01063(Amino-transferase class IV)
A0A452F4M6	Amidohydro-rel domain-containing protein	DPYSL3		Amidohydro-rel domain-containing protein OS=Capra hircus OX=9925 GN=DPYSL3 PE=3 SV=1	60	24	29	194	684	74	6.4	1.36436	1.29689	1.33746	1.33291	1.01981	1.48764	1.00684	1.17143	1.13785	0.1863	0.414839	0.719207	GO:0051017(BP:actin filament bundle assembly);GO:0051491(BP:positive regulation of filopodium assembly);GO:0030334(BP:regulation of cell migration);GO:0010975(BP:regulation of neuron projection development);GO:0048678(BP:response to axon injury);GO:0005737(CC:cytoplasm);GO:0031005(MF:filamin binding);GO:0016810(MF:hydrolase activity, acting on carbon-nitrogen (but not peptide) bonds)			Cytoplasmic	PF01979(Amidohydrolase family)
A0A452EJK4	DNA-dependent protein kinase catalytic subunit	PRKDC		DNA-dependent protein kinase catalytic subunit OS=Capra hircus OX=9925 GN=PRKDC PE=3 SV=1	3	12	12	14	4117	463.9	7.25	1.28789	0.9061	1.09118	1.09506	1.00138	0.912804	0.973632	0.962606	1.1376	0.186	0.352334	0.694564	GO:0002218(BP:activation of innate immune response);GO:0032869(BP:cellular response to insulin stimulus);GO:0006303(BP:double-strand break repair via nonhomologous end joining);GO:0043066(BP:negative regulation of apoptotic process);GO:0018105(BP:peptidyl-serine phosphorylation);GO:2001034(BP:positive regulation of double-strand break repair via nonhomologous end joining);GO:0045944(BP:positive r…			Nuclear	PF02260(FATC domain);PF08163(NUC194 domain);PF02259(FAT domain);PF00454(Phosphatidylinositol 3- and 4-kinase)
A0A452G7G6	RanGAP1_C domain-containing protein	RANGAP1		RanGAP1_C domain-containing protein OS=Capra hircus OX=9925 GN=RANGAP1 PE=4 SV=1	31	14	14	22	585	62.9	4.69	1.05151	0.941466	1.00935	1.00078	0.804541	0.987214	0.848097	0.87995	1.13731	0.1856	0.148081	0.675742	GO:0090630(BP:activation of GTPase activity);GO:0046826(BP:negative regulation of protein export from nucleus);GO:0007165(BP:signal transduction);GO:0016235(CC:aggresome);GO:0005829(CC:cytosol);GO:0000776(CC:kinetochore);GO:0031965(CC:nuclear membrane);GO:0048471(CC:perinuclear region of cytoplasm);GO:0005096(MF:GTPase activator activity);GO:0008536(MF:Ran GTPase binding);GO:0003723(MF:RNA bindin…	chx:102189377(RANGAP1)	chx03013(RNA transport )	Cytoplasmic	PF07834(RanGAP1 C-terminal domain);PF13516(Leucine Rich repeat)
A0A452FQB3	Uncharacterized protein	TMEM63C		Uncharacterized protein OS=Capra hircus OX=9925 GN=TMEM63C PE=3 SV=1	5	4	4	6	804	93.4	7.44	0.901563	0.58174	0.625247	0.70285	0.593304	0.650904	0.610582	0.618264	1.13681	0.185	0.48847	0.748022	GO:0016021(CC:integral component of membrane);GO:0005886(CC:plasma membrane);GO:0005227(MF:calcium activated cation channel activity);GO:1990760(MF:osmolarity-sensing cation channel activity)			PlasmaMembrane	PF13967(Late exocytosis, associated with Golgi transport);PF02714(Calcium-dependent channel, 7TM region, putative phosphate);PF14703(Cytosolic domain of 10TM putative phosphate transporter)
A0A452FRY6	MFS domain-containing protein	SLC22A17		MFS domain-containing protein OS=Capra hircus OX=9925 GN=SLC22A17 PE=4 SV=1	3	2	2	3	586	62.5	8.24	1.27806	1.09342	1.11973	1.16374	0.934731	1.25521	0.881522	1.02382	1.13666	0.1848	0.363123	0.700153	GO:0015891(BP:siderophore transport);GO:0031301(CC:integral component of organelle membrane);GO:0005887(CC:integral component of plasma membrane);GO:0004888(MF:transmembrane signaling receptor activity);GO:0022857(MF:transmembrane transporter activity)			PlasmaMembrane	PF00083(Sugar (and other) transporter)
A0A452G6X6	Uncharacterized protein	CSAD		Uncharacterized protein OS=Capra hircus OX=9925 GN=CSAD PE=3 SV=1	22	13	13	21	493	55.1	6.83	0.835528	0.849211	0.778169	0.820969	0.693781	0.768882	0.704587	0.722417	1.13642	0.1845	0.0371601	0.675742	GO:0019752(BP:carboxylic acid metabolic process);GO:0042412(BP:taurine biosynthetic process);GO:0016831(MF:carboxy-lyase activity);GO:0030170(MF:pyridoxal phosphate binding)	chx:102180652(CSAD)	chx00430(Taurine and hypotaurine metabolism )	Cytoplasmic	PF00282(Pyridoxal-dependent decarboxylase conserved domain)
A0A452ENU2	Glucose-6-phosphate 1-dehydrogenase	G6PD	FUNCTION: Catalyzes the rate-limiting step of the oxidative pentose-phosphate pathway, which represents a route for the dissimilation of carbohydrates besides glycolysis. {ECO:0000256|RuleBase:RU362120}.	Glucose-6-phosphate 1-dehydrogenase OS=Capra hircus OX=9925 GN=G6PD PE=3 SV=1	38	21	21	59	515	59.3	6.84	0.992278	0.952522	0.942431	0.96241	0.810666	0.91587	0.814509	0.847015	1.13624	0.1843	0.0613399	0.675742	GO:0034599(BP:cellular response to oxidative stress);GO:0006695(BP:cholesterol biosynthetic process);GO:0043249(BP:erythrocyte maturation);GO:0006006(BP:glucose metabolic process);GO:0006749(BP:glutathione metabolic process);GO:0010734(BP:negative regulation of protein glutathionylation);GO:0019322(BP:pentose biosynthetic process);GO:0009051(BP:pentose-phosphate shunt, oxidative branch);GO:004639…			Cytoplasmic	PF02781(Glucose-6-phosphate dehydrogenase, C-terminal domain);PF00479(Glucose-6-phosphate dehydrogenase, NAD binding domain)
A0A452DQH7	NACHT and WD repeat domain containing 2	NWD2		NACHT and WD repeat domain containing 2 OS=Capra hircus OX=9925 GN=NWD2 PE=4 SV=1	1	1	1	1	1742	197.1	6.29	1.1989	1.06309	1.05551	1.10583	0.890814	1.10273	0.926381	0.973308	1.13616	0.1842	0.182231	0.675742				PlasmaMembrane;Nuclear
A0A452G0A1	Uncharacterized protein	PTBP2		Uncharacterized protein OS=Capra hircus OX=9925 GN=PTBP2 PE=4 SV=1	14	4	4	8	537	58	8.81	1.54563	1.31545	1.45032	1.43713	1.16181	1.52322	1.11011	1.26505	1.13603	0.184	0.324101	0.6878	GO:0006376(BP:mRNA splice site selection);GO:0033119(BP:negative regulation of RNA splicing);GO:2000177(BP:regulation of neural precursor cell proliferation);GO:0005681(CC:spliceosomal complex);GO:0003729(MF:mRNA binding)			Nuclear	PF00076(RNA recognition motif. (a.k.a. RRM, RBD, or RNP domain));PF13893(RNA recognition motif. (a.k.a. RRM, RBD, or RNP domain))
A0A452E3B9	MFS domain-containing protein	SLC18A3		MFS domain-containing protein OS=Capra hircus OX=9925 GN=SLC18A3 PE=4 SV=1	2	1	1	1	524	55.9	6.79	0.810055	0.828617	0.973501	0.870725	0.775756	0.726393	0.797342	0.766497	1.13598	0.1839	0.170724	0.675742	GO:0016021(CC:integral component of membrane);GO:0022857(MF:transmembrane transporter activity)	chx:102191210(SLC18A3)	chx04725(Cholinergic synapse );chx04721(Synaptic vesicle cycle )	PlasmaMembrane	PF07690(Major Facilitator Superfamily)
A0A452G343	AB hydrolase-1 domain-containing protein	MEST		AB hydrolase-1 domain-containing protein OS=Capra hircus OX=9925 GN=MEST PE=4 SV=1	9	2	2	2	326	37.5	9.47	0.765011	0.791592	0.818649	0.791751	0.645233	0.805052	0.641168	0.697151	1.13569	0.1836	0.216212	0.675742	GO:0003824(MF:catalytic activity)			PlasmaMembrane	PF00561(alpha/beta hydrolase fold)
A0A452F2G3	Uncharacterized protein	FBLIM1		Uncharacterized protein OS=Capra hircus OX=9925 GN=FBLIM1 PE=4 SV=1	5	2	2	2	380	41.4	7.49	0.97215	1.01595	0.927536	0.97188	0.813253	0.814886	0.940192	0.856111	1.13523	0.183	0.0920921	0.675742	GO:0098609(BP:cell-cell adhesion);GO:0033623(BP:regulation of integrin activation);GO:0001650(CC:fibrillar center);GO:0005925(CC:focal adhesion);GO:0001725(CC:stress fiber);GO:0031005(MF:filamin binding);GO:0046872(MF:metal ion binding)			Extracellular;Nuclear	PF00412(LIM domain)
A0A452FNW4	Uncharacterized protein	ISL1		Uncharacterized protein OS=Capra hircus OX=9925 GN=ISL1 PE=4 SV=1	2	1	1	1	349	39	8.28	1.00958	0.873065	0.912361	0.931669	0.898702	0.812556	0.751202	0.82082	1.13505	0.1828	0.133473	0.675742	GO:0060413(BP:atrial septum morphogenesis);GO:0060913(BP:cardiac cell fate determination);GO:0060379(BP:cardiac muscle cell myoblast differentiation);GO:0003215(BP:cardiac right ventricle morphogenesis);GO:0003203(BP:endocardial cushion morphogenesis);GO:0060384(BP:innervation);GO:0090090(BP:negative regulation of canonical Wnt signaling pathway);GO:0050728(BP:negative regulation of inflammatory …	chx:102173232(ISL1)	chx04550(Signaling pathways regulating pluripotency of stem cells )	Nuclear	PF00046(Homeobox domain);PF00412(LIM domain)
A0A452G1T9	Uncharacterized protein	SCARA3		Uncharacterized protein OS=Capra hircus OX=9925 GN=SCARA3 PE=4 SV=1	2	1	1	1	606	64.8	6.16	1.35443	1.04143	1.16532	1.18706	0.944144	1.26366	0.929672	1.04582	1.13505	0.1828	0.377866	0.70372	GO:0016021(CC:integral component of membrane)			Extracellular;Nuclear	PF01391(Collagen triple helix repeat (20 copies))
A0A452ET18	Uncharacterized protein	CETN3		Uncharacterized protein OS=Capra hircus OX=9925 GN=CETN3 PE=4 SV=1	13	3	3	3	177	20.7	4.79	1.01872	0.9559	0.938877	0.971164	0.813188	1.01974	0.733977	0.855634	1.13502	0.1827	0.306319	0.680296	GO:0005814(CC:centriole);GO:0005813(CC:centrosome);GO:0036064(CC:ciliary basal body);GO:0032391(CC:photoreceptor connecting cilium);GO:0005509(MF:calcium ion binding);GO:0031683(MF:G-protein beta/gamma-subunit complex binding);GO:0008017(MF:microtubule binding)			Cytoplasmic	PF13499(EF-hand domain pair)
A0A452F6P4	Uncharacterized protein	NEURL4		Uncharacterized protein OS=Capra hircus OX=9925 GN=NEURL4 PE=4 SV=1	1	2	2	2	1563	167.2	5.85	1.1759	0.863402	1.14482	1.06137	0.801145	1.17193	0.832344	0.93514	1.13499	0.1827	0.462029	0.736153				Cytoplasmic;Nuclear	PF07177(Neuralized)
A0A452DM99	Ig-like domain-containing protein			Ig-like domain-containing protein OS=Capra hircus OX=9925 PE=4 SV=1	9	1	1	1	132	14.7	8.03	1.1218	1.179	1.11784	1.13955	0.888843	1.2457	0.877825	1.00412	1.13487	0.1825	0.378913	0.703749	GO:0016199(BP:axon midline choice point recognition);GO:0035385(BP:Roundabout signaling pathway);GO:0008046(MF:axon guidance receptor activity)			Extracellular	PF13927(Immunoglobulin domain)
A0A452EDF8	Ipi1_N domain-containing protein	TEX10		Ipi1_N domain-containing protein OS=Capra hircus OX=9925 GN=TEX10 PE=3 SV=1	4	4	4	4	926	105.2	9.36	0.951554	0.873303	0.999005	0.941287	0.769664	0.885397	0.833418	0.829493	1.13477	0.1824	0.0879462	0.675742				Nuclear	PF12333(Rix1 complex component involved in 60S ribosome maturation)
A0A452FIA3	Ribosomal RNA-processing protein 4	EXOSC2		Ribosomal RNA-processing protein 4 OS=Capra hircus OX=9925 GN=EXOSC2 PE=3 SV=1	9	2	2	2	293	32.6	7.15	0.669945	0.731727	0.691259	0.697644	0.618893	0.606151	0.61984	0.614961	1.13445	0.182	0.038388	0.675742	GO:0030307(BP:positive regulation of cell growth);GO:0005737(CC:cytoplasm);GO:0000176(CC:nuclear exosome (RNase complex));GO:0005730(CC:nucleolus);GO:0005654(CC:nucleoplasm);GO:0003723(MF:RNA binding)	chx:102174401(EXOSC2)	chx03018(RNA degradation )	Cytoplasmic;Mitochondrial	PF14382(Exosome complex exonuclease RRP4 N-terminal region);PF15985(KH domain)
A0A452EV92	P-type domain-containing protein	GAA		P-type domain-containing protein OS=Capra hircus OX=9925 GN=GAA PE=3 SV=1	6	4	4	5	935	104.2	5.43	0.973509	0.933784	0.969138	0.95881	0.784435	0.939383	0.811922	0.845246	1.13436	0.1819	0.132596	0.675742	GO:0060048(BP:cardiac muscle contraction);GO:0002086(BP:diaphragm contraction);GO:0005980(BP:glycogen catabolic process);GO:0003007(BP:heart morphogenesis);GO:0007626(BP:locomotory behavior);GO:0007040(BP:lysosome organization);GO:0046716(BP:muscle cell cellular homeostasis);GO:0050885(BP:neuromuscular process controlling balance);GO:0050884(BP:neuromuscular process controlling posture);GO:000202…			Lysosomal	PF13802(Galactose mutarotase-like);PF00088(Trefoil (P-type) domain);PF01055(Glycosyl hydrolases family 31);PF16863(N-terminal barrel of NtMGAM and CtMGAM, maltase-glucoamylase)
A0A452FM59	Uncharacterized protein	PUDP		Uncharacterized protein OS=Capra hircus OX=9925 GN=PUDP PE=4 SV=1	22	5	5	13	231	25.3	6.01	1.01676	1.08022	1.06828	1.05508	0.934151	0.96169	0.894672	0.930171	1.13429	0.1818	0.0105066	0.675742	GO:0016787(MF:hydrolase activity)			Cytoplasmic	PF13419(Haloacid dehalogenase-like hydrolase)
A0A452ED57	MFS_1_like domain-containing protein	MFSD6		MFS_1_like domain-containing protein OS=Capra hircus OX=9925 GN=MFSD6 PE=3 SV=1	5	2	2	2	799	88.1	5.71	0.776358	0.814685	0.748033	0.779692	0.634299	0.700555	0.72817	0.687675	1.13381	0.1812	0.0603986	0.675742	GO:0016021(CC:integral component of membrane)			PlasmaMembrane	PF12832(MFS_1 like family)
A0A452F334	Glycerol-3-phosphate dehydrogenase	GPD2		Glycerol-3-phosphate dehydrogenase OS=Capra hircus OX=9925 GN=GPD2 PE=3 SV=1	34	25	25	54	727	80.8	7.05	1.23531	1.30673	1.23863	1.26022	1.1243	1.12502	1.08544	1.11158	1.13372	0.1811	0.0100473	0.675742	GO:0006072(BP:glycerol-3-phosphate metabolic process);GO:0009331(CC:glycerol-3-phosphate dehydrogenase complex);GO:0005509(MF:calcium ion binding);GO:0052591(MF:sn-glycerol-3-phosphate:ubiquinone-8 oxidoreductase activity)	chx:102176370(GPD2)	chx00564(Glycerophospholipid metabolism )	Mitochondrial	PF01266(FAD dependent oxidoreductase);PF16901(C-terminal domain of alpha-glycerophosphate oxidase);PF13499(EF-hand domain pair)
A0A452F2H8	ATP:glycerol 3-phosphotransferase 5	GK5		ATP:glycerol 3-phosphotransferase 5 OS=Capra hircus OX=9925 GN=GK5 PE=3 SV=1	5	2	2	2	528	59	6.47	1.06559	1.10933	1.47778	1.21756	1.10742	1.01738	1.09746	1.07409	1.13358	0.1809	0.38736	0.70647	GO:0005975(BP:carbohydrate metabolic process);GO:0016301(MF:kinase activity);GO:0016773(MF:phosphotransferase activity, alcohol group as acceptor)			PlasmaMembrane;Cytoplasmic	PF00370(FGGY family of carbohydrate kinases, N-terminal domain);PF02782(FGGY family of carbohydrate kinases, C-terminal domain)
A0A452GA46	C2 domain-containing protein	SYT13		C2 domain-containing protein OS=Capra hircus OX=9925 GN=SYT13 PE=4 SV=1	6	2	2	2	426	46.8	8.02	1.0787	0.902614	0.934697	0.972004	0.664723	0.9847	0.923004	0.857476	1.13356	0.1809	0.379104	0.703749	GO:0016192(BP:vesicle-mediated transport);GO:0005887(CC:integral component of plasma membrane);GO:0043231(CC:intracellular membrane-bounded organelle);GO:0030133(CC:transport vesicle)			Mitochondrial;Nuclear	PF00168(C2 domain)
A0A452E2L7	RING-type domain-containing protein	RNF34		RING-type domain-containing protein OS=Capra hircus OX=9925 GN=RNF34 PE=4 SV=1	11	2	2	2	375	41.8	4.98	1.24007	1.25589	1.20595	1.23397	1.09017	1.1801	0.996146	1.0888	1.13333	0.1806	0.102712	0.675742	GO:0070417(BP:cellular response to cold);GO:2001271(BP:negative regulation of cysteine-type endopeptidase activity involved in execution phase of apoptosis);GO:1902042(BP:negative regulation of extrinsic apoptotic signaling pathway via death domain receptors);GO:1901797(BP:negative regulation of signal transduction by p53 class mediator);GO:0035872(BP:nucleotide-binding domain, leucine rich repea…			Nuclear	PF13920(Zinc finger, C3HC4 type (RING finger))
A0A452EZF9	Uncharacterized protein	ARPP19	FUNCTION: Protein phosphatase inhibitor that specifically inhibits protein phosphatase 2A (PP2A) during mitosis. {ECO:0000256|RuleBase:RU363120}.	Uncharacterized protein OS=Capra hircus OX=9925 GN=ARPP19 PE=3 SV=1	35	1	2	2	107	11.9	9.58	1.53389	0.990982	1.12207	1.21565	0.911287	1.29461	1.01247	1.07279	1.13317	0.1804	0.518326	0.763868	GO:0007049(BP:cell cycle);GO:0051301(BP:cell division);GO:0005737(CC:cytoplasm);GO:0004864(MF:protein phosphatase inhibitor activity)			Cytoplasmic	PF04667(cAMP-regulated phosphoprotein/endosulfine conserved region)
A0A452EHK5	Sulfotransferase	SULT1C4		Sulfotransferase OS=Capra hircus OX=9925 GN=SULT1C4 PE=3 SV=1	3	2	2	2	303	35.3	6.71	0.852239	0.761351	0.707772	0.773787	0.634841	0.783698	0.630025	0.682855	1.13317	0.1804	0.240914	0.675742	GO:0050427(BP:3'-phosphoadenosine 5'-phosphosulfate metabolic process);GO:0006068(BP:ethanol catabolic process);GO:0051923(BP:sulfation);GO:0005829(CC:cytosol);GO:0004062(MF:aryl sulfotransferase activity)			Cytoplasmic	PF00685(Sulfotransferase domain)
A0A452FCQ3	Vacuolar protein sorting-associated protein 28 homolog	VPS28	FUNCTION: Component of the ESCRT-I complex (endosomal sorting complex required for transport I), a regulator of vesicular trafficking process. {ECO:0000256|PIRNR:PIRNR017535}.	Vacuolar protein sorting-associated protein 28 homolog OS=Capra hircus OX=9925 GN=VPS28 PE=3 SV=1	29	5	5	6	221	25.5	5.54	0.979425	0.896934	0.978039	0.951466	0.817936	0.9099	0.791709	0.839849	1.1329	0.18	0.0727641	0.675742	GO:0043328(BP:protein transport to vacuole involved in ubiquitin-dependent protein catabolic process via the multivesicular body sorting pathway);GO:0000813(CC:ESCRT I complex)	chx:102168276(VPS28)	chx04144(Endocytosis )	Nuclear	PF03997(VPS28 protein)
A0A452GAH4	Uncharacterized protein	LACTB		Uncharacterized protein OS=Capra hircus OX=9925 GN=LACTB PE=4 SV=1	5	3	3	4	556	61.6	8.7	1.06143	1.08976	1.05744	1.06954	0.899191	0.999659	0.933452	0.944101	1.13287	0.18	0.039397	0.675742	GO:0019216(BP:regulation of lipid metabolic process);GO:0005829(CC:cytosol);GO:0005739(CC:mitochondrion);GO:0008233(MF:peptidase activity)			Mitochondrial	PF00144(Beta-lactamase)
A0A452G5T6	GMP_PDE_delta domain-containing protein	UNC119B		GMP_PDE_delta domain-containing protein OS=Capra hircus OX=9925 GN=UNC119B PE=3 SV=1	26	5	6	14	254	28.5	5.44	1.20605	0.977643	1.04884	1.07751	0.89763	1.0288	0.927033	0.951153	1.13285	0.18	0.198327	0.675742	GO:0060271(BP:cilium assembly);GO:0042953(BP:lipoprotein transport);GO:0035869(CC:ciliary transition zone);GO:0008289(MF:lipid binding)			Cytoplasmic	PF05351(GMP-PDE, delta subunit)
A0A452G0J3	Metalloproteinase inhibitor 2	TIMP2		Metalloproteinase inhibitor 2 OS=Capra hircus OX=9925 GN=TIMP2 PE=3 SV=1	30	12	12	32	220	24.3	7.47	0.345895	0.31737	0.29234	0.318535	0.248978	0.320434	0.274314	0.281242	1.1326	0.1796	0.230833	0.675742	GO:1905049(BP:negative regulation of metallopeptidase activity);GO:0005576(CC:extracellular region);GO:0008191(MF:metalloendopeptidase inhibitor activity);GO:0002020(MF:protease binding);GO:0008270(MF:zinc ion binding)			Extracellular	PF00965(Tissue inhibitor of metalloproteinase)
A0A452EZ52	Tyrosine-protein kinase	FES		Tyrosine-protein kinase OS=Capra hircus OX=9925 GN=FES PE=3 SV=1	2	1	2	2	804	91	6.77	1.11041	0.874619	1.02548	1.00351	0.840217	1.0535	0.764512	0.886076	1.13253	0.1795	0.351074	0.693505	GO:0071305(BP:cellular response to vitamin D);GO:0007098(BP:centrosome cycle);GO:0001578(BP:microtubule bundle formation);GO:2000251(BP:positive regulation of actin cytoskeleton reorganization);GO:0031116(BP:positive regulation of microtubule polymerization);GO:0045657(BP:positive regulation of monocyte differentiation);GO:0010976(BP:positive regulation of neuron projection development);GO:004677…			Cytoplasmic;Nuclear	PF07714(Protein tyrosine kinase);PF00017(SH2 domain)
A0A452FJB0	PKS_ER domain-containing protein	SORD		PKS_ER domain-containing protein OS=Capra hircus OX=9925 GN=SORD PE=3 SV=1	30	10	10	29	356	38.1	7.46	1.28429	1.42869	1.30849	1.34049	1.11037	1.40557	1.03503	1.18365	1.1325	0.1795	0.299464	0.67933	GO:0030317(BP:flagellated sperm motility);GO:0046370(BP:fructose biosynthetic process);GO:0051160(BP:L-xylitol catabolic process);GO:0006062(BP:sorbitol catabolic process);GO:0070062(CC:extracellular exosome);GO:0016020(CC:membrane);GO:0005739(CC:mitochondrion);GO:0031514(CC:motile cilium);GO:0042802(MF:identical protein binding);GO:0003939(MF:L-iditol 2-dehydrogenase activity);GO:0051287(MF:NAD …	chx:102186213(SORD)	chx00051(Fructose and mannose metabolism );chx00040(Pentose and glucuronate interconversions )	Cytoplasmic	PF08240(Alcohol dehydrogenase GroES-like domain);PF00107(Zinc-binding dehydrogenase)
A0A452DLA3	Protein disulfide-isomerase	CRELD2		Protein disulfide-isomerase OS=Capra hircus OX=9925 GN=CRELD2 PE=3 SV=1	20	6	6	8	351	38	4.5	0.791375	0.720394	0.726038	0.745936	0.655109	0.647082	0.67397	0.65872	1.1324	0.1794	0.0493647	0.675742	GO:0005509(MF:calcium ion binding)			Extracellular	PF07645(Calcium-binding EGF domain)
A0A452F5V5	Uncharacterized protein			Uncharacterized protein OS=Capra hircus OX=9925 PE=3 SV=1	17	1	3	10	102	12	10.77	0.957559	0.878532	0.892907	0.909666	0.783948	0.876759	0.749214	0.803307	1.1324	0.1794	0.0896637	0.675742				Nuclear	PF01246(Ribosomal protein L24e)
A0A452G6W1	Formyltetrahydrofolate synthetase	MTHFD1L		Formyltetrahydrofolate synthetase OS=Capra hircus OX=9925 GN=MTHFD1L PE=3 SV=1	4	4	4	4	975	104.9	7.36	1.30304	1.17635	1.53627	1.33855	1.25472	1.28936	1.00211	1.18206	1.13238	0.1794	0.324386	0.6878	GO:0048702(BP:embryonic neurocranium morphogenesis);GO:0048703(BP:embryonic viscerocranium morphogenesis);GO:0001843(BP:neural tube closure);GO:0005739(CC:mitochondrion);GO:0005524(MF:ATP binding);GO:0004329(MF:formate-tetrahydrofolate ligase activity);GO:0004488(MF:methylenetetrahydrofolate dehydrogenase (NADP+) activity)	chx:102188948(MTHFD1L)	chx00670(One carbon pool by folate );chx01240(Biosynthesis of cofactors )	Cytoplasmic;Mitochondrial	PF01268(Formate--tetrahydrofolate ligase);PF00763(Tetrahydrofolate dehydrogenase/cyclohydrolase, catalytic domain);PF02882(Tetrahydrofolate dehydrogenase/cyclohydrolase, NAD(P)-binding domain)
A0A452F4H3	Uncharacterized protein	WDR60		Uncharacterized protein OS=Capra hircus OX=9925 GN=WDR60 PE=4 SV=1	2	3	3	4	1068	121.6	7.91	0.81441	0.730646	0.762381	0.769146	0.632149	0.724057	0.681632	0.679279	1.1323	0.1793	0.0678474	0.675742				Nuclear
A0A452EDL3	Protein YIPF3	YIPF3		Protein YIPF3 OS=Capra hircus OX=9925 GN=YIPF3 PE=3 SV=1	5	2	2	6	347	37.9	5.94	0.646124	0.546827	0.595181	0.596044	0.481237	0.571683	0.526317	0.526412	1.13228	0.1792	0.147583	0.675742	GO:0005794(CC:Golgi apparatus);GO:0016021(CC:integral component of membrane);GO:0030133(CC:transport vesicle)			PlasmaMembrane	PF04893(Yip1 domain)
A0A452ET87	Uncharacterized protein	FNDC3A		Uncharacterized protein OS=Capra hircus OX=9925 GN=FNDC3A PE=4 SV=1	22	20	20	31	1142	125.4	6.9	0.899743	0.838907	0.852	0.86355	0.702496	0.85331	0.732217	0.762674	1.13227	0.1792	0.148202	0.675742	GO:0016021(CC:integral component of membrane)			Nuclear	PF00041(Fibronectin type III domain)
A0A452ET05	Poly(ADP-ribose) glycohydrolase	PARG		Poly(ADP-ribose) glycohydrolase OS=Capra hircus OX=9925 GN=PARG PE=3 SV=1	1	1	1	1	972	109.8	7.55	1.17715	1.06659	1.34969	1.19781	1.06099	1.03893	1.07392	1.05794	1.1322	0.1791	0.230305	0.675742	GO:1990966(BP:ATP generation from poly-ADP-D-ribose);GO:0005975(BP:carbohydrate metabolic process);GO:0005829(CC:cytosol);GO:0005654(CC:nucleoplasm);GO:0004649(MF:poly(ADP-ribose) glycohydrolase activity)			Nuclear	PF05028(Poly (ADP-ribose) glycohydrolase (PARG))
A0A452F5X4	Uncharacterized protein	RSL1D1		Uncharacterized protein OS=Capra hircus OX=9925 GN=RSL1D1 PE=4 SV=1	20	4	10	13	484	53.4	10.07	1.06094	1.00276	1.02595	1.02988	0.822287	0.943447	0.963637	0.909791	1.132	0.1789	0.0984346	0.675742				Nuclear	PF00687(Ribosomal protein L1p/L10e family)
A0A452F8F0	Uncharacterized protein	SRSF7		Uncharacterized protein OS=Capra hircus OX=9925 GN=SRSF7 PE=4 SV=1	24	6	7	12	238	27.4	11.84	0.803392	0.821461	0.747826	0.790893	0.662198	0.739032	0.695427	0.698885	1.13165	0.1784	0.0427999	0.675742	GO:1990830(BP:cellular response to leukemia inhibitory factor);GO:0048025(BP:negative regulation of mRNA splicing, via spliceosome);GO:0008380(BP:RNA splicing);GO:0005654(CC:nucleoplasm);GO:0019904(MF:protein domain specific binding);GO:0003723(MF:RNA binding);GO:0008270(MF:zinc ion binding)	chx:102177636(SRSF7)	chx03040(Spliceosome )	Nuclear	PF00076(RNA recognition motif. (a.k.a. RRM, RBD, or RNP domain))
A0A452FE22	Glutamate receptor	GRID2		Glutamate receptor OS=Capra hircus OX=9925 GN=GRID2 PE=3 SV=1	1	1	1	1	834	93.7	7.11	1.44441	1.17051	1.413	1.34264	1.15925	1.30288	1.09723	1.18645	1.13164	0.1784	0.221803	0.675742	GO:0016021(CC:integral component of membrane);GO:0045211(CC:postsynaptic membrane);GO:0004970(MF:ionotropic glutamate receptor activity)			PlasmaMembrane	PF10613(Ligated ion channel L-glutamate- and glycine-binding site);PF01094(Receptor family ligand binding region);PF00060(Ligand-gated ion channel)
A0A452FBY9	Uncharacterized protein	CDC27		Uncharacterized protein OS=Capra hircus OX=9925 GN=CDC27 PE=4 SV=1	1	1	1	1	824	91.8	7.12	1.2467	1.11675	1.19452	1.18599	0.975048	1.19711	0.972063	1.04807	1.13159	0.1783	0.198466	0.675742	GO:0007091(BP:metaphase/anaphase transition of mitotic cell cycle);GO:0070979(BP:protein K11-linked ubiquitination);GO:0005680(CC:anaphase-promoting complex);GO:0005813(CC:centrosome);GO:0005737(CC:cytoplasm);GO:0005654(CC:nucleoplasm);GO:0005876(CC:spindle microtubule);GO:0019903(MF:protein phosphatase binding)			Nuclear	PF12895(Anaphase-promoting complex, cyclosome, subunit 3);PF13181(Tetratricopeptide repeat);PF00515(Tetratricopeptide repeat)
A0A452G1F2	Uncharacterized protein	PDCD11		Uncharacterized protein OS=Capra hircus OX=9925 GN=PDCD11 PE=4 SV=1	2	3	3	4	1874	208.5	8.95	0.927955	0.816309	1.05043	0.931564	0.895007	0.777363	0.797418	0.823263	1.13155	0.1783	0.251203	0.675742	GO:0006397(BP:mRNA processing);GO:0005829(CC:cytosol);GO:0005634(CC:nucleus);GO:0003676(MF:nucleic acid binding);GO:0008134(MF:transcription factor binding)			Cytoplasmic;Mitochondrial;Nuclear	PF05843(Suppressor of forked protein (Suf));PF00575(S1 RNA binding domain)
A0A452EWV1	Paraspeckle component 1	PSPC1		Paraspeckle component 1 OS=Capra hircus OX=9925 GN=PSPC1 PE=3 SV=1	31	16	17	45	520	58.2	6.99	0.777297	0.724246	0.787352	0.762965	0.612741	0.753009	0.657307	0.674352	1.1314	0.1781	0.153052	0.675742	GO:0002218(BP:activation of innate immune response);GO:0045892(BP:negative regulation of transcription, DNA-templated);GO:0042752(BP:regulation of circadian rhythm);GO:0001650(CC:fibrillar center);GO:0042382(CC:paraspeckles);GO:0070888(MF:E-box binding);GO:0003723(MF:RNA binding)			Nuclear	PF08075(NOPS (NUC059) domain);PF00076(RNA recognition motif. (a.k.a. RRM, RBD, or RNP domain))
A0A452EZB5	Uncharacterized protein	CD55		Uncharacterized protein OS=Capra hircus OX=9925 GN=CD55 PE=4 SV=1	10	3	3	3	369	40.4	8.66	0.628924	0.546895	0.685474	0.620431	0.491407	0.590083	0.563682	0.548391	1.13137	0.1781	0.228327	0.675742		chx:102186326(CD55)	chx04640(Hematopoietic cell lineage );chx04610(Complement and coagulation cascades )	Extracellular	PF00084(Sushi repeat (SCR repeat))
A0A452ECA6	Uncharacterized protein	BPNT2		Uncharacterized protein OS=Capra hircus OX=9925 GN=BPNT2 PE=3 SV=1	11	5	5	9	405	43.7	6.8	0.86845	0.827792	0.872251	0.856164	0.71234	0.839954	0.718032	0.756776	1.13133	0.178	0.128224	0.675742	GO:0046855(BP:inositol phosphate dephosphorylation);GO:0046854(BP:phosphatidylinositol phosphorylation);GO:0016021(CC:integral component of membrane)			Cytoplasmic	PF00459(Inositol monophosphatase family)
A0A452FAE7	Uncharacterized protein	CBARP		Uncharacterized protein OS=Capra hircus OX=9925 GN=CBARP PE=4 SV=1	3	2	2	2	705	73.9	6.25	1.2962	1.19564	1.24712	1.24632	1.01216	1.26758	1.02542	1.10172	1.13125	0.1779	0.217243	0.675742	GO:0045955(BP:negative regulation of calcium ion-dependent exocytosis);GO:1901386(BP:negative regulation of voltage-gated calcium channel activity);GO:0030426(CC:growth cone);GO:0016021(CC:integral component of membrane);GO:0005886(CC:plasma membrane);GO:0030141(CC:secretory granule);GO:0044325(MF:ion channel binding)			Nuclear
A0A452EUJ3	Uncharacterized protein	NT5C2		Uncharacterized protein OS=Capra hircus OX=9925 GN=NT5C2 PE=3 SV=1	10	5	5	6	570	65.9	6.27	1.19436	1.18867	1.14307	1.17537	1.00828	1.06988	1.03914	1.0391	1.13114	0.1778	0.00492336	0.675742	GO:0046872(MF:metal ion binding)	chx:102183758(NT5C2)	chx00240(Pyrimidine metabolism );chx00760(Nicotinate and nicotinamide metabolism );chx00230(Purine metabolism )	Cytoplasmic	PF05761(5' nucleotidase family)
B6F237	Bucentaur	bcnt		Bucentaur OS=Capra hircus OX=9925 GN=bcnt PE=2 SV=1	17	5	7	10	298	33.3	4.82	0.654256	0.577385	0.611681	0.614441	0.487254	0.635881	0.507185	0.54344	1.13065	0.1772	0.266558	0.675742	GO:0007155(BP:cell adhesion);GO:2000270(BP:negative regulation of fibroblast apoptotic process);GO:0042127(BP:regulation of cell proliferation);GO:0008360(BP:regulation of cell shape)			Nuclear	PF07572(Bucentaur or craniofacial development)
A0A452EJQ6	LITAF domain-containing protein	LITAF		LITAF domain-containing protein OS=Capra hircus OX=9925 GN=LITAF PE=3 SV=1	4	1	1	3	161	17	6.44	1.73733	1.57489	1.59053	1.63425	1.34305	1.73637	1.25726	1.44556	1.13053	0.177	0.329653	0.688996	GO:0071222(BP:cellular response to lipopolysaccharide);GO:1901223(BP:negative regulation of NIK/NF-kappaB signaling);GO:0001817(BP:regulation of cytokine production);GO:0098559(CC:cytoplasmic side of early endosome membrane);GO:0098560(CC:cytoplasmic side of late endosome membrane);GO:0098574(CC:cytoplasmic side of lysosomal membrane);GO:0009898(CC:cytoplasmic side of plasma membrane);GO:0005829(…	chx:102191665(LITAF)	chx04142(Lysosome )	Extracellular	PF10601(LITAF-like zinc ribbon domain)
A0A452E5X6	Lipid phosphate phosphatase-related protein type 1	PLPPR1		Lipid phosphate phosphatase-related protein type 1 OS=Capra hircus OX=9925 GN=PLPPR1 PE=3 SV=1	3	1	1	1	317	35	7.74	1.751	1.48155	1.32808	1.52021	1.0652	1.94731	1.02177	1.34476	1.13047	0.1769	0.632159	0.825006	GO:0007399(BP:nervous system development);GO:0006644(BP:phospholipid metabolic process);GO:0016021(CC:integral component of membrane);GO:0008195(MF:phosphatidate phosphatase activity)			PlasmaMembrane	PF01569(PAP2 superfamily)
A0A452FUT8	Uncharacterized protein	XPR1		Uncharacterized protein OS=Capra hircus OX=9925 GN=XPR1 PE=3 SV=1	3	1	1	1	696	81.5	8.35	1.02884	1.29547	1.14241	1.15557	1.01951	1.06932	0.978111	1.02231	1.13035	0.1768	0.220521	0.675742	GO:0030643(BP:cellular phosphate ion homeostasis);GO:0009615(BP:response to virus);GO:0005623(CC:cell);GO:0016021(CC:integral component of membrane);GO:0031226(CC:intrinsic component of plasma membrane);GO:0015562(MF:efflux transmembrane transporter activity);GO:0000822(MF:inositol hexakisphosphate binding);GO:0015114(MF:phosphate ion transmembrane transporter activity);GO:0001618(MF:virus recept…			PlasmaMembrane	PF03124(EXS family);PF03105(SPX domain)
A0A452EU45	H/ACA ribonucleoprotein complex subunit	GAR1	FUNCTION: Required for ribosome biogenesis. Part of a complex which catalyzes pseudouridylation of rRNA. This involves the isomerization of uridine such that the ribose is subsequently attached to C5, instead of the normal N1. Pseudouridine ("psi") residues may serve to stabilize the conformation of rRNAs. {ECO:0000256|RuleBase:RU364004}.	H/ACA ribonucleoprotein complex subunit OS=Capra hircus OX=9925 GN=GAR1 PE=3 SV=1	8	2	2	3	209	21.9	10.49	0.921767	0.990356	0.814946	0.909023	0.699047	0.925925	0.787744	0.804239	1.13029	0.1767	0.281527	0.678561	GO:0001522(BP:pseudouridine synthesis);GO:0006364(BP:rRNA processing);GO:0005730(CC:nucleolus);GO:0003723(MF:RNA binding)			Nuclear	PF04410(Gar1/Naf1 RNA binding region)
A0A452FQN2	Non-specific serine/threonine protein kinase	PAK3		Non-specific serine/threonine protein kinase OS=Capra hircus OX=9925 GN=PAK3 PE=4 SV=1	38	9	18	49	557	62.3	5.66	1.37359	1.3253	1.36589	1.35493	1.10387	1.32905	1.16386	1.19892	1.13012	0.1765	0.140636	0.675742	GO:0005524(MF:ATP binding);GO:0004674(MF:protein serine/threonine kinase activity)			Nuclear	PF00786(P21-Rho-binding domain);PF00069(Protein kinase domain)
A0A452F756	Prenylcys_lyase domain-containing protein	PCYOX1		Prenylcys_lyase domain-containing protein OS=Capra hircus OX=9925 GN=PCYOX1 PE=3 SV=1	29	13	13	29	508	56.9	6.48	0.948316	0.886274	0.948595	0.927728	0.83608	0.829313	0.79737	0.820921	1.13011	0.1765	0.0182881	0.675742	GO:0030327(BP:prenylated protein catabolic process);GO:0030328(BP:prenylcysteine catabolic process);GO:0005764(CC:lysosome);GO:0034361(CC:very-low-density lipoprotein particle);GO:0001735(MF:prenylcysteine oxidase activity)	chx:102176973(PCYOX1)	chx00900(Terpenoid backbone biosynthesis )	PlasmaMembrane	PF13450(NAD(P)-binding Rossmann-like domain);PF07156(Prenylcysteine lyase)
A0A452E8U8	RFX-type winged-helix domain-containing protein	RFX3		RFX-type winged-helix domain-containing protein OS=Capra hircus OX=9925 GN=RFX3 PE=4 SV=1	2	1	1	1	762	84.8	6	0.877912	0.761357	0.93949	0.859586	0.665393	0.927934	0.689127	0.760818	1.12982	0.1761	0.384016	0.705415	GO:0060271(BP:cilium assembly);GO:0060285(BP:cilium-dependent cell motility);GO:0060287(BP:epithelial cilium movement involved in determination of left/right asymmetry);GO:0045892(BP:negative regulation of transcription, DNA-templated);GO:0045944(BP:positive regulation of transcription by RNA polymerase II);GO:2000078(BP:positive regulation of type B pancreatic cell development);GO:0050796(BP:reg…			Nuclear	PF04589(RFX1 transcription activation region);PF02257(RFX DNA-binding domain)
A0A452EI32	Uncharacterized protein	CCDC171		Uncharacterized protein OS=Capra hircus OX=9925 GN=CCDC171 PE=4 SV=1	1	1	1	1	1302	149.5	6.9	1.14116	0.962332	1.18003	1.09451	0.861622	1.08682	0.958117	0.968854	1.12969	0.1759	0.250346	0.675742				Nuclear
A0A452FRX8	DAGKc domain-containing protein	AGK		DAGKc domain-containing protein OS=Capra hircus OX=9925 GN=AGK PE=4 SV=1	28	11	11	22	420	46.7	8.65	1.23756	1.14185	1.1972	1.1922	1.01449	1.1718	0.979852	1.05538	1.12964	0.1759	0.131998	0.675742	GO:0046513(BP:ceramide biosynthetic process);GO:0045039(BP:protein import into mitochondrial inner membrane);GO:0031305(CC:integral component of mitochondrial inner membrane);GO:0005758(CC:mitochondrial intermembrane space);GO:0042721(CC:TIM22 mitochondrial import inner membrane insertion complex);GO:0047620(MF:acylglycerol kinase activity);GO:0001729(MF:ceramide kinase activity);GO:0004143(MF:di…	chx:102176096(AGK)	chx00561(Glycerolipid metabolism )	Mitochondrial	PF00781(Diacylglycerol kinase catalytic domain)
A0A452DNI8	Parathion hydrolase-related protein	PTER		Parathion hydrolase-related protein OS=Capra hircus OX=9925 GN=PTER PE=3 SV=1	27	9	9	12	349	39.2	6.58	1.2305	1.15306	1.13032	1.17129	0.910591	1.1386	1.06167	1.03695	1.12955	0.1757	0.172096	0.675742	GO:0009056(BP:catabolic process);GO:0030855(BP:epithelial cell differentiation);GO:0016788(MF:hydrolase activity, acting on ester bonds);GO:0008270(MF:zinc ion binding)			Cytoplasmic	PF02126(Phosphotriesterase family)
A0A452EIY4	Uncharacterized protein	ARHGEF28		Uncharacterized protein OS=Capra hircus OX=9925 GN=ARHGEF28 PE=4 SV=1	1	2	2	2	1728	193.4	5.87	0.955648	0.929745	0.867367	0.917586	0.746375	0.908199	0.782747	0.81244	1.12942	0.1756	0.153175	0.675742	GO:0035556(BP:intracellular signal transduction);GO:0005085(MF:guanyl-nucleotide exchange factor activity);GO:0046872(MF:metal ion binding)			Nuclear	PF00621(RhoGEF domain);PF00130(Phorbol esters/diacylglycerol binding domain (C1 domain))
A0A452E7H7	tRNA(His) guanylyltransferase	THG1L	FUNCTION: Adds a GMP to the 5'-end of tRNA(His) after transcription and RNase P cleavage. {ECO:0000256|PIRNR:PIRNR028980}.	tRNA(His) guanylyltransferase OS=Capra hircus OX=9925 GN=THG1L PE=3 SV=1	12	4	4	4	298	34.8	7.94	0.975638	0.875974	0.949668	0.93376	0.800636	0.895852	0.783969	0.826819	1.12934	0.1755	0.0817504	0.675742	GO:0051289(BP:protein homotetramerization);GO:0006400(BP:tRNA modification);GO:0005739(CC:mitochondrion);GO:1990234(CC:transferase complex);GO:0005524(MF:ATP binding);GO:0005525(MF:GTP binding);GO:0042802(MF:identical protein binding);GO:0000287(MF:magnesium ion binding);GO:0008193(MF:tRNA guanylyltransferase activity)			Cytoplasmic	PF04446(tRNAHis guanylyltransferase);PF14413(Thg1 C terminal domain)
A0A452FRG9	Uncharacterized protein	PCP4L1		Uncharacterized protein OS=Capra hircus OX=9925 GN=PCP4L1 PE=4 SV=1	20	1	1	1	69	7.6	6.74	1.29655	1.42117	1.2758	1.33117	1.10656	1.23208	1.19907	1.17924	1.12884	0.1748	0.0635429	0.675742				Nuclear
A0A452G7U7	Importin subunit alpha	KPNA1	FUNCTION: Functions in nuclear protein import. {ECO:0000256|PIRNR:PIRNR005673}.	Importin subunit alpha OS=Capra hircus OX=9925 GN=KPNA1 PE=3 SV=1	11	2	4	5	538	60.1	4.97	1.017	1.02832	1.03176	1.02569	0.862644	0.966519	0.897038	0.908733	1.12871	0.1747	0.0591405	0.675742	GO:0099527(BP:postsynapse to nucleus signaling pathway);GO:0006606(BP:protein import into nucleus);GO:0005829(CC:cytosol);GO:0098978(CC:glutamatergic synapse);GO:0042025(CC:host cell nucleus);GO:0005654(CC:nucleoplasm);GO:0014069(CC:postsynaptic density);GO:0061608(MF:nuclear import signal receptor activity)			Cytoplasmic	PF16186(Atypical Arm repeat);PF01749(Importin beta binding domain);PF00514(Armadillo/beta-catenin-like repeat)
A0A452G331	Density-regulated protein	DENR		Density-regulated protein OS=Capra hircus OX=9925 GN=DENR PE=3 SV=1	31	7	7	20	198	22.2	5.43	1.04251	1.03612	1.05473	1.04446	0.887646	1.0005	0.888031	0.925393	1.12866	0.1746	0.0837929	0.675742	GO:0001731(BP:formation of translation preinitiation complex);GO:0075522(BP:IRES-dependent viral translational initiation);GO:0032790(BP:ribosome disassembly);GO:0003743(MF:translation initiation factor activity)			Cytoplasmic;Nuclear	PF01253(Translation initiation factor SUI1)
A0A452FFE6	Sodium/potassium-transporting ATPase subunit alpha	ATP1A3		Sodium/potassium-transporting ATPase subunit alpha OS=Capra hircus OX=9925 GN=ATP1A3 PE=3 SV=1	52	1	47	563	993	108.4	5.43	1.3907	1.80964	1.65411	1.61815	1.3291	1.27826	1.69438	1.43391	1.12848	0.1744	0.362353	0.699835	GO:0016021(CC:integral component of membrane);GO:0005524(MF:ATP binding);GO:0046872(MF:metal ion binding);GO:0008556(MF:potassium-transporting ATPase activity)			PlasmaMembrane	PF00122(E1-E2 ATPase);PF13246(Cation transport ATPase (P-type));PF00690(Cation transporter/ATPase, N-terminus);PF00689(Cation transporting ATPase, C-terminus);PF00702(haloacid dehalogenase-like hydrolase)
A0A452FQY5	Uncharacterized protein	MPV17L		Uncharacterized protein OS=Capra hircus OX=9925 GN=MPV17L PE=3 SV=1	11	2	2	2	196	22.3	9.55	1.56076	1.4387	1.4171	1.47219	1.17002	1.47866	1.26505	1.30458	1.12848	0.1744	0.200518	0.675742	GO:0010730(BP:negative regulation of hydrogen peroxide biosynthetic process);GO:1901029(BP:negative regulation of mitochondrial outer membrane permeabilization involved in apoptotic signaling pathway);GO:0016021(CC:integral component of membrane);GO:0005739(CC:mitochondrion)	chx:102173252(MPV17L)	chx04146(Peroxisome )	PlasmaMembrane	PF04117(Mpv17 / PMP22 family)
A0A452EIL7	Uncharacterized protein	DECR1		Uncharacterized protein OS=Capra hircus OX=9925 GN=DECR1 PE=4 SV=1	28	9	9	22	321	34.3	8.47	1.26854	1.17494	1.18498	1.20949	1.00249	1.16316	1.05026	1.07197	1.12829	0.1741	0.082771	0.675742				Mitochondrial	PF13561(Enoyl-(Acyl carrier protein) reductase)
A0A452FET5	Uncharacterized protein	CRTC1		Uncharacterized protein OS=Capra hircus OX=9925 GN=CRTC1 PE=3 SV=1	2	1	1	1	629	66.8	5.94	1.08655	1.09269	1.05429	1.07785	0.846581	1.16131	0.858544	0.955478	1.12807	0.1739	0.356489	0.69706	GO:0097009(BP:energy homeostasis);GO:0043153(BP:entrainment of circadian clock by photoperiod);GO:0007613(BP:memory);GO:1902631(BP:negative regulation of membrane hyperpolarization);GO:0032793(BP:positive regulation of CREB transcription factor activity);GO:0045944(BP:positive regulation of transcription by RNA polymerase II);GO:0051289(BP:protein homotetramerization);GO:0005829(CC:cytosol);GO:00…			Nuclear	PF12886(Transducer of regulated CREB activity, C terminus);PF12885(Transducer of regulated CREB activity middle domain);PF12884(Transducer of regulated CREB activity, N terminus)
A0A452G5M5	Uncharacterized protein	PALMD		Uncharacterized protein OS=Capra hircus OX=9925 GN=PALMD PE=3 SV=1	5	3	3	3	550	62.5	5.6	1.18936	1.03237	1.17652	1.13275	0.940952	1.12629	0.945343	1.0042	1.12802	0.1738	0.182158	0.675742	GO:0008360(BP:regulation of cell shape);GO:0016020(CC:membrane)			Nuclear	PF03285(Paralemmin)
G1DG34	Erlin-1	ERLIN1		Erlin-1 OS=Capra hircus OX=9925 GN=ERLIN1 PE=2 SV=1	25	6	8	16	346	38.9	7.81	0.856813	0.743558	0.827179	0.809183	0.678871	0.750101	0.723173	0.717382	1.12797	0.1737	0.0957902	0.675742	GO:0005783(CC:endoplasmic reticulum);GO:0031625(MF:ubiquitin protein ligase binding)			Cytoplasmic	PF01145(SPFH domain / Band 7 family)
A0A452FIC4	Bromo domain-containing protein	BRD8		Bromo domain-containing protein OS=Capra hircus OX=9925 GN=BRD8 PE=4 SV=1	1	1	1	1	952	103	4.72	0.74862	0.623678	0.670971	0.68109	0.556147	0.671734	0.583747	0.603876	1.12786	0.1736	0.200486	0.675742	GO:0035267(CC:NuA4 histone acetyltransferase complex);GO:0000812(CC:Swr1 complex)			Nuclear	PF00439(Bromodomain)
A0A452ELS1	SERPIN domain-containing protein	LOC102186111		SERPIN domain-containing protein OS=Capra hircus OX=9925 GN=LOC102186111 PE=3 SV=1	13	1	6	31	416	46.1	5.22	0.533267	0.300439	0.28262	0.372109	0.296238	0.2616	0.431966	0.329935	1.12783	0.1735	0.686867	0.854014	GO:0005615(CC:extracellular space)			Extracellular	PF00079(Serpin (serine protease inhibitor))
A0A452FUV8	CID domain-containing protein	RPRD2		CID domain-containing protein OS=Capra hircus OX=9925 GN=RPRD2 PE=4 SV=1	7	9	9	10	1490	158.4	7.17	0.733449	0.677677	0.652356	0.687827	0.559634	0.673266	0.596719	0.609873	1.12782	0.1735	0.138431	0.675742	GO:0016591(CC:RNA polymerase II, holoenzyme)			Nuclear	PF04818(RNA polymerase II-binding domain.);PF16566(Cell-cycle alteration and expression-elevated protein in tumour)
A0A452FW91	Uncharacterized protein	IQCF5		Uncharacterized protein OS=Capra hircus OX=9925 GN=IQCF5 PE=4 SV=1	4	1	1	6	182	21.7	10.36	1.52949	1.36779	1.47169	1.45632	0.929859	1.40654	1.53759	1.29133	1.12777	0.1735	0.468716	0.739863				Mitochondrial	PF00612(IQ calmodulin-binding motif)
A0A452G5W4	Alpha-1,4 glucan phosphorylase	PYGB	FUNCTION: Phosphorylase is an important allosteric enzyme in carbohydrate metabolism. Enzymes from different sources differ in their regulatory mechanisms and in their natural substrates. However, all known phosphorylases share catalytic and structural properties. {ECO:0000256|RuleBase:RU000587}.	Alpha-1,4 glucan phosphorylase OS=Capra hircus OX=9925 GN=PYGB PE=3 SV=1	59	44	54	227	846	96.5	7.12	1.23445	1.41272	1.38258	1.34325	1.14537	1.28498	1.14296	1.1911	1.12774	0.1734	0.105156	0.675742	GO:0005975(BP:carbohydrate metabolic process);GO:0005737(CC:cytoplasm);GO:0008184(MF:glycogen phosphorylase activity);GO:0102250(MF:linear malto-oligosaccharide phosphorylase activity);GO:0030170(MF:pyridoxal phosphate binding);GO:0102499(MF:SHG alpha-glucan phosphorylase activity)			Cytoplasmic	PF00343(Carbohydrate phosphorylase)
A0A452EX60	MAGE domain-containing protein	MAGED1		MAGE domain-containing protein OS=Capra hircus OX=9925 GN=MAGED1 PE=4 SV=1	5	2	3	4	679	74.7	7.27	0.728196	0.672727	0.748546	0.71649	0.556457	0.754525	0.595467	0.635483	1.12747	0.1731	0.313007	0.684431	GO:0032922(BP:circadian regulation of gene expression);GO:0042981(BP:regulation of apoptotic process)			Nuclear	PF01454(MAGE family)
A0A452FP14	Thioredoxin domain-containing protein	TXNDC9		Thioredoxin domain-containing protein OS=Capra hircus OX=9925 GN=TXNDC9 PE=4 SV=1	3	1	1	2	226	26.5	6.43	0.974788	0.872528	0.883151	0.910156	0.768617	0.860145	0.793283	0.807349	1.12734	0.1729	0.0744239	0.675742	GO:0045454(BP:cell redox homeostasis);GO:0005623(CC:cell);GO:0005813(CC:centrosome);GO:0005829(CC:cytosol);GO:0030496(CC:midbody);GO:0005634(CC:nucleus)			Nuclear	PF00085(Thioredoxin)
A0A452EXV6	Uncharacterized protein	HIVEP1		Uncharacterized protein OS=Capra hircus OX=9925 GN=HIVEP1 PE=4 SV=1	0	1	1	1	2675	285.3	8.18	0.861653	0.799134	0.872822	0.844537	0.69706	0.784508	0.766271	0.74928	1.12713	0.1727	0.0547909	0.675742	GO:0030509(BP:BMP signaling pathway);GO:0045944(BP:positive regulation of transcription by RNA polymerase II);GO:0005739(CC:mitochondrion);GO:0016604(CC:nuclear body);GO:0001227(MF:DNA-binding transcription repressor activity, RNA polymerase II-specific);GO:0000978(MF:RNA polymerase II proximal promoter sequence-specific DNA binding)			Nuclear	PF00096(Zinc finger, C2H2 type)
A0A452EA46	Uncharacterized protein	BAG5		Uncharacterized protein OS=Capra hircus OX=9925 GN=BAG5 PE=4 SV=1	37	12	12	22	447	51	5.82	1.48705	1.33841	1.45759	1.42768	1.29224	1.29601	1.21177	1.26667	1.12711	0.1726	0.0498821	0.675742	GO:0007030(BP:Golgi organization);GO:0010977(BP:negative regulation of neuron projection development);GO:1902176(BP:negative regulation of oxidative stress-induced intrinsic apoptotic signaling pathway);GO:0032435(BP:negative regulation of proteasomal ubiquitin-dependent protein catabolic process);GO:0031397(BP:negative regulation of protein ubiquitination);GO:0050821(BP:protein stabilization);GO…			Cytoplasmic;Nuclear	PF02179(BAG domain)
A0A452EQP5	GTP-binding protein 1	GTPBP1		GTP-binding protein 1 OS=Capra hircus OX=9925 GN=GTPBP1 PE=4 SV=1	27	15	15	25	669	72.5	8.29	0.747375	0.70066	0.699739	0.715925	0.597228	0.677054	0.631496	0.635259	1.12698	0.1725	0.0521431	0.675742	GO:0005525(MF:GTP binding);GO:0003924(MF:GTPase activity)			Nuclear	PF00009(Elongation factor Tu GTP binding domain)
[truncated: 7,324 more rows]

## Sheet: B2_vs_B1 DEPs
Accession	Protein Name	Gene Name	Function	Description	Coverage	Unique Peptides	Peptides	PSMs	AAs	MW [kDa]	calc. pI	B2-1	B2-2	B2-3	average B2	B1-1	B1-2	B1-3	average B1	B2/B1	log2(FC)	t test p value	FDR	GO annotations	KO(Name)	Pathways	Subcellular localization	Domain
[truncated: 58 more rows]

## Sheet: P2_vs_P1 all proteins
Accession	Protein Name	Gene Name	Function	Description	Coverage	Unique Peptides	Peptides	PSMs	AAs	MW [kDa]	calc. pI	P2-1	P2-2	P2-3	average P2	P1-1	P1-2	P1-3	average P1	P2/P1	log2(FC)	t test p value	GO annotations	KO(Name)	Pathways	Subcellular localization	Domain
[truncated: 8,042 more rows]

[truncated: 3 more sheets: P2_vs_P1 DEPs, Description and header(peptide), Over view (peptide)]
